# Supplementary material for: An siRMSD parameter of structural distortion induced by chemical modification is predictive of the off-target effect of siRNA
Source: Mol Ther Nucleic Acids. 2025 Sep 16;36(4):102693. doi: 10.1016/j.omtn.2025.102693 (PMC12744844; doi:10.1016/j.omtn.2025.102693)
Supplement: Table S2. Nucleotide sequences of siRNAs [file mmc2.xlsx]

## Sheet: Sheet1
Table S2. Nucleotide sequences of siRNAs
siRNA name	Passenger Sequence (5ʹ → 3ʹ)	Guide Sequence (5ʹ → 3ʹ)
siCont	GCCACAACGUCUAUAUCAUGG	AUGAUAUAGACGUUGUGGCUG
siVIM-270	CCAUCAACACCGAGUUCAAGA	UUGAACUCGGUGUUGAUGGCG
siVIM-270_5P	CCAUCAACACCGAGUUCAAGA	●UUGAACUCGGUGUUGAUGGCG
siVIM-270_DNA_2	CCAUCAACACCGAGUUCAAGA	UUGAACUCGGUGUUGAUGGCG
siVIM-270_DNA_2(T)	CCAUCAACACCGAGUUCAAGA	UTGAACUCGGUGUUGAUGGCG
siVIM-270_DNA_3	CCAUCAACACCGAGUUCAAGA	UUGAACUCGGUGUUGAUGGCG
siVIM-270_DNA_4	CCAUCAACACCGAGUUCAAGA	UUGAACUCGGUGUUGAUGGCG
siVIM-270_DNA_5	CCAUCAACACCGAGUUCAAGA	UUGAACUCGGUGUUGAUGGCG
siVIM-270_DNA_6	CCAUCAACACCGAGUUCAAGA	UUGAACUCGGUGUUGAUGGCG
siVIM-270_DNA_7	CCAUCAACACCGAGUUCAAGA	UUGAACUCGGUGUUGAUGGCG
siVIM-270_DNA_7(T)	CCAUCAACACCGAGUUCAAGA	UUGAACTCGGUGUUGAUGGCG
siVIM-270_DNA_8	CCAUCAACACCGAGUUCAAGA	UUGAACUCGGUGUUGAUGGCG
siVIM-270_Fluoro_2	CCAUCAACACCGAGUUCAAGA	UUGAACUCGGUGUUGAUGGCG
siVIM-270_Fluoro_3	CCAUCAACACCGAGUUCAAGA	UUGAACUCGGUGUUGAUGGCG
siVIM-270_Fluoro_4	CCAUCAACACCGAGUUCAAGA	UUGAACUCGGUGUUGAUGGCG
siVIM-270_Fluoro_5	CCAUCAACACCGAGUUCAAGA	UUGAACUCGGUGUUGAUGGCG
siVIM-270_Fluoro_6	CCAUCAACACCGAGUUCAAGA	UUGAACUCGGUGUUGAUGGCG
siVIM-270_Fluoro_7	CCAUCAACACCGAGUUCAAGA	UUGAACUCGGUGUUGAUGGCG
siVIM-270_Fluoro_8	CCAUCAACACCGAGUUCAAGA	UUGAACUCGGUGUUGAUGGCG
siVIM-270_MOE_2	CCAUCAACACCGAGUUCAAGA	UUGAACUCGGUGUUGAUGGCG
siVIM-270_MOE_2_5P	CCAUCAACACCGAGUUCAAGA	●UUGAACUCGGUGUUGAUGGCG
siVIM-270_MOE_3	CCAUCAACACCGAGUUCAAGA	UUGAACUCGGUGUUGAUGGCG
siVIM-270_MOE_4	CCAUCAACACCGAGUUCAAGA	UUGAACUCGGUGUUGAUGGCG
siVIM-270_MOE_5	CCAUCAACACCGAGUUCAAGA	UUGAACUCGGUGUUGAUGGCG
siVIM-270_MOE_6	CCAUCAACACCGAGUUCAAGA	UUGAACUCGGUGUUGAUGGCG
siVIM-270_MOE_7	CCAUCAACACCGAGUUCAAGA	UUGAACUCGGUGUUGAUGGCG
siVIM-270_MOE_8	CCAUCAACACCGAGUUCAAGA	UUGAACUCGGUGUUGAUGGCG
siVIM-270_OMe_2	CCAUCAACACCGAGUUCAAGA	UUGAACUCGGUGUUGAUGGCG
siVIM-270_OMe_3	CCAUCAACACCGAGUUCAAGA	UUGAACUCGGUGUUGAUGGCG
siVIM-270_OMe_4	CCAUCAACACCGAGUUCAAGA	UUGAACUCGGUGUUGAUGGCG
siVIM-270_OMe_5	CCAUCAACACCGAGUUCAAGA	UUGAACUCGGUGUUGAUGGCG
siVIM-270_OMe_6	CCAUCAACACCGAGUUCAAGA	UUGAACUCGGUGUUGAUGGCG
siVIM-270_OMe_7	CCAUCAACACCGAGUUCAAGA	UUGAACUCGGUGUUGAUGGCG
siVIM-270_OMe_8	CCAUCAACACCGAGUUCAAGA	UUGAACUCGGUGUUGAUGGCG
siVIM-270_FA_2	CCAUCAACACCGAGUUCAAGA	UUGAACUCGGUGUUGAUGGCG
siVIM-270_FA_3	CCAUCAACACCGAGUUCAAGA	UUGAACUCGGUGUUGAUGGCG
siVIM-270_FA_4	CCAUCAACACCGAGUUCAAGA	UUGAACUCGGUGUUGAUGGCG
siVIM-270_FA_5	CCAUCAACACCGAGUUCAAGA	UUGAACUCGGUGUUGAUGGCG
siVIM-270_FA_6	CCAUCAACACCGAGUUCAAGA	UUGAACUCGGUGUUGAUGGCG
siVIM-270_FA_7	CCAUCAACACCGAGUUCAAGA	UUGAACUCGGUGUUGAUGGCG
siVIM-270_FA_8	CCAUCAACACCGAGUUCAAGA	UUGAACUCGGUGUUGAUGGCG
siCLTC-2416	GGUGAAUCCAAGUCGACUUCC	AAGUCGACUUGGAUUCACCUU
siCLTC-2416_FA_2	GGUGAAUCCAAGUCGACUUCC	AAGUCGACUUGGAUUCACCUU
siCLTC-2416_FA_4	GGUGAAUCCAAGUCGACUUCC	AAGUCGACUUGGAUUCACCUU
siKIF23-430	GUCAUUUCAAGCUAAACGAUA	UCGUUUAGCUUGAAAUGACCC
siKIF23-430_FA_4	GUCAUUUCAAGCUAAACGAUA	UCGUUUAGCUUGAAAUGACCC
siKIF23-430_FA_5	GUCAUUUCAAGCUAAACGAUA	UCGUUUAGCUUGAAAUGACCC
siMC4R-490	GCGGGUUGGGAUCAUCAUAAG	UAUGAUGAUCCCAACCCGCUU
siMC4R-490_FA_2	GCGGGUUGGGAUCAUCAUAAG	UAUGAUGAUCCCAACCCGCUU
siMC4R-490_FA_3	GCGGGUUGGGAUCAUCAUAAG	UAUGAUGAUCCCAACCCGCUU
siVIM-270_MMTM_2	CCAUCAACACCGAGUUCAAGA	UUGAACUCGGUGUUGAUGGCG
siMC4R-490_MMTM_3	GCGGGUUGGGAUCAUCAUAAG	UAUGAUGAUCCCAACCCGCUU
siKIF23-430_MMTM_4	GUCAUUUCAAGCUAAACGAUA	UCGUUUAGCUUGAAAUGACCC
siKIF23-430_MMTM_5	GUCAUUUCAAGCUAAACGAUA	UCGUUUAGCUUGAAAUGACCC
Note: The number following each siRNA name indicates the nucleotide position in each target gene corresponding to the 3' end of siRNA guide strand.
siCont = control siRNA,
● = 5' phosphate group,
light blue letter with underline = nucleotides with DNA,
yellow letter with underline = nucleotides with 2'-fluoro,
orange letter with underline = nucleotides with 2'-MOE,
blue letter with underline = nucleotides with 2'-OMe,
purple letter with underline = nucleotides with 2'-FA,
green letter with underline = nucleotides with 2'-MMTM modifications,
CLTC = clathrin heavy chain
KIF23 = kinesin family member 23
MC4R = melanocortin 4 receptor
VIM = vimentin
