# Supplementary material for: An siRMSD parameter of structural distortion induced by chemical modification is predictive of the off-target effect of siRNA
Source: Mol Ther Nucleic Acids. 2025 Sep 16;36(4):102693. doi: 10.1016/j.omtn.2025.102693 (PMC12744844; doi:10.1016/j.omtn.2025.102693)
Supplement: Table S5. Total energies of optimized structures [file mmc3.xlsx]

## Sheet: Sheet1
Table S5. Total energies of optimized structures
Model	Modification	Total Energy (a.u.)
5'-U(1)U(2)C(3)-3'	Unmodified	-7060.82
	DNA	-7461.58
	2'-Fluoro	-7560.79
	2'-MOE	-7729.89
	2'-OMe	-7576.09
	2'-FA	-7154.29
	2'-MTMM	-8128.05
5'-U(2)C(3)A(4)-3'	Unmodified	-9058.88
	DNA	-8983.68
	2'-Fluoro	-9082.88
	2'-MOE	-9251.97
	2'-OMe	-9098.18
	2'-FA	-9152.33
	2'-MTMM	-9650.14
5'-C(3)A(4)C(5)-3'	Unmodified	-7700.48
	DNA	-7625.28
	2'-Fluoro	-7724.49
	2'-MOE	-7893.56
	2'-OMe	-7739.77
	2'-FA	-7793.94
	2'-MTMM	-8291.77
5'-A(4)G(5)U(6)-3'	Unmodified	-9655.37
	DNA	-9580.17
	2'-Fluoro	-9679.38
	2'-MOE	-9848.46
	2'-OMe	-9694.64
	2'-FA	-9748.85
	2'-MTMM	-10246.6
5'-C(5)A(6)U(7)-3'	Unmodified	-8195.07
	DNA	-8119.87
	2'-Fluoro	-8219.08
	2'-MOE	-8388.16
	2'-OMe	-8234.36
	2'-FA	-8288.52
5'-A(6)U(7)U(8)-3'	Unmodified	-7499.71
	DNA	-7424.52
	2'-Fluoro	-7523.72
	2'-MOE	-7692.79
	2'-OMe	-7539
	2'-FA	-7593.16
5'-U(7)U(8)G(9)C(10)-3'	Unmodified	-9413.12
	DNA	-9337.92
	2'-Fluoro	-7523.72
	2'-MOE	-9606.19
	2'-OMe	-9452.4
	2'-FA	-9506.57
Note: Red letter = the nucleotide with chemical modification
