# Supplementary material for: An siRMSD parameter of structural distortion induced by chemical modification is predictive of the off-target effect of siRNA
Source: Mol Ther Nucleic Acids. 2025 Sep 16;36(4):102693. doi: 10.1016/j.omtn.2025.102693 (PMC12744844; doi:10.1016/j.omtn.2025.102693)
Supplement: Table S6. Cartesian coordinates of optimized structures [file mmc4.xlsx]

## Sheet: Position 2
Table S6. Cartesian coordinates of optimized structures
All the calculation is performed at the ωB97X-D/6-31G(d) level of theory)
5'-U(1)U(2)C(3)-3'
Unmodified						DNA						2'-Fluoro						2'-MOE						2'-OMe						2'-FA						2'-MTMM
C77H141N15O31P4						C77H141N15O30P4						C77F1H140N15O30P4						C80H147N15O32P4						C78H143N15O31P4						C78H142N16O31P4						C80H147N15O32P4S1
No	Atom	X	Y	Z		No	Atom	X	Y	Z		No	Atom	X	Y	Z		No	Atom	X	Y	Z		No	Atom	X	Y	Z		No	Atom	X	Y	Z		No	Atom	X	Y	Z
1	C	-8.4043	-7.0417	0.8003		1	C	-8.4043	-7.0417	0.8003		1	C	-8.4043	-7.0417	0.8003		1	C	-8.404	-7.0418	0.8008		1	C	-8.4043	-7.0417	0.8002		1	C	-8.4042	-7.0417	0.8003		1	C	-8.8788	-6.4127	1.5858
2	C	-8.6243	-6.0017	-0.2561		2	C	-8.6438	-6.0046	-0.2543		2	C	-8.6325	-6.0012	-0.2533		2	C	-8.3621	-5.8952	-0.172		2	C	-8.3546	-5.9113	-0.1898		2	C	-8.8005	-6.1013	-0.2963		2	C	-9.2078	-5.5421	0.4083
3	O	-8.7608	-4.8258	0.0318		3	O	-8.804	-4.8319	0.0349		3	O	-8.7812	-4.8274	0.0379		3	O	-8.3443	-4.7352	0.1973		3	O	-8.3187	-4.7461	0.1616		3	O	-9.0487	-4.9294	-0.0673		3	O	-9.3586	-4.3393	0.5318
4	C	-8.6396	-6.4865	-1.6989		4	C	-8.6506	-6.4893	-1.6977		4	C	-8.6404	-6.4827	-1.6975		4	C	-8.3883	-6.2772	-1.6426		4	C	-8.4093	-6.3125	-1.6548		4	C	-8.8525	-6.6712	-1.7081		4	C	-9.324	-6.2317	-0.9454
5	C	-9.299	-5.5031	-2.66		5	C	-9.3089	-5.5105	-2.6641		5	C	-9.3002	-5.5013	-2.6604		5	C	-9.1084	-5.2568	-2.5197		5	C	-9.1297	-5.295	-2.5356		5	C	-9.4787	-5.7302	-2.734		5	C	-9.9272	-5.3491	-2.0343
6	C	-10.7639	-5.2491	-2.2933		6	C	-10.7772	-5.2602	-2.3086		6	C	-10.7674	-5.2515	-2.3002		6	C	-10.5573	-5.0431	-2.0836		6	C	-10.5685	-5.0556	-2.0796		6	C	-10.9367	-5.392	-2.3956		6	C	-11.3583	-4.9149	-1.6969
7	N	-11.2656	-4.0158	-2.8772		7	N	-11.2701	-4.0183	-2.8816		7	N	-11.2643	-4.0129	-2.8766		7	N	-11.1585	-3.9076	-2.7648		7	N	-11.1688	-3.9271	-2.7729		7	N	-11.3295	-4.0918	-2.916		7	N	-11.7362	-3.6913	-2.3874
8	C	-12.4066	-3.513	-2.1394		8	C	-12.4066	-3.513	-2.1394		8	C	-12.4066	-3.513	-2.1394		8	C	-12.4064	-3.5134	-2.1389		8	C	-12.4066	-3.513	-2.1394		8	C	-12.4065	-3.513	-2.1394		8	C	-12.7261	-2.9442	-1.6386
9	C	-9.9855	1.9063	-1.3039		9	C	-9.9855	1.9064	-1.3039		9	C	-9.9855	1.9064	-1.3039		9	C	-9.9856	1.906	-1.3036		9	C	-9.9855	1.9064	-1.3039		9	C	-9.9855	1.9063	-1.3038		9	C	-11.1786	1.4367	-1.0382
10	C	-8.6903	1.299	-1.8776		10	C	-8.6906	1.2801	-1.8602		10	C	-8.6891	1.2849	-1.8619		10	C	-8.6628	1.3348	-1.8551		10	C	-8.697	1.3036	-1.9082		10	C	-8.7425	1.1558	-1.8297		10	C	-9.9969	2.3803	-1.2789
11	C	-7.5011	2.2189	-2.044		11	C	-7.4763	2.1729	-1.9968		11	C	-7.4805	2.1845	-2.0044		11	C	-7.5471	2.3148	-2.1421		11	C	-7.5348	2.2378	-2.174		11	C	-7.4277	1.9066	-1.8395		11	C	-10.4131	3.55	-2.1717
12	C	-6.4174	2.1622	-1.1625		12	C	-6.3911	2.0523	-1.1228		12	C	-6.3964	2.0792	-1.1274		12	C	-6.4199	2.3939	-1.3189		12	C	-6.376	2.1982	-1.3919		12	C	-6.4317	1.6183	-0.9012		12	C	-8.8118	1.5787	-1.8593
13	C	-7.3927	3.0962	-3.1293		13	C	-7.343	3.0819	-3.0529		13	C	-7.352	3.0861	-3.0674		13	C	-7.5527	3.1118	-3.2924		13	C	-7.5269	3.1005	-3.2764		13	C	-7.1126	2.8451	-2.829		13	C	-7.486	2.2991	-1.9732
14	C	-5.2707	2.9313	-1.3453		14	C	-5.2204	2.7902	-1.2834		14	C	-5.2314	2.8252	-1.2914		14	C	-5.3391	3.2204	-1.6188		14	C	-5.2504	2.9644	-1.6903		14	C	-5.1802	2.2296	-0.9268		14	C	-6.457	2.0517	-1.0596
15	C	-6.269	3.8911	-3.3168		15	C	-6.1956	3.8477	-3.2165		15	C	-6.2101	3.8591	-3.2352		15	C	-6.5011	3.9656	-3.5948		15	C	-6.4283	3.8949	-3.5752		15	C	-5.8786	3.4833	-2.8623		15	C	-7.2055	3.1846	-3.0203
16	C	-5.1897	3.8139	-2.4288		16	C	-5.1168	3.7073	-2.3359		16	C	-5.132	3.7344	-2.3511		16	C	-5.3779	4.0279	-2.7626		16	C	-5.2709	3.8288	-2.7916		16	C	-4.8966	3.1848	-1.9098		16	C	-5.2076	2.6578	-1.1619
17	O	-4.1291	4.612	-2.6629		17	O	-4.0356	4.4864	-2.5444		17	O	-4.0561	4.5187	-2.5648		17	O	-4.3898	4.8711	-3.1154		17	O	-4.2383	4.6214	-3.1418		17	O	-3.7322	3.8638	-1.9869		17	C	-5.9716	3.8148	-3.1319
18	C	-8.6771	8.1888	-1.9091		18	C	-8.6771	8.1888	-1.9091		18	C	-8.677	8.1888	-1.9091		18	C	-8.6771	8.1885	-1.909		18	C	-8.6771	8.1888	-1.9091		18	C	-8.677	8.1887	-1.9091		18	C	-4.9574	3.5618	-2.2004
19	C	-8.5521	6.6591	-1.8034		19	C	-8.6209	6.6561	-1.7866		19	C	-8.5987	6.6567	-1.7915		19	C	-8.4686	6.6707	-1.7711		19	C	-8.5121	6.6664	-1.7607		19	C	-8.6775	6.6483	-1.8692		19	O	-3.7926	4.2281	-2.3498
20	C	-7.6342	6.1324	-0.6958		20	C	-7.7418	6.0989	-0.6622		20	C	-7.7067	6.1094	-0.6725		20	C	-7.4794	6.225	-0.6895		20	C	-7.3978	6.2022	-0.8177		20	C	-8.0104	5.9728	-0.6636		20	C	-8.9434	9.2674	-1.2276
21	C	-6.2082	6.6753	-0.7752		21	C	-6.2901	6.5701	-0.7307		21	C	-6.2626	6.6029	-0.7454		21	C	-6.0978	6.8605	-0.8362		21	C	-6.0288	6.7749	-1.1786		21	C	-6.5036	6.2102	-0.5315		21	C	-8.3665	8.5101	-2.4257
22	C	-5.2896	6.0908	0.2948		22	C	-5.404	5.9293	0.336		22	C	-5.3661	5.9798	0.3225		22	C	-5.0894	6.3692	0.1986		22	C	-4.9045	6.2614	-0.2854		22	C	-5.8891	5.3611	0.5884		22	C	-9.0796	8.9159	-3.7176
23	N	-3.8877	6.5008	0.1716		23	N	-3.9754	6.2189	0.1758		23	N	-3.9443	6.3048	0.1727		23	N	-3.759	6.9704	0.053		23	N	-3.5717	6.714	-0.6986		23	N	-4.4237	5.3724	0.6544		23	C	-8.4439	6.984	-2.2375
24	C	-2.3851	5.4218	4.6375		24	C	-2.3851	5.4218	4.6375		24	C	-2.3851	5.4218	4.6375		24	C	-2.3846	5.4218	4.6374		24	C	-2.3851	5.4218	4.6375		24	C	-2.3851	5.4218	4.6376		24	C	-7.7722	6.4023	-0.9877
25	C	-2.0022	4.4894	5.7981		25	C	-1.8779	4.6013	5.8332		25	C	-1.9912	4.5208	5.8184		25	C	-2.3729	4.0465	5.3207		25	C	-2.8947	3.9781	4.534		25	C	-1.2539	6.219	5.3073		25	C	-6.2655	6.6513	-0.8964
26	C	-1.8205	3.0136	5.4121		26	C	-1.5663	3.1327	5.5151		26	C	-1.7707	3.0466	5.453		26	C	-2.0793	2.8793	4.3741		26	C	-2.2872	3.1768	3.3855		26	C	-0.0689	5.3714	5.8139		26	C	-5.6256	5.8972	0.2734
27	C	-0.68	2.8865	4.4129		27	C	-0.4818	3.0648	4.4494		27	C	-0.6301	2.9427	4.4506		27	C	-0.6142	2.832	3.951		27	C	-0.8125	2.8753	3.6143		27	C	0.4649	4.5552	4.6529		27	N	-4.1599	5.9307	0.3025
28	O	0.4697	3.1683	4.7366		28	O	0.6136	3.5851	4.648		28	O	0.4868	3.3642	4.7382		28	O	0.2808	2.6893	4.7809		28	O	-0.3355	2.7459	4.7403		28	O	1.247	5.0522	3.8399		28	C	-3.2451	6.9369	3.7227
29	N	-1.0254	2.47	3.1681		29	N	-0.8029	2.4183	3.3024		29	N	-0.9307	2.3805	3.2535		29	N	-0.3852	2.9564	2.6242		29	N	-0.0587	2.7504	2.4962		29	N	-0.0168	3.291	4.5429		29	C	-2.2075	5.9998	4.3469
30	C	-4.2546	-4.6936	4.0576		30	C	-4.2546	-4.6936	4.0576		30	C	-4.2546	-4.6936	4.0576		30	C	-4.2544	-4.6936	4.058		30	C	-4.2547	-4.6936	4.0575		30	C	-4.2547	-4.6935	4.0575		30	C	-2.8354	5.228	5.5101
31	C	-4.8965	-5.3846	2.8424		31	C	-4.9176	-5.3574	2.8401		31	C	-4.913	-5.3447	2.8303		31	C	-4.9059	-5.2389	2.773		31	C	-4.9044	-5.2702	2.7849		31	C	-4.8546	-5.3892	2.8261		31	C	-0.9637	6.7973	4.7721
32	C	-4.1702	-5.1325	1.5232		32	C	-4.0854	-5.2982	1.5591		32	C	-4.0782	-5.2686	1.552		32	C	-4.1172	-4.9199	1.5062		32	C	-4.0783	-5.052	1.5196		32	C	-3.8442	-5.7057	1.722		32	C	0.2503	5.9473	5.1986
33	C	-4.7981	-5.8809	0.3598		33	C	-4.7351	-6.0755	0.4277		33	C	-4.7274	-6.0247	0.4054		33	C	-4.7987	-5.3999	0.2342		33	C	-4.7641	-5.56	0.2607		33	C	-4.4725	-6.514	0.6003		33	C	0.6703	5.0566	4.0442
34	O	-5.2966	-7.0013	0.4689		34	O	-5.2551	-7.18	0.5902		34	O	-5.2643	-7.1237	0.5494		34	O	-5.5278	-6.3897	0.1838		34	O	-5.5409	-6.5141	0.2464		34	O	-5.2352	-7.4587	0.8136		34	O	1.465	5.4568	3.1905
35	N	-4.7673	-5.2301	-0.8313		35	N	-4.7063	-5.4728	-0.7865		35	N	-4.6746	-5.4106	-0.8017		35	N	-4.5247	-4.6566	-0.867		35	N	-4.4376	-4.8904	-0.8728		35	N	-4.1101	-6.1606	-0.6514		35	N	0.09	3.8321	3.9978
36	C	5.456	6.2039	2.9747		36	C	5.456	6.2039	2.9746		36	C	5.456	6.2039	2.9746		36	C	5.4555	6.2039	2.9748		36	C	5.456	6.2039	2.9747		36	C	5.456	6.204	2.9748		36	C	-3.2171	-3.3691	4.513
37	C	4.4294	5.1052	3.2767		37	C	4.6413	4.9525	3.327		37	C	4.587	5.0029	3.3684		37	C	3.9873	6.6198	3.1682		37	C	3.9888	6.4824	3.3359		37	C	4.8841	4.8676	3.4764		37	C	-4.6001	-4.0171	4.6452
38	C	4.7881	3.7215	2.7331		38	C	5.0249	3.697	2.5412		38	C	4.9501	3.6912	2.6691		38	C	3.1537	5.5902	3.9402		38	C	3.2343	5.2373	3.8111		38	C	4.9769	3.7334	2.4575		38	C	-4.8719	-4.429	6.0938
39	C	3.7065	2.6642	2.9643		39	C	4.0792	2.5131	2.7585		39	C	3.948	2.5601	2.9113		39	C	1.628	5.7976	3.9278		39	C	1.7058	5.3554	3.8535		39	C	4.3547	2.4053	2.8948		39	C	-4.7612	-5.224	3.7078
40	C	2.359	2.9507	2.3143		40	C	2.6303	2.7468	2.341		40	C	2.5308	2.8292	2.4134		40	C	1.0134	6.1874	2.5841		40	C	1.0234	5.8193	2.562		40	C	2.8402	2.3881	3.1154		40	C	-4.5113	-4.8807	2.243
41	N	2.4495	3.3326	0.8772		41	N	2.5176	3.3086	0.9664		41	N	2.4928	3.3704	1.0265		41	N	1.4766	5.3329	1.4492		41	N	1.5938	5.2092	1.3236		41	N	2.1043	3.0445	2.0013		41	C	-5.0579	-5.9109	1.2703
42	C	9.2133	4.2315	-1.2163		42	C	9.2133	4.2315	-1.2163		42	C	9.2133	4.2315	-1.2163		42	C	9.2133	4.2315	-1.2163		42	C	9.2133	4.2315	-1.2163		42	C	9.2133	4.2316	-1.2162		42	O	-5.7017	-6.9022	1.6154
43	C	7.8385	3.6075	-1.4691		43	C	7.7962	3.7272	-1.5024		43	C	7.7891	3.7351	-1.4811		43	C	7.7528	4.2041	-0.7504		43	C	7.7051	4.2588	-0.9259		43	C	7.7649	3.7262	-1.1496		43	N	-4.8137	-5.6406	-0.034
44	C	7.2468	3.8917	-2.8506		44	C	7.1393	4.3289	-2.7456		44	C	7.1306	4.3142	-2.7343		44	C	6.898	5.3808	-1.2259		44	C	6.8696	5.0147	-1.9646		44	C	6.7366	4.6526	-1.8037		44	C	7.1659	6.0522	2.4261
45	C	6.0986	2.9417	-3.1891		45	C	5.9141	3.5293	-3.1865		45	C	5.9009	3.511	-3.1558		45	C	5.4014	5.1518	-1.0085		45	C	5.3784	4.6775	-1.8899		45	C	5.368	4.0011	-2.0048		45	C	5.6587	6.2269	2.6351
46	N	6.6181	1.5964	-3.413		46	N	6.3294	2.2382	-3.7255		46	N	6.3106	2.2085	-3.6718		46	N	4.9138	4.1316	-1.9313		46	N	5.1528	3.3105	-2.3344		46	N	5.4384	2.9744	-3.041		46	C	5.3715	7.3668	3.6153
47	C	5.8565	0.5069	-3.4382		47	C	5.5138	1.1955	-3.8563		47	C	5.4894	1.1693	-3.7913		47	C	3.6388	3.7672	-2.0134		47	C	3.9892	2.6739	-2.2081		47	C	4.3957	2.2485	-3.4284		47	C	4.9782	4.9355	3.1183
48	N	4.5096	0.6083	-3.4122		48	N	4.184	1.33	-3.6539		48	N	4.1598	1.3151	-3.5935		48	N	2.765	4.2645	-1.1061		48	N	2.8945	3.35	-1.8073		48	N	3.1808	2.4589	-2.8712		48	C	5.0919	3.7564	2.1514
49	N	6.4099	-0.7032	-3.5774		49	N	5.9829	0.0156	-4.2741		49	N	5.9524	-0.0184	-4.1939		49	N	3.2165	2.9832	-3.0124		49	N	3.8648	1.3901	-2.5631		49	N	4.512	1.3743	-4.4352		49	C	4.3933	2.4781	2.6243
50	O	-0.1574	3.5291	0.4934		50	O	-0.0958	3.3833	0.6434		50	O	-0.1107	3.4226	0.6186		50	O	-0.0667	4.1763	-0.4182		50	O	0.2264	3.9302	-0.5477		50	O	-0.5647	2.6336	1.9095		50	C	2.8732	2.5605	2.7629
51	P	-1.592	3.9225	0.2243		51	P	-1.5371	3.6914	0.2983		51	P	-1.5465	3.759	0.2816		51	P	-1.5455	4.4608	-0.2934		51	P	-1.2718	4.1306	-0.6349		51	P	-1.871	2.8513	1.1642		51	N	2.2411	3.1972	1.5755
52	O	-2.0811	4.9067	1.3822		52	O	-2.1302	4.6711	1.4076		52	O	-2.1242	4.7322	1.4055		52	O	-1.7417	5.4566	0.9551		52	O	-1.6673	5.2514	0.4455		52	O	-2.9119	3.5786	2.1392		52	C	10.0284	3.9627	-2.684
53	O	-1.9877	4.4306	-1.1368		53	O	-1.8822	4.1385	-1.0961		53	O	-1.8945	4.2309	-1.1043		53	O	-2.3184	4.9526	-1.4853		53	O	-1.9152	4.3913	-1.9671		53	O	-1.8321	3.506	-0.1911		53	C	9.2968	3.7057	-1.3624
54	O	-2.5022	2.5888	0.5875		54	O	-2.3846	2.3176	0.6516		54	O	-2.4152	2.3923	0.6187		54	O	-2.2702	3.1101	0.3207		54	O	-1.9828	2.8237	0.0778		54	O	-2.5975	1.3902	1.032		54	C	10.0339	2.6496	-0.5342
55	C	-2.0559	1.3693	0.0117		55	C	-1.9111	1.1448	0.0065		55	C	-1.9418	1.2139	-0.0165		55	C	-1.7888	1.832	-0.1014		55	C	-1.5664	1.5263	-0.3421		55	C	-1.9433	0.4468	0.2021		55	C	7.8516	3.2396	-1.5954
56	C	-2.6881	0.1955	0.729		56	C	-2.5401	-0.0778	0.6351		56	C	-2.552	-0.0055	0.6373		56	C	-2.4091	0.7643	0.7838		56	C	-2.2278	0.4971	0.5601		56	C	-2.4824	-0.925	0.531		56	C	6.9783	4.1906	-2.4139
57	O	-4.071	0.0579	0.3567		57	O	-3.9314	-0.1603	0.2862		57	O	-3.9437	-0.1146	0.2961		57	O	-3.7829	0.5324	0.4189		57	O	-3.6037	0.2907	0.1881		57	O	-3.8623	-1.0042	0.1525		57	C	5.5482	3.683	-2.5998
58	C	-2.0062	-1.1462	0.3914		58	C	-1.8835	-1.3951	0.1666		58	C	-1.8799	-1.3202	0.1878		58	C	-1.6927	-0.596	0.6823		58	C	-1.5607	-0.8835	0.4942		58	C	-1.7557	-2.0681	-0.202		58	N	5.5258	2.5354	-3.5032
59	O	-1.9732	-1.9249	1.5731		59	O	-1.7567	-2.2444	1.2901		59	O	-1.7585	-2.1603	1.3196		59	O	-1.751	-1.2135	1.959		59	O	-1.7074	-1.5115	1.7594		59	O	-1.5365	-3.1082	0.7314		59	C	4.4221	1.8544	-3.7924
60	C	-2.9883	-1.7363	-0.6224		60	C	-2.9329	-1.9352	-0.8108		60	C	-2.9156	-1.8789	-0.7926		60	C	-2.6121	-1.3274	-0.3032		60	C	-2.4661	-1.6027	-0.5081		60	C	-2.7935	-2.5192	-1.2414		60	N	3.2361	2.2263	-3.2578
61	O	-2.9018	-3.0917	-0.8987		61	O	-2.8969	-3.288	-1.1155		61	O	-2.8558	-3.2327	-1.0903		61	O	-2.4869	-2.7042	-0.413		61	O	-2.3343	-2.985	-0.5711		61	O	-2.6832	-3.8332	-1.6913		61	N	4.4503	0.857	-4.6844
62	C	-4.2902	-1.3086	0.0609		62	C	-4.1916	-1.5073	-0.0538		62	C	-4.1838	-1.466	-0.0424		62	C	-3.9555	-0.8662	0.2729		62	C	-3.8076	-1.1074	0.0529		62	C	-4.0675	-2.2724	-0.4285		62	O	-0.4448	3.0017	1.4097
63	N	-5.4859	-1.4657	-0.7373		63	N	-5.4237	-1.6031	-0.8049		63	N	-5.4115	-1.5787	-0.7985		63	N	-5.119	-1.1451	-0.5434		63	N	-4.9869	-1.3561	-0.748		63	N	-5.3146	-2.2489	-1.1624		63	P	-1.785	3.3121	0.7687
64	C	-6.4961	-2.3008	-0.2427		64	C	-6.4389	-2.4202	-0.2946		64	C	-6.4221	-2.4013	-0.2874		64	C	-6.1005	-1.9987	-0.0188		64	C	-6.0002	-2.1473	-0.1859		64	C	-6.3504	-3.0693	-0.7087		64	O	-2.6553	4.1811	1.792
65	O	-6.4612	-2.8094	0.8568		65	O	-6.3746	-2.9656	0.7862		65	O	-6.3563	-2.9422	0.7956		65	O	-6.0638	-2.4374	1.1109		65	O	-5.9548	-2.5803	0.9452		65	O	-6.2354	-3.8322	0.2277		65	O	-1.8206	3.8916	-0.6204
66	N	-7.5488	-2.492	-1.1189		66	N	-7.5321	-2.5497	-1.1312		66	N	-7.5124	-2.5418	-1.1258		66	N	-7.1256	-2.2938	-0.8973		66	N	-7.0659	-2.3891	-1.0313		66	N	-7.5267	-2.9429	-1.4201		66	O	-2.6478	1.9197	0.7878
67	C	-7.7199	-1.9318	-2.3794		67	C	-7.7342	-1.9479	-2.3682		67	C	-7.7182	-1.9424	-2.3633		67	C	-7.324	-1.7793	-2.174		67	C	-7.2893	-1.8479	-2.2929		67	C	-7.7833	-2.115	-2.5077		67	C	-2.0967	0.8482	0.0448
68	O	-8.7267	-2.1635	-3.0418		68	O	-8.7704	-2.1341	-2.9985		68	O	-8.7529	-2.136	-2.9938		68	O	-8.3218	-2.071	-2.8253		68	O	-8.3224	-2.0885	-2.9091		68	O	-8.8823	-2.1206	-3.0519		68	C	-2.742	-0.4296	0.5193
69	C	-6.6321	-1.0682	-2.7933		69	C	-6.6401	-1.0999	-2.7964		69	C	-6.6297	-1.0873	-2.7919		69	C	-6.2711	-0.8857	-2.6183		69	C	-6.2129	-0.9966	-2.7651		69	C	-6.6619	-1.2746	-2.8783		69	O	-4.1236	-0.442	0.1406
70	C	-5.5898	-0.8667	-1.9661		70	C	-5.5605	-0.9563	-2.0061		70	C	-5.5522	-0.9341	-2.0005		70	C	-5.2395	-0.6083	-1.7994		70	C	-5.1322	-0.7905	-1.9885		70	C	-5.5108	-1.355	-2.1842		70	C	-2.1078	-1.7028	-0.0717
71	P	-0.8024	-3.0971	1.7009		71	P	-0.5757	-3.4129	1.2482		71	P	-0.5612	-3.3101	1.3002		71	P	-0.6391	-2.3771	2.3419		71	P	-0.5612	-2.6159	2.2146		71	P	-0.238	-4.1051	0.5063		71	O	-1.9303	-2.6268	0.9862
72	O	-0.8179	-3.9092	0.434		72	O	-0.644	-4.0979	-0.0894		72	O	-0.5915	-3.9953	-0.0385		72	O	-0.3798	-3.1609	1.0697		72	O	-0.1442	-3.3421	0.9519		72	O	-0.177	-4.4532	-0.9651		72	C	-3.1965	-2.2086	-1.0324
73	O	-0.9117	-3.6853	3.0616		73	O	-0.6228	-4.1223	2.5536		73	O	-0.621	-4.0217	2.6044		73	O	-1.061	-3.0078	3.6176		73	O	-1.0361	-3.3112	3.4367		73	O	-0.2848	-5.1044	1.6035		73	O	-3.1927	-3.5736	-1.3093
74	O	0.532	-2.1348	1.5886		74	O	0.7508	-2.4333	1.1644		74	O	0.7528	-2.3101	1.2446		74	O	0.7035	-1.461	2.5472		74	O	0.661	-1.5764	2.5667		74	O	0.9806	-3.0182	0.7236		74	C	-4.4288	-1.7635	-0.2412
75	C	0.6661	-1.0674	2.5073		75	C	0.9162	-1.4575	2.1728		75	C	0.8816	-1.3298	2.2542		75	C	0.6814	-0.4733	3.5726		75	C	0.3554	-0.5557	3.508		75	C	0.9514	-2.2153	1.8871		75	N	-5.6946	-1.776	-0.9384
76	C	2.1157	-0.9434	2.9288		76	C	2.3846	-1.3159	2.5155		76	C	2.3387	-1.1737	2.634		76	C	2.0931	-0.1865	4.0507		76	C	1.6256	0.0201	4.1023		76	C	2.3611	-1.9313	2.3655		76	C	-6.7716	-2.4166	-0.3185
77	O	2.4281	-1.9832	3.8597		77	O	2.8095	-2.403	3.3447		77	O	2.7541	-2.2589	3.475		77	O	2.6073	-1.2546	4.8611		77	O	2.1573	-0.834	5.1303		77	O	2.9212	-3.0585	3.0407		77	O	-6.6998	-2.9393	0.773
78	C	3.1255	-1.1143	1.7938		78	C	3.3403	-1.3107	1.319		78	C	3.3162	-1.182	1.455		78	C	3.0823	0.0014	2.8981		78	C	2.7532	0.2111	3.0824		78	C	3.3514	-1.5678	1.2528		78	N	-7.9386	-2.4082	-1.058
79	O	3.3317	0.1274	1.1476		79	O	3.487	0.0311	0.8655		79	O	3.4485	0.1306	0.9518		79	O	3.4201	1.376	2.7704		79	O	2.8066	1.5685	2.6554		79	O	3.384	-0.1516	1.0976		79	C	-8.1627	-1.7999	-2.2888
80	C	4.3528	-1.6906	2.5073		80	C	4.6063	-1.9	1.9291		80	C	4.5747	-1.7402	2.1059		80	C	4.2983	-0.8762	3.2433		80	C	4.0272	-0.2511	3.8175		80	C	4.6728	-2.14	1.7888		80	O	-9.2566	-1.8746	-2.837
81	O	5.1473	-0.6819	3.0783		81	C	4.0457	-2.9063	2.9305		81	C	3.9924	-2.7652	3.0816		81	C	3.7265	-1.8549	4.2961		81	O	4.7523	0.7837	4.4432		81	N	5.1991	-1.1712	2.7427		81	C	-7.0126	-1.0836	-2.8052
82	C	3.6896	-2.5242	3.6209		82	N	3.8557	-4.262	2.3492		82	N	3.8155	-4.1082	2.4839		82	N	3.3559	-3.1878	3.742		82	C	3.455	-1.2561	4.837		82	C	4.1778	-3.3964	2.5216		82	C	-5.8579	-1.0871	-2.1134
83	N	3.5556	-3.9509	3.2486		83	C	5.0181	-4.9446	2.0219		83	C	4.9801	-4.7956	2.1672		83	C	4.3747	-3.9515	3.1944		83	N	3.4276	-2.6636	4.3613		83	N	4.0462	-4.5851	1.6379		83	P	-0.7105	-3.7287	0.8509
84	C	4.7533	-4.6391	3.146		84	O	6.1288	-4.4664	2.1843		84	O	6.0879	-4.3068	2.314		84	O	5.5267	-3.5531	3.1046		84	C	4.6584	-3.282	4.1683		84	C	5.2021	-5.0837	1.0396		84	O	-0.7019	-4.2309	-0.5774
85	O	5.8319	-4.109	3.3659		85	N	4.814	-6.2062	1.5065		85	N	4.7775	-6.0693	1.6853		85	N	3.9921	-5.2043	2.772		85	O	5.7149	-2.6865	4.2973		85	O	6.2754	-4.5089	1.0976		85	O	-0.8024	-4.6113	2.0425
86	N	4.6267	-5.958	2.7745		86	C	3.593	-6.8445	1.2588		86	C	3.5573	-6.7201	1.462		86	C	2.7224	-5.7908	2.8487		86	N	4.5836	-4.6189	3.8418		86	N	5.0367	-6.2841	0.3826		86	O	0.5912	-2.7267	0.9351
87	C	3.4505	-6.6364	2.4307		87	O	3.5786	-7.9314	0.6929		87	O	3.5442	-7.8246	0.934		87	O	2.5321	-6.9031	2.3786		87	C	3.4357	-5.4209	3.7291		87	C	3.8639	-7.042	0.2427		87	C	0.6891	-1.8156	2.0148
88	O	3.5172	-7.7743	1.9804		88	C	2.4505	-6.0865	1.7172		88	C	2.413	-5.9516	1.8999		88	C	1.7524	-4.9497	3.5144		88	O	3.5291	-6.6017	3.4424		88	O	3.864	-8.0751	-0.405		88	C	2.1511	-1.5968	2.3638
89	C	2.2533	-5.8539	2.647		89	C	2.6199	-4.8489	2.2295		89	C	2.5787	-4.7037	2.3829		89	C	2.0975	-3.7126	3.9196		89	C	2.2139	-4.695	4.0107		89	C	2.7371	-6.468	0.9484		89	O	2.6602	-2.7087	3.101
90	C	2.346	-4.5618	3.0297		90	P	4.0473	0.3587	-0.6283		90	P	4.006	0.4183	-0.556		90	P	3.0899	2.0952	1.3617		90	C	2.2571	-3.3858	4.3163		90	C	2.8704	-5.3033	1.6067		90	C	3.0583	-1.4294	1.14
91	P	3.9957	0.2235	-0.3335		91	O	4.0292	1.8721	-0.713		91	O	3.9778	1.928	-0.6752		91	O	3.5155	3.55	1.5396		91	P	3.1798	1.9006	1.0906		91	P	3.3504	0.5596	-0.3832		91	O	3.2536	-0.0486	0.8871
92	O	3.8759	1.6894	-0.6981		92	O	3.4081	-0.495	-1.6757		92	O	3.3591	-0.4668	-1.5718		92	O	1.7016	1.8051	0.8932		92	O	3.4944	3.3848	1.1064		92	O	3.4481	2.0448	-0.0705		92	C	4.3381	-2.1878	1.5184
93	O	3.5187	-0.8626	-1.2444		93	O	5.5951	-0.1369	-0.5734		93	O	5.5496	-0.0759	-0.4933		93	O	4.1501	1.3913	0.3394		93	O	2.1447	1.3221	0.1795		93	O	2.2785	0.0156	-1.2563		93	O	5.2447	-1.2778	2.1124
94	O	5.572	-0.113	-0.0955		94	C	6.6044	0.4551	0.2196		94	C	6.5641	0.5103	0.3058		94	C	5.5276	1.6182	0.6445		94	O	4.5426	1.0756	0.8312		94	O	4.7684	0.1142	-1.043		94	C	3.8351	-3.2189	2.5478
95	C	6.4537	0.7	0.6536		95	C	7.8677	-0.3623	0.0215		95	C	7.8116	-0.3317	0.1171		95	C	6.4119	0.5822	-0.0083		95	C	5.8034	1.4889	1.3519		95	C	6.0203	0.3785	-0.4321		95	N	3.5713	-4.5526	1.9549
96	C	7.735	-0.0912	0.8397		96	O	7.6771	-1.6655	0.5535		96	O	7.5894	-1.6283	0.6584		96	O	6.2247	-0.6748	0.6218		96	C	6.813	0.4148	1.0024		96	C	7.0393	-0.5855	-1.0089		96	C	4.6716	-5.2558	1.4862
97	O	7.4672	-1.2812	1.5884		97	C	8.2422	-0.5819	-1.4415		97	C	8.1901	-0.5761	-1.3408		97	C	6.1903	0.3314	-1.5008		97	O	6.5315	-0.7647	1.7403		97	O	6.6726	-1.9071	-0.6674		97	O	5.8022	-4.7872	1.5043
98	C	8.3566	-0.5931	-0.4599		98	O	8.9683	0.5348	-1.9051		98	O	8.936	0.5218	-1.8176		98	O	6.9665	1.255	-2.2375		98	C	6.7832	-0.0282	-0.4559		98	C	7.1379	-0.5654	-2.5329		98	N	4.4009	-6.5152	1.0104
99	O	9.15	0.424	-1.0288		99	C	9.0183	-1.9051	-1.3864		99	C	8.9457	-1.9097	-1.2647		99	C	6.6979	-1.1108	-1.6557		99	O	7.5386	0.8695	-1.2405		99	O	8.1045	0.398	-2.9085		99	C	3.1467	-7.1416	0.918
100	C	9.134	-1.8299	0.0049		100	O	10.3492	-1.6868	-0.9768		100	O	10.2755	-1.7072	-0.8438		100	O	8.1031	-1.104	-1.7684		100	C	7.345	-1.4522	-0.3764		100	C	7.5561	-2.0087	-2.859		100	O	3.0374	-8.2357	0.3926
101	O	10.3485	-1.4475	0.6086		101	C	8.2807	-2.6522	-0.2639		101	C	8.1847	-2.632	-0.1424		101	C	6.3378	-1.7424	-0.3041		101	O	8.7532	-1.4301	-0.3069		101	O	8.9526	-2.1385	-2.7265		101	C	2.079	-6.3638	1.5162
102	C	8.2092	-2.3901	1.0916		102	N	7.2523	-3.5769	-0.7534		102	N	7.143	-3.5414	-0.6353		102	N	5.0942	-2.5025	-0.3047		102	C	6.7887	-1.9281	0.9748		102	C	6.8988	-2.8186	-1.7287		102	C	2.3227	-5.1315	1.9958
103	N	7.2994	-3.4243	0.5932		103	C	7.5307	-4.9748	-0.7083		103	C	7.4109	-4.9406	-0.6074		103	C	5.191	-3.9232	-0.3822		103	N	5.557	-2.7073	0.84		103	N	5.6342	-3.4695	-2.0813		103	P	3.3334	0.5348	-0.6361
104	C	7.6152	-4.7848	0.8902		104	O	8.6531	-5.3453	-0.4057		104	O	8.5358	-5.3221	-0.3281		104	O	6.2927	-4.4219	-0.5745		104	C	5.6553	-4.1254	0.9061		104	C	5.6625	-4.8675	-2.3489		104	O	3.5625	2.0261	-0.4403
105	O	8.6803	-5.038	1.4269		105	N	6.5012	-5.8286	-1.009		105	N	6.3681	-5.7838	-0.8907		105	N	4.0453	-4.642	-0.2226		105	O	6.7601	-4.6297	1.0849		105	O	6.7521	-5.4275	-2.4231		105	O	2.2398	0.0264	-1.5113
106	N	6.6856	-5.732	0.5476		106	C	5.3358	-5.3607	-1.4136		106	C	5.1985	-5.3034	-1.2683		106	C	2.8839	-4.0284	-0.0493		106	N	4.5064	-4.8447	0.7923		106	N	4.472	-5.5148	-2.4664		106	O	4.7097	-0.1014	-1.2279
107	C	5.601	-5.3973	-0.1244		107	N	4.3607	-6.2621	-1.7151		107	N	4.2085	-6.1952	-1.5481		107	N	1.7796	-4.7776	0.1179		107	C	3.3371	-4.2366	0.6783		107	C	3.3286	-4.8768	-2.2767		107	C	5.9792	0.1365	-0.6417
108	N	4.7223	-6.3859	-0.4462		108	C	5.0532	-3.9641	-1.5353		108	C	4.9269	-3.9039	-1.3806		108	C	2.7502	-2.596	-0.0254		108	N	2.2248	-4.997	0.6384		108	N	2.1897	-5.5998	-2.2837		108	C	6.9318	-0.9381	-1.1333
109	C	5.307	-4.053	-0.5158		109	C	6.0418	-3.1196	-1.1589		109	C	5.9312	-3.0705	-1.0192		109	C	3.89	-1.8833	-0.142		109	C	3.2051	-2.8087	0.5996		109	C	3.2627	-3.4568	-2.0711		109	O	6.5187	-2.2059	-0.6522
110	C	6.1803	-3.1045	-0.1036		110	P	9.3913	0.621	-3.4991		110	P	9.3618	0.5792	-3.4123		110	P	6.5291	1.7729	-3.7488		110	C	4.3483	-2.0959	0.6877		110	C	4.4456	-2.8104	-1.9743		110	C	6.9876	-1.0682	-2.6549
111	P	9.7042	0.2283	-2.5797		111	O	9.1805	2.0501	-3.9107		111	O	9.1605	2.0024	-3.8491		111	O	6.8202	3.2502	-3.7551		111	P	7.4178	0.7787	-2.8845		111	P	8.0495	1.1275	-4.3944		111	O	8.0168	-0.231	-3.1456
112	O	9.4565	1.5303	-3.2881		112	O	8.7317	-0.5025	-4.2395		112	O	8.6958	-0.5517	-4.1358		112	O	5.1607	1.2602	-4.0722		112	O	7.5367	2.1956	-3.3749		112	O	7.9743	2.6111	-4.1421		112	C	7.2704	-2.5638	-2.8667
113	O	9.1607	-1.0579	-3.1224		113	O	10.9862	0.2728	-3.3712		113	O	10.9538	0.223	-3.2765		113	O	7.6225	0.9848	-4.6604		113	O	6.2362	-0.0676	-3.2393		113	O	7.011	0.448	-5.2332		113	O	8.6565	-2.8028	-2.7845
114	O	11.2943	0.0295	-2.2683		114	C	11.8078	1.2477	-2.7432		114	C	11.7813	1.2017	-2.6627		114	C	8.9427	1.5	-4.6933		114	O	8.786	-0.0567	-3.2243		114	O	9.5232	0.7226	-4.9478		114	C	6.6129	-3.2203	-1.6426
115	C	12.0285	1.181	-1.879		115	H	-10.5219	-3.3272	-2.8576		115	H	-10.5191	-3.3184	-2.8503		115	H	-10.4968	-3.1338	-2.7315		115	C	10.0084	0.6636	-3.1808		115	C	10.6482	1.322	-4.3268		115	N	5.2914	-3.8062	-1.8692
116	H	-10.5211	-3.3202	-2.8613		116	H	-8.9245	0.8272	-2.8345		116	H	-8.9233	0.8277	-2.8341		116	H	-8.89	0.7621	-2.7657		116	H	-10.5012	-3.1577	-2.761		116	H	-10.5312	-3.4593	-2.8894		116	C	5.1631	-5.2252	-1.7907
117	H	-8.932	0.8315	-2.8432		117	H	-8.4264	0.4439	-1.2025		117	H	-8.4185	0.4523	-1.2022		117	H	-8.297	0.599	-1.1288		117	H	-8.9656	0.788	-2.8414		117	H	-8.9694	0.7873	-2.8402		117	O	6.1759	-5.9088	-1.6834
118	H	-8.3959	0.4758	-1.2162		118	H	-6.4329	1.333	-0.3077		118	H	-6.434	1.3657	-0.3068		118	H	-6.3535	1.766	-0.433		118	H	-8.3548	0.5144	-1.2279		118	H	-8.6156	0.2567	-1.2151		118	N	3.9077	-5.748	-1.802
119	H	-6.4388	1.4703	-0.3233		119	H	-8.1465	3.1781	-3.7798		119	H	-8.1553	3.1709	-3.796		119	H	-8.392	3.0478	-3.9813		119	H	-6.3222	1.5204	-0.5427		119	H	-6.6166	0.8643	-0.1391		119	C	2.8379	-4.9692	-1.815
120	H	-8.1985	3.1445	-3.8588		120	H	-4.3897	2.645	-0.5967		120	H	-4.4011	2.6925	-0.6015		120	H	-4.4621	3.2231	-0.9759		120	H	-8.3914	3.1324	-3.9357		120	H	-7.8395	3.0675	-3.6074		120	N	1.6295	-5.559	-1.7293
121	H	-4.4389	2.837	-0.6513		121	H	-6.1008	4.545	-4.0439		121	H	-6.119	4.5505	-4.0679		121	H	-6.5139	4.5762	-4.4929		121	H	-4.3546	2.8743	-1.0792		121	H	-4.431	1.9538	-0.1891		121	C	2.9315	-3.5401	-1.9317
122	H	-6.1934	4.5631	-4.1668		122	H	-3.2545	4.2108	-1.9874		122	H	-3.2762	4.2609	-1.999		122	H	-3.6184	4.7929	-2.5006		122	H	-6.43	4.5524	-4.4398		122	H	-5.6438	4.2072	-3.6374		122	C	4.1783	-3.0194	-1.9537
123	H	-3.3586	4.3991	-2.0702		123	H	-8.2631	6.2399	-2.7387		123	H	-8.2397	6.2481	-2.7463		123	H	-8.1247	6.2724	-2.735		123	H	-3.4007	4.3886	-2.6575		123	H	-3.0525	3.5645	-1.3177		123	P	7.9631	0.3367	-4.7013
124	H	-8.1898	6.2675	-2.7639		124	H	-9.6468	6.2813	-1.654		124	H	-9.6186	6.2672	-1.655		124	H	-9.444	6.2007	-1.5755		124	H	-8.3236	6.2336	-2.7529		124	H	-8.1932	6.2734	-2.7821		124	O	8.0076	1.8397	-4.6134
125	H	-9.5585	6.2383	-1.6603		125	H	-7.7559	5.003	-0.7286		125	H	-7.7054	5.0136	-0.741		125	H	-7.3786	5.1341	-0.7456		125	H	-9.4682	6.2438	-1.4179		125	H	-9.7231	6.3088	-1.9192		125	O	6.8498	-0.3512	-5.4297
126	H	-7.5988	5.0378	-0.7713		126	H	-8.1703	6.3559	0.3167		126	H	-8.1347	6.3584	0.3087		126	H	-7.8834	6.4493	0.308		126	H	-7.3455	5.1068	-0.859		126	H	-8.1684	4.8906	-0.7608		126	O	9.3841	-0.2405	-5.243
127	H	-8.0623	6.3615	0.2903		127	H	-6.2334	7.6641	-0.6276		127	H	-6.2234	7.6979	-0.6444		127	H	-6.1737	7.9552	-0.7492		127	H	-7.6466	6.4634	0.2204		127	H	-8.5167	6.2707	0.2652		127	C	10.5664	0.4025	-4.7969
128	H	-6.2086	7.7713	-0.6759		128	H	-5.8783	6.3226	-1.7175		128	H	-5.8476	6.3598	-1.732		128	H	-5.7014	6.6466	-1.8373		128	H	-6.0452	7.8734	-1.1184		128	H	-6.2887	7.2739	-0.3507		128	H	-10.9132	-3.1034	-2.5086
129	H	-5.7849	6.4448	-1.7611		129	H	-3.8072	7.2208	0.229		129	H	-3.8007	7.3104	0.2242		129	H	-3.8207	7.9842	0.1054		129	H	-5.7905	6.516	-2.2181		129	H	-6.0152	5.9405	-1.4773		129	H	-9.6759	2.7899	-0.3102
130	H	-3.8058	7.5137	0.2116		130	H	-3.685	5.9223	-0.757		130	H	-3.6345	6.0098	-0.7541		130	H	-3.3918	6.7256	-0.869		130	H	-3.5301	7.7299	-0.7186		130	H	-4.0832	6.3109	0.8499		130	H	-9.1123	1.1865	-2.8416
131	H	-3.5295	6.206	-0.7375		131	H	-2.8531	5.2634	1.0341		131	H	-2.8316	5.3456	1.0366		131	H	-2.5102	6.0883	0.7895		131	H	-3.3924	6.3827	-1.6467		131	H	-4.0404	5.1114	-0.2557		131	H	-8.6668	0.6985	-1.222
132	H	-2.7741	5.552	1.0433		132	H	-2.6187	4.6453	6.6447		132	H	-2.7627	4.5885	6.599		132	H	-3.3442	3.8837	5.8082		132	H	-2.3815	5.8728	0.0808		132	H	-3.5151	4.2012	1.6352		132	H	-6.6142	1.3399	-0.2519
133	H	-2.7654	4.5624	6.5864		133	H	-0.9553	5.0568	6.2115		133	H	-1.0561	4.8916	6.2541		133	H	-1.6115	4.0332	6.1101		133	H	-3.9879	3.9921	4.424		133	H	-1.6578	6.8016	6.1475		133	H	-7.963	3.3745	-3.778
134	H	-1.0557	4.8313	6.2341		134	H	-2.4672	2.5918	5.2072		134	H	-2.688	2.5885	5.0687		134	H	-2.7425	2.9033	3.5032		134	H	-2.668	3.453	5.468		134	H	-0.8547	6.9392	4.5825		134	H	-4.4343	2.4218	-0.4359
135	H	-2.7496	2.5883	5.0184		135	H	-1.1812	2.6407	6.4149		135	H	-1.4779	2.4904	6.35		135	H	-2.2666	1.9328	4.8934		135	H	-2.4293	3.6615	2.4155		135	H	-0.3787	4.723	6.6415		135	H	-5.7643	4.4977	-3.9509
136	H	-1.5463	2.4386	6.3023		136	H	-0.2755	2.6589	2.462		136	H	-0.3378	2.6161	2.4583		136	H	0.4849	2.6295	2.1985		136	H	-2.7946	2.2053	3.3163		136	H	0.7273	6.0278	6.1753		136	H	-3.0896	3.9376	-1.7026
137	H	-0.4061	2.7004	2.394		137	H	-1.7777	2.2432	3.1005		137	H	-1.9018	2.2977	2.9846		137	H	-1.1713	3.0595	1.9953		137	H	0.8827	2.3793	2.5777		137	H	-0.1707	2.9309	3.587		137	H	-7.3082	8.7897	-2.5253
138	H	-1.9974	2.4959	2.892		138	H	-5.8849	-4.8717	2.6504		138	H	-5.8806	-4.8586	2.6439		138	H	-5.916	-4.8193	2.6732		138	H	-0.4736	2.8038	1.576		138	H	-0.7603	3.0354	5.1764		138	H	-8.0027	6.498	-3.1193
139	H	-5.9357	-5.0396	2.742		139	H	-5.1272	-6.411	3.0618		139	H	-5.1217	-6.4011	3.0392		139	H	-5.0238	-6.3275	2.8451		139	H	-5.8918	-4.8108	2.6427		139	H	-5.6439	-4.7533	2.4054		139	H	-9.5055	6.6946	-2.2289
140	H	-4.9388	-6.4677	3.0103		140	H	-3.0912	-5.7312	1.7338		140	H	-3.0858	-5.7077	1.7217		140	H	-3.1271	-5.3957	1.5488		140	H	-5.0742	-6.3477	2.906		140	H	-5.3335	-6.3279	3.1301		140	H	-7.9344	5.3163	-0.9961
141	H	-3.1222	-5.4543	1.5965		141	H	-3.915	-4.266	1.2469		141	H	-3.9034	-4.232	1.2568		141	H	-3.9317	-3.8471	1.4243		141	H	-3.1159	-5.5761	1.6052		141	H	-3.0084	-6.2949	2.1219		141	H	-8.2673	6.7786	-0.0816
142	H	-4.142	-4.0665	1.2916		142	H	-4.1405	-4.6389	-0.9459		142	H	-4.0995	-4.5804	-0.9465		142	H	-3.8109	-3.9296	-0.8381		142	H	-3.8338	-3.9956	1.3906		142	H	-3.3871	-4.7973	1.3215		142	H	-6.0528	7.7265	-0.7995
143	H	-4.1863	-4.3991	-0.9464		143	H	-4.9605	-6.0412	-1.5803		143	H	-4.9357	-5.9633	-1.6042		143	H	-4.8303	-5.0163	-1.758		143	H	-3.6932	-4.1944	-0.8732		143	H	-3.5708	-5.326	-0.8726		143	H	-5.7893	6.3142	-1.8264
144	H	-4.9894	-5.7786	-1.6485		144	H	3.5769	5.1812	3.1755		144	H	3.5368	5.2596	3.1671		144	H	3.5633	6.766	2.1646		144	H	-4.7495	-5.2821	-1.7479		144	H	-4.5065	-6.6879	-1.4137		144	H	-5.9226	4.8446	0.2268
145	H	3.4573	5.4254	2.8741		145	H	4.7429	4.7442	4.4022		145	H	4.645	4.8533	4.4564		145	H	3.9408	7.6047	3.6595		145	H	3.5014	6.9014	2.4424		145	H	3.8362	5.0261	3.7663		145	H	-5.9952	6.2919	1.2285
146	H	4.2846	5.0326	4.3645		146	H	6.034	3.3772	2.8257		146	H	5.9321	3.3487	3.0148		146	H	3.4694	5.5689	4.9893		146	H	3.9373	7.2739	4.0997		146	H	5.4184	4.5725	4.3931		146	H	-3.8272	6.886	0.41
147	H	5.7072	3.3639	3.2111		147	H	5.0895	3.923	1.4657		147	H	5.0675	3.854	1.5864		147	H	3.3796	4.5975	3.5373		147	H	3.5666	4.9724	4.8217		147	H	6.029	3.5298	2.2256		147	H	-3.7991	5.5985	-0.5932
148	H	5.026	3.7858	1.6592		148	H	4.0626	2.244	3.8221		148	H	3.8687	2.3612	3.9871		148	H	1.343	6.5946	4.6277		148	H	3.5139	4.3884	3.1758		148	H	4.5268	4.0459	1.5054		148	H	-3.2592	4.8215	1.3075
149	H	3.508	2.5668	4.0383		149	H	4.4594	1.6463	2.2131		149	H	4.3186	1.6433	2.4489		149	H	1.1606	4.8763	4.2929		149	H	1.4016	6.067	4.6328		149	H	4.8235	2.0643	3.8281		149	H	-1.9332	5.2891	3.5641
150	H	4.0701	1.6926	2.623		150	H	2.0864	3.401	3.026		150	H	1.9759	3.5105	3.0603		150	H	1.2692	7.2196	2.3302		150	H	1.2955	4.3861	4.1532		150	H	4.5855	1.6758	2.1168		150	H	-1.2259	7.4743	5.5979
151	H	1.8064	3.7357	2.831		151	H	2.0967	1.7949	2.3158		151	H	1.967	1.8953	2.3829		151	H	-0.0739	6.1084	2.6044		151	H	1.1026	6.9037	2.4462		151	H	2.5478	2.8974	4.0335		151	H	-0.6447	7.429	3.9337
152	H	1.7406	2.0534	2.3462		152	H	3.0462	2.7121	0.2708		152	H	3.0271	2.7569	0.3512		152	H	2.1852	4.6031	1.7123		152	H	-0.0386	5.5706	2.5776		152	H	2.4921	1.3549	3.1673		152	H	0.0119	5.3483	6.0852
153	H	2.9616	2.6173	0.2899		153	H	2.9047	4.2503	0.926		153	H	2.9054	4.3012	0.9876		153	H	1.932	5.8907	0.7265		153	H	2.284	4.4204	1.4661		153	H	2.5695	2.7982	1.0921		153	H	1.09	6.6017	5.447
154	H	2.9383	4.2197	0.765		154	H	1.4987	3.3726	0.6989		154	H	1.4861	3.4499	0.7214		154	H	0.708	4.8357	0.922		154	H	2.115	5.8989	0.7856		154	H	2.0464	4.0515	2.1826		154	H	-0.0879	3.4298	3.0622
155	H	1.4656	3.4556	0.5239		155	H	7.153	3.91	-0.6262		155	H	7.1535	3.9451	-0.6056		155	H	7.7188	4.1511	0.3501		155	H	0.881	4.7875	0.6526		155	H	1.1003	2.7487	1.9187		155	H	-0.6537	3.6526	4.6566
156	H	7.1305	3.941	-0.6933		156	H	7.8605	2.6437	-1.6346		156	H	7.8417	2.6481	-1.5877		156	H	7.3176	3.2778	-1.1333		156	H	7.5274	4.6923	0.0719		156	H	7.4822	3.5503	-0.0988		156	H	-5.3553	-3.2709	4.3559
157	H	7.9552	2.5263	-1.3573		157	H	7.8666	4.3572	-3.5661		157	H	7.8552	4.3234	-3.5576		157	H	7.0785	5.5538	-2.2941		157	H	7.3665	3.2195	-0.8898		157	H	7.7412	2.7584	-1.6602		157	H	-5.7737	-5.6323	3.8087
158	H	8.0307	3.7932	-3.6115		158	H	6.8184	5.3607	-2.5589		158	H	6.8144	5.3509	-2.5674		158	H	7.1746	6.2991	-0.6954		158	H	7.2333	4.7698	-2.9695		158	H	7.1171	4.9874	-2.7769		158	H	-4.0739	-6.0217	4.0208
159	H	6.8641	4.9175	-2.9088		159	H	5.3431	4.0808	-3.9452		159	H	5.3298	4.0496	-3.9236		159	H	4.8392	6.0815	-1.1735		159	H	6.9751	6.0987	-1.8336		159	H	6.5851	5.5496	-1.1907		159	H	-3.441	-4.7409	2.0491
160	H	5.5644	3.2851	-4.085		160	H	5.2677	3.3649	-2.3147		160	H	5.256	3.3656	-2.2796		160	H	5.2197	4.8388	0.0284		160	H	4.7975	5.3746	-2.5104		160	H	4.6309	4.7597	-2.3004		160	H	-5.0096	-3.9347	2.0005
161	H	5.39	2.9215	-2.3505		161	H	7.3357	2.1271	-3.9258		161	H	7.3169	2.0889	-3.868		161	H	5.5796	3.8143	-2.66		161	H	5.0371	4.7785	-0.8489		161	H	5.0246	3.5495	-1.0652		161	H	-4.2251	-4.8709	-0.3485
162	H	7.6443	1.5046	-3.4855		162	H	3.7239	0.4925	-3.2777		162	H	3.6911	0.4843	-3.2155		162	H	1.7961	3.9387	-1.138		162	H	5.9631	2.8301	-2.7589		162	H	6.3473	2.8544	-3.5257		162	H	-5.0866	-6.3376	-0.709
163	H	4.0279	-0.1754	-2.9561		163	H	3.9209	2.1142	-3.0692		163	H	3.9	2.1051	-3.0146		163	H	3.1406	4.2063	-0.1529		163	H	2.1092	2.811	-1.4434		163	H	2.5226	1.6903	-2.9579		163	H	5.2108	6.4952	1.6667
164	H	4.1529	1.4661	-3.0061		164	H	6.9982	-0.1768	-4.3397		164	H	6.9671	-0.2175	-4.2519		164	H	3.9117	2.4346	-3.5489		164	H	3.0608	4.1523	-1.2205		164	H	3.198	2.7569	-1.8954		164	H	3.9199	5.1571	3.3102
165	H	7.431	-0.8475	-3.4946		165	H	5.3648	-0.7792	-4.2115		165	H	5.3306	-0.8095	-4.1203		165	H	2.3328	2.5182	-2.863		165	H	4.695	0.8433	-2.8399		165	H	5.4395	1.0979	-4.8078		165	H	5.4149	4.6459	4.087
166	H	5.8178	-1.5059	-3.4265		166	H	-0.8218	1.0823	0.1224		166	H	-0.8508	1.1624	0.0852		166	H	-0.6966	1.8084	-0.0061		166	H	3.1147	0.8833	-2.109		166	H	3.7754	0.6938	-4.5442		166	H	6.1475	3.5115	1.9892
167	H	-0.9662	1.304	0.1127		167	H	-2.1456	1.1814	-1.0663		167	H	-2.1917	1.2345	-1.0863		167	H	-2.0631	1.6584	-1.1499		167	H	-0.4737	1.4479	-0.2592		167	H	-0.8603	0.4601	0.3833		167	H	4.707	4.0398	1.1622
168	H	-2.3104	1.3408	-1.0569		168	H	-2.4444	-0.0183	1.7253		168	H	-2.4516	0.075	1.7256		168	H	-2.372	1.0903	1.828		168	H	-1.8565	1.3601	-1.3875		168	H	-2.1187	0.6849	-0.856		168	H	4.7934	2.1851	3.6045
169	H	-2.6188	0.3499	1.8112		169	H	-0.9084	-1.235	-0.3066		169	H	-0.9015	-1.1564	-0.2769		169	H	-0.6571	-0.5006	0.3413		169	H	-2.1907	0.8557	1.5932		169	H	-2.396	-1.0968	1.6097		169	H	4.6181	1.6654	1.9292
170	H	-0.9973	-1.0202	-0.0157		170	H	-2.8634	-1.3317	-1.7323		170	H	-2.8502	-1.2795	-1.717		170	H	-2.4815	-0.8564	-1.2928		170	H	-0.5096	-0.8342	0.1953		170	H	-0.8111	-1.7479	-0.6564		170	H	2.5624	3.1349	3.6356
171	H	-2.8854	-1.1548	-1.5548		171	H	-2.0268	-3.6798	-0.8024		171	H	-1.9831	-3.6089	-0.7683		171	H	-1.6849	-3.0066	0.098		171	H	-2.3151	-1.1584	-1.5064		171	H	-2.7629	-1.8104	-2.0856		171	H	2.4608	1.5546	2.8457
172	H	-2.0956	-3.4833	-0.4445		172	H	-4.3273	-2.1288	0.8344		172	H	-4.3149	-2.0874	0.8464		172	H	-4.1369	-1.3572	1.2314		172	H	-1.5175	-3.2589	-0.0753		172	H	-1.7395	-4.1264	-1.5822		172	H	2.7267	2.867	0.703
173	H	-4.4523	-1.8947	0.9678		173	H	-8.2281	-3.2221	-0.7974		173	H	-8.2039	-3.2188	-0.7916		173	H	-7.7632	-3.0221	-0.5621		173	H	-3.9975	-1.5837	1.0164		173	H	-4.1785	-3.055	0.3259		173	H	2.2488	4.2161	1.6921
174	H	-8.2291	-3.1858	-0.7971		174	H	-6.7396	-0.5498	-3.7211		174	H	-6.7326	-0.5386	-3.7171		174	H	-6.3681	-0.4096	-3.5837		174	H	-7.7302	-3.0801	-0.6697		174	H	-8.2843	-3.537	-1.0722		174	H	1.2251	2.9698	1.467
175	H	-6.7095	-0.552	-3.7395		175	H	-4.7475	-0.2853	-2.2561		175	H	-4.7446	-0.2566	-2.2504		175	H	-4.4625	0.0986	-2.0662		175	H	-6.3242	-0.5017	-3.7193		175	H	-6.7928	-0.5467	-3.6661		175	H	9.2749	4.6426	-0.7841
176	H	-4.7857	-0.1816	-2.2068		176	H	0.5459	-0.487	1.8114		176	H	0.5107	-0.3641	1.8816		176	H	0.2622	0.4509	3.1636		176	H	-4.3288	-0.1231	-2.2782		176	H	-4.6762	-0.6919	-2.3774		176	H	7.372	3.079	-0.6179
177	H	0.3506	-0.1287	2.0296		177	H	0.3614	-1.7223	3.0793		177	H	0.307	-1.5971	3.1476		177	H	0.0638	-0.8037	4.4145		177	H	-0.1874	0.2488	3.0013		177	H	0.4673	-1.256	1.6559		177	H	7.8923	2.2686	-2.1037
178	H	0.0472	-1.2244	3.3968		178	H	2.5239	-0.3829	3.0815		178	H	2.4646	-0.2411	3.1988		178	H	2.0642	0.7174	4.6661		178	H	-0.2778	-0.9451	4.3131		178	H	0.3923	-2.7024	2.6939		178	H	7.4239	4.356	-3.4012
179	H	2.2688	0.0259	3.4228		179	H	2.945	-1.9327	0.5115		179	H	2.9629	-1.8655	0.676		179	H	2.6331	-0.3742	1.9765		179	H	1.3626	0.9738	4.5736		179	H	2.3135	-1.1024	3.0861		179	H	6.9234	5.167	-1.9145
180	H	2.7435	-1.8482	1.0779		180	H	5.3135	-2.3336	1.2269		180	H	5.3495	-2.12	1.444		180	H	4.6807	-1.3985	2.3658		180	H	2.5756	-0.4496	2.2302		180	H	3.0741	-2.0611	0.3191		180	H	4.9163	4.4801	-3.0142
181	H	4.9459	-2.3188	1.8452		181	H	4.6976	-3.0328	3.7982		181	H	4.6511	-2.8692	3.9475		181	H	4.4663	-2.0329	5.0823		181	H	4.749	-0.7181	3.1501		181	H	5.4074	-2.3649	1.0165		181	H	5.1292	3.3889	-1.6293
182	H	6.0647	-0.9578	2.9179		182	H	5.6452	-6.6366	1.1106		182	H	5.6054	-6.5087	1.2924		182	H	4.6715	-5.6841	2.1924		182	C	4.0674	1.6161	5.3564		182	H	4.848	-3.6616	3.3401		182	H	6.4112	2.2911	-3.9814
183	H	4.3026	-2.4805	4.5239		183	H	1.456	-6.4971	1.6117		183	H	1.4189	-6.3668	1.8089		183	H	0.7335	-5.2914	3.6305		183	H	4.058	-1.2383	5.7498		183	H	5.8207	-6.5587	-0.2012		183	H	2.5365	1.4888	-3.2143
184	H	5.5063	-6.4089	2.5369		184	H	1.779	-4.2589	2.5718		184	H	1.7354	-4.112	2.7153		184	H	1.3878	-3.0605	4.4052		184	H	5.4569	-5.0388	3.5418		184	H	1.7768	-6.964	0.9255		184	H	3.3006	2.6408	-2.3282
185	H	1.2855	-6.2961	2.4561		185	H	6.3181	0.4456	1.2781		185	H	6.2678	0.5037	1.3587		185	H	5.6759	1.5708	1.7277		185	H	1.2627	-5.2058	3.9547		185	H	2.0394	-4.8715	2.143		185	H	5.3428	0.4679	-5.0382
186	H	1.4677	-3.9442	3.1842		186	H	6.7743	1.4907	-0.0933		186	H	6.7521	1.5388	-0.0189		186	H	5.8132	2.6102	0.2874		186	H	1.3588	-2.8359	4.5463		186	H	5.9602	0.2334	0.6522		186	H	3.6586	0.2322	-4.7016
187	H	6.0118	0.9468	1.6228		187	H	8.7033	0.1347	0.5334		187	H	8.6547	0.1497	0.631		187	H	7.4531	0.9116	0.1286		187	H	5.74	1.6101	2.4385		187	H	6.3249	1.4096	-0.6379		187	H	-1.0128	0.7882	0.2087
188	H	6.6751	1.6228	0.1077		188	H	7.3381	-0.7125	-2.0403		188	H	7.2866	-0.7019	-1.9417		188	H	5.1349	0.4129	-1.7736		188	H	6.0962	2.4373	0.8887		188	H	8.0268	-0.3454	-0.5907		188	H	-2.2783	0.9933	-1.0291
189	H	8.4699	0.5227	1.376		189	H	8.9729	-2.4525	-2.3328		189	H	8.9015	-2.4672	-2.2052		189	H	6.2277	-1.6437	-2.49		189	H	7.8194	0.7813	1.2493		189	H	6.1664	-0.3432	-2.9807		189	H	-2.6668	-0.4845	1.6112
190	H	7.5694	-0.8905	-1.1554		190	H	10.767	-1.1774	-1.6884		190	H	10.7064	-1.2069	-1.5538		190	H	8.304	-0.382	-2.3813		190	H	5.7526	-0.0615	-0.8147		190	H	7.2115	-2.3322	-3.8474		190	H	-1.1563	-1.5058	-0.5778
191	H	9.2915	-2.5523	-0.8021		191	H	8.9762	-3.2602	0.3132		191	H	8.8627	-3.2471	0.4478		191	H	7.1193	-2.438	-0.0002		191	H	6.9936	-2.0847	-1.1986		191	H	9.3276	-1.3552	-3.1545		191	H	-3.1302	-1.6173	-1.9608
192	H	10.8402	-0.9649	-0.0722		192	H	3.408	-5.9263	-1.706		192	H	3.2586	-5.8524	-1.5185		192	H	0.9392	-4.3291	0.4888		192	H	9.0438	-1.0601	-1.1533		192	H	7.5638	-3.6187	-1.406		192	H	-2.2675	-3.915	-1.1862
193	H	8.7828	-2.8535	1.8926		193	H	4.4719	-7.1831	-1.3066		193	H	4.3261	-7.1185	-1.1475		193	H	1.925	-5.7603	0.3056		193	H	7.5021	-2.5748	1.4832		193	H	1.3447	-5.2084	-1.8605		193	H	-4.5501	-2.418	0.6244
194	H	3.7759	-6.1072	-0.6615		194	H	4.0881	-3.5791	-1.8415		194	H	3.9623	-3.5076	-1.6739		194	H	1.79	-2.126	0.1418		194	H	1.3195	-4.5443	0.7765		194	H	2.3231	-6.5998	-2.2108		194	H	-8.6991	-2.9372	-0.624
195	H	4.7821	-7.2335	0.1063		195	H	5.887	-2.049	-1.1326		195	H	5.7897	-1.9983	-0.9917		195	H	3.9073	-0.801	-0.0781		195	H	2.3425	-5.9544	0.9384		195	H	2.324	-2.9318	-1.9426		195	H	-7.1212	-0.5157	-3.7181
196	H	4.4025	-3.7711	-1.0408		196	H	-9.1373	-7.4727	-1.7327		196	H	-9.1269	-7.4661	-1.735		196	H	-8.835	-7.2749	-1.7441		196	H	2.2366	-2.3324	0.5186		196	H	4.5024	-1.7505	-1.7726		196	H	-4.9935	-0.5178	-2.4329
197	H	5.9911	-2.0528	-0.2756		197	H	-7.5997	-6.6692	-1.9642		197	H	-7.5893	-6.6617	-1.9645		197	H	-7.3336	-6.3833	-1.9287		197	H	4.3556	-1.0136	0.6759		197	H	-9.3934	-7.6266	-1.667		197	H	0.2513	-0.8517	1.7204
198	H	-9.131	-7.4676	-1.7333		198	H	-12.7076	-2.5395	-2.5407		198	H	-12.7116	-2.5417	-2.5431		198	H	-12.7966	-2.6123	-2.6238		198	H	-8.8723	-7.3047	-1.7348		198	H	-7.8201	-6.9316	-1.9811		198	H	0.1566	-2.1883	2.8972
199	H	-7.5898	-6.6707	-1.9674		199	H	-12.2177	-3.3957	-1.055		199	H	-12.2228	-3.3933	-1.0544		199	H	-12.3226	-3.313	-1.0536		199	H	-7.3618	-6.4392	-1.9586		199	H	-12.6183	-2.5015	-2.5012		199	H	2.2342	-0.7074	3.0015
200	H	-12.7162	-2.546	-2.5498		200	H	-13.2594	-4.1966	-2.2499		200	H	-13.2548	-4.2018	-2.2526		200	H	-13.1497	-4.311	-2.2682		200	H	-12.7954	-2.6172	-2.635		200	H	-12.1935	-3.4548	-1.0549		200	H	2.5999	-1.9175	0.2767
201	H	-12.219	-3.384	-1.0561		201	H	-10.8787	-5.2508	-1.2099		201	H	-10.865	-5.238	-1.201		201	H	-10.586	-4.9117	-0.9865		201	H	-12.3089	-3.295	-1.0587		201	H	-13.3211	-4.1092	-2.262		201	H	4.8084	-2.6605	0.6591
202	H	-13.2529	-4.2055	-2.2438		202	H	-11.3971	-6.0981	-2.6659		202	H	-11.3877	-6.0914	-2.652		202	H	-11.1544	-5.9422	-2.3041		202	H	-13.1572	-4.307	-2.2468		202	H	-11.0643	-5.4289	-1.3012		202	C	6.4924	-1.8232	2.468
203	H	-10.8541	-5.2259	-1.1937		203	H	-8.6047	-6.6207	1.7873		203	H	-8.6182	-6.6248	1.7862		203	H	-8.2761	-6.6753	1.8203		203	H	-10.5773	-4.9033	-0.9849		203	H	-11.6036	-6.1661	-2.807		203	H	4.5734	-3.356	3.3429
204	H	-11.3865	-6.092	-2.6336		204	H	-7.3455	-7.338	0.7559		204	H	-7.3433	-7.3308	0.7669		204	H	-7.5978	-7.7415	0.5652		204	H	-11.1786	-5.952	-2.2732		204	H	-8.6539	-6.6056	1.7693		204	H	5.1468	-6.9203	0.4519
205	H	-8.6297	-6.6248	1.7838		205	H	-9.0182	-7.9325	0.6294		205	H	-9.0117	-7.9347	0.6188		205	H	-9.3644	-7.5639	0.7031		205	H	-8.1998	-6.6708	1.8053		205	H	-7.3135	-7.1946	0.7631		205	H	1.073	-6.7593	1.5399
206	H	-7.3416	-7.3231	0.7768		206	C	-11.0452	0.8119	-1.1481		206	C	-11.0395	0.8074	-1.1412		206	C	-10.9465	0.7509	-1.0073		206	H	-7.6591	-7.7951	0.5345		206	H	-8.8798	-8.0214	0.6841		206	H	1.5377	-4.535	2.4358
207	H	-9.0062	-7.9372	0.6134		207	C	-10.5143	3.0565	-2.1617		207	C	-10.5218	3.0508	-2.1646		207	C	-10.6386	2.9296	-2.2331		207	H	-9.4006	-7.5018	0.7624		207	C	-11.1497	0.9217	-1.1627		207	H	5.9015	0.0943	0.4481
208	C	-11.0215	0.7949	-1.1137		208	H	-9.7556	2.3102	-0.307		208	H	-9.7547	2.3148	-0.3092		208	H	-9.7548	2.4149	-0.3563		208	C	-10.9964	0.7832	-1.0563		208	C	-10.385	3.0866	-2.1909		208	H	6.3493	1.1181	-0.9507
209	C	-10.5503	3.0354	-2.1667		209	C	-9.1301	8.8552	-0.608		209	C	-9.133	8.845	-0.6038		209	C	-9.1226	8.8333	-0.5943		209	C	-10.6009	3.0104	-2.1643		209	H	-9.7393	2.2992	-0.3065		209	H	7.9416	-0.7101	-0.763
210	H	-9.7438	2.3272	-0.317		210	C	-9.594	8.5891	-3.0677		210	C	-9.6053	8.5795	-3.062		210	C	-9.6893	8.4791	-3.0205		210	H	-9.7176	2.3496	-0.3337		210	C	-9.336	8.7963	-0.6687		210	H	6.026	-0.8011	-3.098
211	C	-9.1407	8.8225	-0.5954		211	H	-7.6675	8.5525	-2.1442		211	H	-7.6738	8.5673	-2.1482		211	H	-7.7218	8.6424	-2.2055		211	C	-8.9017	8.8796	-0.562		211	C	-9.3661	8.6794	-3.1842		211	H	6.8516	-2.9369	-3.8082
212	C	-9.6274	8.5594	-3.0508		212	C	-2.4906	6.8986	5.0258		212	C	-2.3759	6.8886	5.0751		212	C	-2.3986	6.5382	5.6835		212	C	-9.8266	8.4998	-2.8715		212	H	-7.6324	8.5301	-1.9387		212	H	9.0747	-2.0806	-3.2762
213	H	-7.6881	8.5992	-2.1549		213	C	-3.7275	4.9109	4.1086		213	C	-3.7495	5.047	4.0535		213	C	-3.5529	5.5777	3.6599		213	H	-7.7571	8.5943	-2.3516		213	C	-3.3741	6.379	3.9672		213	H	7.2314	-4.0416	-1.2825
214	C	-2.3465	6.8787	5.1053		214	H	-1.6579	5.3367	3.8213		214	H	-1.6426	5.3006	3.8398		214	H	-1.4544	5.511	4.0601		214	C	-2.8183	6.0426	5.968		214	C	-3.132	4.5123	5.6157		214	H	0.815	-5.0292	-1.4074
215	C	-3.7587	5.0865	4.051		215	C	6.9624	5.991	3.1509		215	C	6.9475	5.9492	3.2111		215	C	6.2067	6.1045	4.3039		215	C	-2.8499	6.2883	3.4642		215	H	-1.9714	4.7989	3.8409		215	H	1.6549	-6.54	-1.4834
216	H	-1.6494	5.3042	3.833		216	C	4.9782	7.4005	3.8009		216	C	4.9972	7.4613	3.7169		216	C	6.1724	7.164	2.024		216	H	-1.2862	5.3839	4.6336		216	C	6.9183	6.094	2.5356		216	H	2.0592	-2.8984	-1.9587
217	C	6.8446	5.8772	3.5315		217	H	5.2742	6.4313	1.9128		217	H	5.3156	6.377	1.8963		217	H	5.4406	5.2066	2.5132		217	C	6.2495	5.6503	4.1604		217	C	5.2869	7.2833	4.0467		217	H	4.3419	-1.9509	-1.9852
218	C	4.9659	7.5522	3.509		218	C	9.809	3.4505	-0.0427		218	C	9.8088	3.4733	-0.0278		218	C	9.9054	2.9286	-0.808		218	C	6.1272	7.456	2.4071		218	H	4.864	6.5058	2.0979		218	H	-12.9227	-1.9904	-2.1392
219	H	5.5462	6.2858	1.8803		219	C	9.2553	5.7381	-0.9507		219	C	9.2722	5.7436	-0.9878		219	C	9.9735	5.4502	-0.6889		219	H	5.4478	5.4329	2.1905		219	C	10.1592	3.1425	-0.7054		219	H	-12.4289	-2.7309	-0.5941
220	C	9.7469	3.7639	0.14		220	H	9.8107	4.0084	-2.1102		220	H	9.8019	3.9801	-2.1085		220	H	9.1918	4.2731	-2.3141		220	C	9.9171	3.3285	-0.2013		220	C	9.4231	5.5424	-0.4559		220	H	-13.6715	-3.5026	-1.6022
221	C	9.1875	5.7594	-1.2984		221	H	11.555	1.3409	-1.68		221	H	11.5291	1.3123	-1.601		221	H	9.4123	1.4655	-3.7008		221	C	9.8297	5.632	-1.2317		221	H	9.4361	4.3979	-2.279		221	H	-11.4382	-4.7853	-0.6054
222	H	9.8802	3.8415	-1.9963		222	H	11.6914	2.222	-3.2277		222	H	11.6712	2.1697	-3.1613		222	H	8.9491	2.536	-5.0447		222	H	9.3273	3.7788	-2.2098		222	H	10.7884	0.9319	-3.3106		222	H	-12.0621	-5.7198	-1.9623
223	H	11.6832	1.5572	-0.9079		223	H	12.8405	0.9043	-2.8415		223	H	12.8119	0.8506	-2.7558		223	H	9.5122	0.8672	-5.3784		223	H	10.2183	1.0249	-2.1657		223	H	10.5358	2.4099	-4.2785		223	H	-9.0509	-5.8603	2.5115
224	H	11.9286	1.9756	-2.6246		224	H	-11.9719	1.2128	-0.7206		224	H	-11.9671	1.2055	-0.7128		224	H	-11.8838	1.1142	-0.5692		224	H	9.9796	1.5196	-3.8615		224	H	11.5214	1.065	-4.9316		224	H	-7.8142	-6.6908	1.5437
225	H	13.0749	0.877	-1.7965		225	H	-10.6908	0.0043	-0.4982		225	H	-10.6796	0.004	-0.4892		225	H	-10.5011	0.0313	-0.3116		225	H	10.7961	-0.0303	-3.4856		225	H	-12.0487	1.4202	-0.7808		225	H	-9.4662	-7.337	1.5756
226	H	-11.9477	1.1841	-0.6743		226	H	-11.285	0.3664	-2.1218		226	H	-11.2798	0.3572	-2.1126		226	H	-11.1916	0.2081	-1.9291		226	H	-11.907	1.1651	-0.5795		226	H	-10.8979	0.1023	-0.4808		226	H	-9.9027	-5.8741	-2.9953
227	H	-10.64	0.0032	-0.4595		227	H	-9.7964	3.8805	-2.2155		227	H	-9.8065	3.8769	-2.2249		227	H	-9.9956	3.8023	-2.3837		227	H	-10.5755	0.0033	-0.4124		227	H	-11.3957	0.4753	-2.1344		227	H	-9.3021	-4.4601	-2.1579
228	H	-11.2712	0.3319	-2.0768		228	H	-11.4505	3.451	-1.7485		228	H	-11.4578	3.444	-1.7496		228	H	-11.5912	3.2785	-1.8165		228	H	-11.2842	0.3085	-2.0031		228	H	-9.5853	3.8297	-2.2615		228	H	-9.9092	-7.1516	-0.8114
229	H	-9.8444	3.8676	-2.2499		229	H	-10.718	2.7157	-3.1857		229	H	-10.7281	2.7048	-3.1863		229	H	-10.846	2.486	-3.2162		229	H	-9.9198	3.8598	-2.2754		229	H	-11.2757	3.5892	-1.7946		229	H	-8.312	-6.5638	-1.2167
230	H	-11.4824	3.4236	-1.7385		230	H	-9.2138	9.9416	-0.7301		230	H	-9.2326	9.9305	-0.7223		230	H	-9.3148	9.9049	-0.7256		230	H	-11.5305	3.3792	-1.7141		230	H	-10.618	2.7432	-3.2077		230	H	-11.5018	0.9762	-1.9803
231	H	-10.7721	2.6755	-3.1804		231	H	-8.4293	8.6646	0.2115		231	H	-8.4255	8.662	0.2117		231	H	-8.3658	8.7235	0.1896		231	H	-10.842	2.6339	-3.1676		231	H	-9.3741	9.8897	-0.7392		231	H	-12.0351	1.9719	-0.6112
232	H	-9.2749	9.9052	-0.7058		232	H	-10.1135	8.4748	-0.3018		232	H	-10.1093	8.4498	-0.2939		232	H	-10.0483	8.3678	-0.2314		232	H	-9.068	9.9554	-0.6936		232	H	-8.7914	8.5404	0.246		232	H	-10.9074	0.6254	-0.354
233	H	-8.4203	8.6563	0.2125		233	H	-9.268	8.1286	-4.0072		233	H	-9.2775	8.1265	-4.0044		233	H	-9.371	8.0344	-3.97		233	H	-8.0445	8.754	0.1079		233	H	-10.3654	8.4305	-0.5596		233	H	-9.5933	4.26	-2.3138
234	H	-10.1013	8.3953	-0.2792		234	H	-9.6079	9.6763	-3.2097		234	H	-9.6354	9.6669	-3.2005		234	H	-9.8157	9.5574	-3.1756		234	H	-9.783	8.4627	-0.0573		234	H	-8.887	8.2647	-4.0783		234	H	-11.2583	4.0946	-1.7338
235	H	-9.2947	8.1225	-3.9992		235	H	-10.6244	8.2625	-2.8764		235	H	-10.63	8.2378	-2.8666		235	H	-10.6717	8.0589	-2.7687		235	H	-9.6673	8.0216	-3.8446		235	H	-9.3354	9.7728	-3.2591		235	H	-10.7232	3.1889	-3.1615
236	H	-9.6915	9.6463	-3.1815		236	H	-3.6481	3.9005	3.6982		236	H	-3.7455	4.0456	3.614		236	H	-3.5094	4.8463	2.8484		236	H	-9.9301	9.579	-3.0362		236	H	-10.4197	8.3716	-3.1969		236	H	-9.9852	8.9707	-1.0481
237	H	-10.6395	8.1855	-2.8486		237	H	-4.0874	5.5479	3.2934		237	H	-4.027	5.7374	3.2495		237	H	-3.5388	6.5692	3.1921		237	H	-10.7785	8.1288	-2.4701		237	H	-2.4656	3.8388	6.1681		237	H	-8.9278	10.3498	-1.4013
238	H	-3.7793	4.0942	3.5916		238	H	-4.4866	4.9073	4.9032		238	H	-4.5302	5.0872	4.8258		238	H	-4.5116	5.462	4.1831		238	H	-2.5179	5.8907	2.5013		238	H	-3.8498	3.8886	5.0744		238	H	-8.3769	9.0686	-0.3119
239	H	-4.0244	5.7992	3.2627		239	H	-2.8105	7.5063	4.1714		239	H	-2.6188	7.5497	4.2352		239	H	-2.3825	7.5267	5.2093		239	H	-2.4632	7.3111	3.5571		239	H	-3.678	5.105	6.362		239	H	-8.6598	8.3912	-4.5832
240	H	-4.5359	5.1259	4.8267		240	H	-1.5273	7.2875	5.3758		240	H	-1.3933	7.1813	5.463		240	H	-1.5326	6.4661	6.3516		240	H	-3.9468	6.3478	3.4464		240	H	-4.1652	5.8183	3.4586		240	H	-8.9937	9.9937	-3.8997
241	H	-2.5782	7.5613	4.2797		241	H	-3.2239	7.0412	5.8315		241	H	-3.1168	7.0663	5.8667		241	H	-3.3047	6.4793	6.301		241	H	-2.4505	7.0712	6.0665		241	H	-2.8693	7.0004	3.2181		241	H	-10.1479	8.6688	-3.6635
242	H	-1.3575	7.1444	5.4967		242	H	3.9041	7.5722	3.6687		242	H	3.9347	7.6631	3.54		242	H	5.6488	7.2381	1.0633		242	H	-2.4391	5.4624	6.8164		242	H	-3.8432	7.0476	4.7022		242	H	-2.1321	4.5406	5.9962
243	H	-3.0818	7.0543	5.9025		243	H	5.5073	8.3172	3.5161		243	H	5.5681	8.3416	3.3992		243	H	7.1968	6.8294	1.8217		243	H	-3.9136	6.0717	6.042		243	H	4.2374	7.3772	4.3469		243	H	-3.6827	4.6303	5.1587
244	H	3.9823	7.8094	3.0998		244	H	5.1583	7.227	4.8694		244	H	5.1378	7.3425	4.7987		244	H	6.2269	8.1734	2.4532		244	H	5.5784	7.8449	1.5408		244	H	5.6281	8.2606	3.6858		244	H	-3.1993	5.9161	6.2852
245	H	5.6621	8.3591	3.2525		245	H	7.5136	6.9169	2.9502		245	H	7.5382	6.8422	2.9761		245	H	7.2443	5.7902	4.1447		245	H	7.1529	7.2429	2.0847		245	H	5.8724	7.0339	4.9413		245	H	-3.5993	7.6839	4.4463
246	H	4.874	7.5227	4.6021		246	H	7.3495	5.2235	2.4728		246	H	7.3254	5.1306	2.5901		246	H	5.7423	5.3773	4.9767		246	H	6.1706	8.2528	3.1614		246	H	7.3167	7.0745	2.2503		246	H	-4.11	6.3687	3.3637
247	H	7.5408	6.7049	3.3536		247	H	7.1915	5.6799	4.1785		247	H	7.1339	5.6895	4.2613		247	H	6.2222	7.0774	4.814		247	H	7.2992	5.495	3.8869		247	H	7.0375	5.4307	1.6729		247	H	-2.82	7.47	2.8646
248	H	7.2714	4.9821	3.0684		248	H	8.894	6.3139	-1.8103		248	H	8.9103	6.302	-1.8585		248	H	9.5281	6.3894	-1.036		248	H	5.8523	4.6879	4.4971		248	H	7.5418	5.7026	3.3504		248	H	5.8045	7.1471	4.6
249	H	6.7958	5.7054	4.6146		249	H	10.2765	6.0728	-0.7323		249	H	10.2983	6.0732	-0.7849		249	H	11.0198	5.4372	-1.0171		249	H	6.2214	6.348	5.0083		249	H	8.7792	6.344	-0.8346		249	H	4.2925	7.5061	3.7451
250	H	8.8713	6.1089	-2.2877		250	H	8.6281	5.9956	-0.086		250	H	8.6539	6.0279	-0.1251		250	H	9.9682	5.4614	0.4094		250	H	9.38	6.2661	-2.0042		250	H	10.462	5.8832	-0.5398		250	H	5.8004	8.3131	3.265
251	H	10.179	6.1829	-1.0979		251	H	10.8447	3.752	0.1561		251	H	10.8501	3.7664	0.1545		251	H	10.9387	2.8913	-1.1739		251	H	10.9084	5.5873	-1.4251		251	H	9.2018	5.4105	0.6113		251	H	7.3903	5.3268	1.6369
252	H	8.4914	6.1743	-0.5567		252	H	9.795	2.376	-0.2542		252	H	9.7793	2.3939	-0.2111		252	H	9.3654	2.0629	-1.2071		252	H	9.6848	6.129	-0.2625		252	H	11.209	3.4436	-0.805		252	H	7.6457	5.7036	3.3502
253	H	10.7603	4.1413	0.3242		253	H	9.2301	3.6242	0.8752		253	H	9.2403	3.6779	0.89		253	H	9.9353	2.8285	0.2853		253	H	10.9893	3.2429	-0.4178		253	H	10.0116	2.2123	-1.2648		253	H	7.6351	7.0018	2.143
254	H	9.7708	2.6696	0.1844		254	H	-9.2234	-5.8814	-3.6912		254	H	-9.2182	-5.8704	-3.6885		254	H	-9.0814	-5.5762	-3.5674		254	H	9.4796	2.3244	-0.2152		254	H	9.9719	2.9296	0.3554		254	H	11.1014	4.1148	-2.5149
255	H	9.1051	4.123	0.9563		255	H	-8.7702	-4.56	-2.6351		255	H	-8.7615	-4.551	-2.6312		255	H	-8.586	-4.2983	-2.4725		255	H	9.8139	3.7286	0.8166		255	H	-9.409	-6.1742	-3.7328		255	H	9.6445	4.8532	-3.1931
256	H	-9.2231	-5.8726	-3.6884		256	C	-5.1324	-4.8923	5.296		256	C	-5.137	-4.9068	5.2903		256	C	-4.9369	-5.3026	5.2859		256	H	-9.1245	-5.6307	-3.5785		256	H	-8.896	-4.8055	-2.7749		256	H	9.8892	3.1141	-3.3633
257	H	-8.7569	-4.5545	-2.633		257	C	-3.9799	-3.2062	3.8155		257	C	-3.9805	-3.2034	3.8326		257	C	-4.3054	-3.1646	4.1194		257	H	-8.5939	-4.3429	-2.5131		257	C	-5.3494	-4.4294	5.0939		257	H	9.5287	2.471	0.4223
258	C	-4.9623	-5.1417	5.3391		258	H	-3.2878	-5.1859	4.2317		258	H	-3.288	-5.187	4.2304		258	H	-3.1956	-4.9859	4.0661		258	C	-4.9803	-5.2227	5.2974		258	C	-3.5332	-3.3938	3.6809		258	H	11.0649	2.9542	-0.3197
259	C	-4.2822	-3.1679	3.9278		259	H	-4.659	-4.4686	6.19		259	H	-4.667	-4.4931	6.1907		259	H	-4.4796	-4.9387	6.2136		259	C	-4.2524	-3.1624	4.0488		259	H	-3.5134	-5.3718	4.5057		259	H	10.0664	1.6965	-1.0771
260	H	-3.2006	-4.9968	4.1113		260	H	-5.3245	-5.9558	5.4845		260	H	-5.3294	-5.9725	5.4661		260	H	-4.8698	-6.3976	5.2805		260	H	-3.2071	-5.0206	4.0967		260	H	-4.9362	-3.9793	6.0048		260	H	10.6566	0.3546	-3.7042
261	H	-4.4976	-4.6928	6.2251		261	H	-6.1026	-4.3952	5.1632		261	H	-6.1068	-4.4087	5.1595		261	H	-6.0015	-5.0326	5.3084		261	H	-4.528	-4.8324	6.217		261	H	-5.8639	-5.3564	5.3747		261	H	10.5814	1.4516	-5.1086
262	H	-4.9298	-6.2322	5.4546		262	H	-5.5204	4.8417	0.3067		262	H	-5.456	4.8897	0.2896		262	H	-4.9669	5.2846	0.1169		262	H	-4.9507	-6.3184	5.3429		262	H	-6.1011	-3.7393	4.6897		262	H	11.4067	-0.1304	-5.2488
263	H	-6.0179	-4.838	5.324		263	H	-5.7112	6.2554	1.3377		263	H	-5.6863	6.2943	1.3239		263	H	-5.4488	6.5728	1.2152		263	H	-6.0353	-4.9166	5.2867		263	H	-6.1963	4.319	0.4539		263	H	-3.0988	-2.5517	5.2356
264	H	-5.3148	4.9977	0.2488		264	H	-3.1933	-3.0628	3.0704		264	H	-3.1882	-3.0507	3.0956		264	H	-3.7172	-2.709	3.32		264	H	-4.8921	5.1673	-0.2884		264	H	-6.276	5.6846	1.5634		264	H	-3.0483	-2.963	3.5111
265	H	-5.6414	6.3726	1.2954		265	H	-3.6454	-2.7167	4.7385		265	H	-3.6537	-2.7228	4.7631		265	H	-3.8774	-2.8038	5.0611		265	H	-5.063	6.5733	0.7544		265	H	-2.6561	-3.5843	3.0549		265	H	-2.4227	-4.1039	4.6913
266	H	-3.6119	-2.8243	3.1366		266	H	-4.8896	-2.6982	3.468		266	H	-4.8884	-2.6933	3.4833		266	H	-5.3403	-2.8083	4.0396		266	H	-3.6376	-2.7669	3.2375		266	H	-3.1979	-2.8573	4.5773		266	H	-5.8638	-4.8852	6.1989
267	H	-3.9433	-2.6951	4.8575		267	H	5.1279	-1.1156	2.489		267	F	5.1399	-0.7364	2.8953		267	O	5.2961	-0.0621	3.7973		267	H	-3.8267	-2.7735	4.9807		267	H	-4.2062	-2.7275	3.1236		267	H	-4.8201	-3.5668	6.7698
268	H	-5.2978	-2.813	3.7079														268	C	6.5815	-0.6518	3.893		268	H	-5.273	-2.7741	3.9374		268	C	6.2169	-1.3496	3.6177		268	H	-4.1282	-5.1628	6.4306
																		269	C	7.6488	0.4093	3.6924		269	H	3.564	1.0443	6.147		269	H	4.8234	-0.2378	2.655		269	H	7.2703	-1.2097	1.9982
																		270	O	7.6431	1.44	4.654		270	H	3.3307	2.2532	4.8544		270	O	6.8101	-2.3833	3.8516		270	H	6.5869	-2.8591	2.145
																		271	C	6.7513	2.4936	4.3607		271	H	4.8321	2.2491	5.8151		271	H	6.4547	-0.4009	4.1443		271	O	6.6505	-1.8202	3.8658
																		272	H	6.7077	-1.4305	3.1346														272	C	6.5494	-0.5565	4.4494
																		273	H	6.7054	-1.1145	4.8827														273	H	6.4293	-0.7203	5.5221
																		274	H	7.5661	0.8253	2.6769														274	H	5.6788	-0.0141	4.0654
																		275	H	8.6263	-0.0823	3.7699														275	S	8.0194	0.532	4.3163
																		276	H	5.7103	2.1598	4.305														276	C	7.8302	1.2728	2.6621
																		277	H	7.0129	2.9806	3.4049														277	H	8.1695	2.3112	2.7089
																		278	H	6.8639	3.2277	5.1633														278	H	6.7797	1.2624	2.3637
																																				279	H	8.4196	0.7399	1.9116

## Sheet: Position 3
Table S6. Cartesian coordinates of optimized structures
All the calculation is performed at the ωB97X-D/6-31G(d) level of theory)
5'-U(2)C(3)A(4)-3'
Unmodified						DNA						2'-Fluoro						2'-MOE						2'-OMe						2'-FA						2'-MTMM
C90H163N18O37P4S1						C90H163N18O36P4S1						C90F1H162N18O36P4S1						C93H169N18O38P4S1						C91H165N18O37P4S1						C91H164N19O37P4S1						C93H169N18O38P4S2
No	Atom	X	Y	Z		No	Atom	X	Y	Z		No	Atom	X	Y	Z		No	Atom	X	Y	Z		No	Atom	X	Y	Z		No	Atom	X	Y	Z		No	Atom	X	Y	Z
1	C	-11.701	2.8616	-2.5843		1	C	-11.701	2.8617	-2.5843		1	C	-11.701	2.8617	-2.5843		1	C	-11.701	2.8617	-2.5843		1	C	-11.701	2.8616	-2.5843		1	C	-11.7008	2.8618	-2.5843		1	C	-11.8531	3.0331	-2.3716
2	C	-12.3133	2.0188	-3.7147		2	C	-12.3861	2.0333	-3.6831		2	C	-12.3925	2.0349	-3.6805		2	C	-12.621	2.0242	-3.4844		2	C	-12.1897	1.9821	-3.7455		2	C	-12.1603	1.9711	-3.7492		2	C	-12.6333	2.2444	-3.4363
3	N	-12.5582	0.6417	-3.3017		3	N	-12.4966	0.626	-3.3197		3	N	-12.4965	0.6263	-3.3199		3	N	-12.2665	0.6104	-3.4622		3	N	-12.6289	0.6658	-3.2899		3	N	-12.6195	0.6625	-3.2908		3	N	-12.5459	0.8057	-3.2198
4	C	-13.0461	-0.2148	-4.3796		4	C	-13.0461	-0.2147	-4.3795		4	C	-13.0461	-0.2147	-4.3795		4	C	-13.0461	-0.2148	-4.3796		4	C	-13.0461	-0.2148	-4.3796		4	C	-13.0461	-0.2147	-4.3795		4	C	-13.1676	0.0057	-4.2701
5	C	-14.9881	-3.1183	-0.4394		5	C	-14.9071	-3.1999	-0.5189		5	C	-14.9044	-3.1971	-0.5233		5	C	-14.3671	-3.7259	-0.6721		5	C	-14.72	-2.3897	-0.6744		5	C	-14.7378	-2.3931	-0.6595		5	C	-14.7688	-3.2918	-0.6402
6	C	-13.7497	-2.8479	0.4186		6	C	-13.7496	-2.8477	0.4186		6	C	-13.7496	-2.8477	0.4186		6	C	-13.7497	-2.8479	0.4186		6	C	-13.7496	-2.8479	0.4186		6	C	-13.7496	-2.8477	0.4187		6	C	-13.7848	-2.817	0.4312
7	C	-14.0988	-1.9618	1.6166		7	C	-14.2348	-1.9809	1.5828		7	C	-14.239	-1.9885	1.5867		7	C	-14.8339	-2.1946	1.2777		7	C	-14.073	-2.1807	1.7567		7	C	-14.0489	-2.1744	1.7593		7	C	-14.5135	-2.0735	1.5526
8	C	-12.63	-2.2115	-0.4099		8	C	-12.6184	-2.1465	-0.3382		8	C	-12.6184	-2.1396	-0.332		8	C	-12.8238	-1.7888	-0.1851		8	C	-12.3028	-2.5604	0.0101		8	C	-12.3084	-2.5636	-0.0141		8	C	-12.6893	-1.9359	-0.1768
9	C	-11.9942	-3.1702	-1.4181		9	C	-11.8637	-3.0684	-1.2982		9	C	-11.8601	-3.054	-1.2962		9	C	-11.5764	-2.3855	-0.846		9	C	-11.8557	-3.3711	-1.2052		9	C	-11.8718	-3.3868	-1.2249		9	C	-11.7274	-2.7031	-1.0886
10	O	-12.2867	-4.3618	-1.4724		10	O	-12.0512	-4.2816	-1.3282		10	O	-12.0443	-4.2674	-1.3336		10	O	-11.1322	-3.4767	-0.4899		10	O	-12.3128	-4.4844	-1.449		10	O	-12.3658	-4.4808	-1.4834		10	O	-11.6848	-3.9301	-1.1076
11	N	-11.0897	-2.5853	-2.2319		11	N	-10.9822	-2.4284	-2.0942		11	N	-10.9789	-2.4075	-2.0872		11	N	-11.0168	-1.6104	-1.7868		11	N	-10.9019	-2.7707	-1.9447		11	N	-10.8746	-2.8264	-1.9411		11	N	-10.9385	-1.9155	-1.8441
12	C	-5.0447	0.2094	6.2933		12	C	-5.07	0.2332	6.2725		12	C	-5.0698	0.2536	6.3007		12	C	-5.2063	0.3147	6.0041		12	C	-5.1546	0.2442	6.0595		12	C	-4.9132	0.2809	6.5776		12	C	-5.1154	0.3391	6.4782
13	C	-3.8562	0.9865	5.7291		13	C	-3.8562	0.9865	5.7292		13	C	-3.8562	0.9866	5.7292		13	C	-3.8562	0.9865	5.7291		13	C	-3.8562	0.9865	5.7292		13	C	-3.8562	0.9866	5.7291		13	C	-3.9019	0.97	5.7948
14	C	-4.2972	2.2222	4.9817		14	C	-4.267	2.2005	4.929		14	C	-4.2655	2.2069	4.9395		14	C	-4.0527	2.2554	4.9418		14	C	-4.1403	2.2491	4.9597		14	C	-4.4144	2.1985	5.0283		14	C	-4.2839	2.2058	5.0184
15	O	-3.5765	3.1772	4.7618		15	O	-3.5456	3.1607	4.7371		15	O	-3.5426	3.1661	4.7479		15	O	-3.5242	3.3209	5.2021		15	O	-3.6175	3.3279	5.1704		15	O	-3.7521	3.1689	4.7104		15	O	-3.564	3.176	4.8805
16	C	-3.0079	0.1137	4.7807		16	C	-2.9879	0.0818	4.8287		16	C	-3.0365	0.0689	4.7972		16	C	-2.9463	0.0792	4.8686		16	C	-2.9479	0.1318	4.8133		16	C	-3.2531	0.0398	4.6699		16	C	-3.2579	-0.0012	4.7814
17	C	-2.2642	-0.9779	5.5403		17	C	-2.3292	-1.0173	5.6516		17	C	-2.386	-1.0628	5.5825		17	C	-2.5966	-1.2017	5.6155		17	C	-2.5346	-1.1624	5.5053		17	C	-2.2714	-0.9513	5.2885		17	C	-2.6319	-1.2106	5.4663
18	O	-1.7715	-0.7756	6.6475		18	O	-1.681	-0.7637	6.6629		18	O	-1.7608	-0.8532	6.6174		18	O	-1.8109	-1.1962	6.556		18	O	-1.9579	-1.1516	6.5874		18	O	-1.521	-0.6377	6.2097		18	O	-2.0861	-1.133	6.561
19	N	-2.1471	-2.1492	4.8811		19	N	-2.4988	-2.2685	5.1742		19	N	-2.5266	-2.2882	5.0327		19	N	-3.2259	-2.3186	5.1781		19	N	-2.8375	-2.2939	4.8329		19	N	-2.2845	-2.1713	4.7129		19	N	-2.6745	-2.3503	4.7342
20	C	-1.3512	6.774	3.5998		20	C	-1.3828	6.7529	3.6474		20	C	-1.3832	6.7505	3.647		20	C	-1.5177	6.5816	3.7618		20	C	-1.4194	6.6046	3.6252		20	C	-1.3728	6.7089	3.6072		20	C	-1.5529	6.8241	3.9253
21	C	-2.6788	7.1069	2.9098		21	C	-2.6788	7.107	2.9098		21	C	-2.6788	7.107	2.9098		21	C	-2.6788	7.1069	2.9097		21	C	-2.6788	7.1069	2.9097		21	C	-2.6787	7.107	2.9098		21	C	-2.8459	7.2102	3.1987
22	C	-3.7058	7.5946	3.935		22	C	-3.7378	7.602	3.8979		22	C	-3.7363	7.605	3.898		22	C	-3.7706	7.6915	3.8097		22	C	-3.7331	7.5385	3.9327		22	C	-3.6896	7.6343	3.9318		22	C	-3.8939	7.7062	4.1978
23	C	-3.228	5.9075	2.1358		23	C	-3.216	5.9158	2.1093		23	C	-3.2189	5.9164	2.1102		23	C	-3.2614	6.0115	2.0096		23	C	-3.2602	6.0481	1.9693		23	C	-3.2752	5.9415	2.1232		23	C	-3.4036	6.0394	2.3798
24	C	-2.2837	5.3462	1.0738		24	C	-2.2496	5.3404	1.073		24	C	-2.2537	5.3385	1.0739		24	C	-2.2773	5.429	0.9956		24	C	-2.2924	5.522	0.9113		24	C	-2.3448	5.3502	1.0667		24	C	-2.4502	5.4695	1.327
25	C	-2.9765	4.2864	0.2219		25	C	-2.9078	4.2377	0.2447		25	C	-2.9162	4.2429	0.2396		25	C	-2.9261	4.3561	0.1221		25	C	-2.9674	4.5227	-0.0235		25	C	-3.0764	4.3316	0.2002		25	C	-3.1248	4.4013	0.4648
26	C	-3.9511	4.8498	-0.8106		26	C	-3.8707	4.7376	-0.8306		26	C	-3.8761	4.7525	-0.834		26	C	-3.8002	4.9025	-1.0094		26	C	-3.9125	5.1524	-1.0515		26	C	-4.0145	4.9462	-0.8367		26	C	-4.0747	4.9464	-0.5992
27	N	-3.2472	5.0272	-2.1112		27	N	-3.1504	4.8752	-2.1268		27	N	-3.1546	4.8976	-2.1284		27	N	-3.0665	4.8291	-2.3025		27	N	-3.2339	5.2108	-2.3729		27	N	-3.2908	5.1082	-2.1278		27	N	-3.3366	5.1948	-1.8677
28	C	8.617	4.3179	4.8461		28	C	8.6219	4.4013	4.8478		28	C	8.6284	4.3949	4.8424		28	C	8.7248	4.9112	4.6508		28	C	8.6887	4.8866	4.6964		28	C	8.6415	4.366	4.8307		28	C	8.5198	4.6406	4.9277
29	C	7.6944	4.4264	3.6269		29	C	7.6944	4.4264	3.6269		29	C	7.6944	4.4264	3.6269		29	C	7.6944	4.4264	3.6269		29	C	7.6944	4.4264	3.6269		29	C	7.6944	4.4264	3.6269		29	C	7.5738	4.6686	3.7216
30	C	6.2483	4.618	4.0575		30	C	6.2369	4.4539	4.0526		30	C	6.2397	4.4827	4.0609		30	C	7.1614	3.0478	4.0029		30	C	7.0337	3.1084	4.036		30	C	6.2496	4.572	4.0786		30	C	6.1226	4.7067	4.1687
31	C	7.8932	3.2094	2.712		31	C	8.036	3.2583	2.6907		31	C	8.0082	3.2434	2.6994		31	C	8.296	4.4516	2.2071		31	C	8.3868	4.3262	2.2543		31	C	7.923	3.2064	2.7229		31	C	7.891	3.4937	2.7837
32	C	7.0246	3.2399	1.4838		32	C	7.1344	3.2056	1.491		32	C	7.104	3.1931	1.5006		32	C	7.2761	4.1483	1.1409		32	C	7.4143	4.0531	1.1373		32	C	7.0136	3.1791	1.5252		32	C	6.9819	3.4344	1.588
33	C	7.1799	4.2315	0.5111		33	C	7.2247	4.1559	0.4711		33	C	7.1973	4.1412	0.4786		33	C	6.4402	5.1492	0.6429		33	C	6.653	5.0877	0.5906		33	C	7.073	4.1795	0.5507		33	C	7.0617	4.3807	0.5631
34	C	6.0018	2.3099	1.3122		34	C	6.1093	2.266	1.4243		34	C	6.0817	2.2506	1.4299		34	C	7.0687	2.8415	0.6937		34	C	7.1719	2.7537	0.6863		34	C	6.0411	2.1914	1.3899		34	C	5.971	2.4798	1.5172
35	C	6.3513	4.2915	-0.6017		35	C	6.3323	4.1621	-0.5933		35	C	6.3112	4.1422	-0.5908		35	C	5.4075	4.8578	-0.2425		35	C	5.6669	4.8385	-0.356		35	C	6.1962	4.1963	-0.5249		35	C	6.1744	4.366	-0.5048
36	C	5.1603	2.3612	0.2112		36	C	5.2022	2.2681	0.3777		36	C	5.1811	2.2471	0.3771		36	C	6.0436	2.5336	-0.1849		36	C	6.1894	2.4849	-0.2537		36	C	5.1541	2.1958	0.3238		36	C	5.068	2.4576	0.4661
37	C	5.341	3.3414	-0.7659		37	C	5.322	3.1998	-0.6547		37	C	5.3045	3.1763	-0.6568		37	C	5.1873	3.5379	-0.6402		37	C	5.4178	3.5287	-0.771		37	C	5.2351	3.1907	-0.6518		37	C	5.1785	3.387	-0.5703
38	O	4.5602	3.4083	-1.8672		38	O	4.482	3.2029	-1.7128		38	O	4.4709	3.1754	-1.7203		38	O	4.1565	3.2767	-1.4714		38	O	4.4388	3.3198	-1.6735		38	O	4.4062	3.2214	-1.7175		38	O	4.3466	3.3812	-1.6317
39	C	3.2572	4.0008	3.0508		39	C	3.2647	3.9852	3.0337		39	C	3.2645	3.9856	3.0358		39	C	3.4241	3.1568	2.5841		39	C	3.428	3.5364	2.9803		39	C	3.2605	3.9988	3.0194		39	C	3.157	4.1576	3.1501
40	C	1.9142	3.3022	2.8786		40	C	1.9141	3.3022	2.8787		40	C	1.9141	3.3022	2.8787		40	C	1.9142	3.3022	2.8787		40	C	1.9142	3.3021	2.8787		40	C	1.9141	3.3023	2.8787		40	C	1.8047	3.4823	2.9828
41	C	1.7029	2.0971	3.7112		41	C	1.7068	2.1016	3.7199		41	C	1.7008	2.103	3.7212		41	C	1.4323	2.2763	3.9122		41	C	1.4436	2.0712	3.6546		41	C	1.7207	2.0737	3.6776		41	C	1.5779	2.2812	3.8235
42	O	0.6486	1.4784	3.6917		42	O	0.658	1.4728	3.6969		42	O	0.6479	1.4813	3.6977		42	O	0.311	1.7941	3.8571		42	O	0.3219	2.0578	4.1462		42	O	0.663	1.4626	3.67		42	O	0.5153	1.675	3.8168
43	C	1.5789	3.0195	1.382		43	C	1.5525	3.0335	1.39		43	C	1.5549	3.029	1.3906		43	C	1.1225	3.2792	1.5657		43	C	1.4512	3.1462	1.4095		43	C	1.5375	3.0261	1.3895		43	C	1.4488	3.2298	1.4918
44	C	1.9793	4.1714	0.4516		44	C	1.915	4.2169	0.4825		44	C	1.9163	4.2119	0.4822		44	C	1.6055	4.3724	0.6043		44	C	2.0441	4.2186	0.4942		44	C	1.8861	4.1925	0.4582		44	C	1.7547	4.4612	0.6252
45	C	1.2174	4.2563	-0.866		45	C	1.1468	4.297	-0.8298		45	C	1.1466	4.2943	-0.8287		45	C	0.9417	4.3928	-0.7667		45	C	1.3965	4.3016	-0.8823		45	C	1.0887	4.2601	-0.838		45	C	0.9419	4.5964	-0.6535
46	N	1.3046	3.0589	-1.6867		46	N	1.3011	3.1073	-1.6456		46	N	1.2974	3.1057	-1.6466		46	N	1.1735	3.1396	-1.4606		46	N	1.442	3.0314	-1.5878		46	N	1.1946	3.0632	-1.6573		46	N	1.1593	3.5024	-1.5807
47	C	0.4878	2.8532	-2.7281		47	C	0.5688	2.87	-2.7361		47	C	0.5744	2.8802	-2.7455		47	C	0.6886	2.8475	-2.6676		47	C	0.649	2.7414	-2.6244		47	C	0.4082	2.8572	-2.719		47	C	0.46	3.3607	-2.7085
48	N	-0.3116	3.8404	-3.1653		48	N	-0.1791	3.8491	-3.2741		48	N	-0.1654	3.8662	-3.2823		48	N	0.0908	3.7968	-3.4067		48	N	-0.1507	3.6818	-3.1592		48	N	-0.3435	3.8603	-3.207		48	N	-0.2791	4.383	-3.1757
49	N	0.4692	1.6863	-3.3635		49	N	0.6256	1.6791	-3.3283		49	N	0.6334	1.6943	-3.3478		49	N	0.8735	1.6262	-3.168		49	N	0.6513	1.5217	-3.1534		49	N	0.3842	1.6768	-3.3309		49	N	0.5556	2.2341	-3.4118
50	C	2.8289	1.7229	4.6167		50	C	2.8244	1.7365	4.6433		50	C	2.816	1.7384	4.6459		50	C	2.3051	1.8902	5.1128		50	C	2.3027	0.8206	3.7489		50	C	2.8861	1.6613	4.5143		50	C	2.6946	1.8927	4.7327
51	C	2.6087	0.3709	5.1976		51	C	2.6087	0.3709	5.1976		51	C	2.6087	0.3709	5.1976		51	C	2.6087	0.3709	5.1975		51	C	2.6087	0.3709	5.1975		51	C	2.6087	0.371	5.1976		51	C	2.5664	0.477	5.1829
52	C	3.4363	0.1665	6.4737		52	C	3.4085	0.1444	6.4861		52	C	3.4082	0.1547	6.4886		52	C	3.278	0.02	6.5219		52	C	3.3701	1.4461	5.9771		52	C	3.4857	0.1869	6.4428		52	C	3.7159	0.1249	6.1389
53	C	2.8375	-0.7579	4.1846		53	C	2.8808	-0.7255	4.1536		53	C	2.889	-0.7251	4.1609		53	C	3.3369	-0.1697	3.9549		53	C	3.3291	-0.9793	5.2593		53	C	2.7033	-0.8362	4.2549		53	C	2.4741	-0.5466	4.048
54	S	4.6048	-0.8827	3.6799		54	S	4.6693	-0.8892	3.7558		54	S	4.6737	-0.8599	3.7311		54	S	5.147	0.1551	3.9108		54	S	5.0187	-1.0088	4.5302		54	S	4.4341	-1.1633	3.7202		54	S	3.722	-0.2942	2.7317
55	C	10.0919	-2.1305	2.0232		55	C	10.0919	-2.1305	2.0233		55	C	10.0919	-2.1305	2.0233		55	C	10.0919	-2.1305	2.0232		55	C	10.0919	-2.1305	2.0232		55	C	10.0919	-2.1305	2.0233		55	C	10.0569	-1.7846	1.8498
56	C	11.2937	-2.1511	1.0768		56	C	11.2812	-2.1462	1.0605		56	C	11.2808	-2.1463	1.06		56	C	11.358	-2.1998	1.1687		56	C	11.349	-2.2136	1.1575		56	C	11.3	-2.1526	1.0855		56	C	11.211	-1.7317	0.8455
57	N	11.2784	-3.3424	0.2404		57	N	11.2674	-3.3378	0.2236		57	N	11.2668	-3.3377	0.2226		57	N	11.2854	-3.3168	0.2414		57	N	11.2573	-3.3037	0.1969		57	N	11.2877	-3.3464	0.254		57	N	11.2342	-2.9165	-0.0012
58	C	12.4799	-3.5519	-0.5748		58	C	12.4798	-3.5519	-0.5747		58	C	12.4798	-3.5519	-0.5748		58	C	12.4799	-3.5519	-0.5748		58	C	12.4799	-3.5519	-0.5748		58	C	12.4798	-3.552	-0.5747		58	C	12.4418	-3.0692	-0.8213
59	C	12.7484	-2.4533	-1.6127		59	C	12.7694	-2.4514	-1.6048		59	C	12.771	-2.451	-1.6039		59	C	12.8568	-2.3914	-1.506		59	C	12.8926	-2.3965	-1.4976		59	C	12.7724	-2.4239	-1.5741		59	C	12.6863	-1.9307	-1.8215
60	C	12.4279	-4.9385	-1.2384		60	C	12.434	-4.9364	-1.2443		60	C	12.4341	-4.936	-1.2452		60	C	12.306	-4.8559	-1.3691		60	C	12.3637	-4.8644	-1.3654		60	C	12.3742	-4.9069	-1.2938		60	C	12.4247	-4.4342	-1.5321
61	O	11.7121	-5.0099	-2.4438		61	O	11.752	-4.9986	-2.4693		61	O	11.7543	-4.997	-2.4715		61	O	11.5391	-4.75	-2.5399		61	O	11.6859	-4.7766	-2.5906		61	O	11.626	-4.9021	-2.4823		61	O	11.751	-4.471	-2.7629
62	C	10.763	4.9524	-3.6237		62	C	10.7569	4.957	-3.6235		62	C	10.7533	4.9585	-3.6194		62	C	10.6881	5.0422	-3.7443		62	C	10.6453	5.0672	-3.7243		62	C	10.7554	4.9686	-3.6561		62	C	10.5378	5.5157	-3.4764
63	C	9.8178	3.8133	-4.0143		63	C	9.8178	3.8133	-4.0143		63	C	9.8178	3.8133	-4.0143		63	C	9.8178	3.8133	-4.0143		63	C	9.8178	3.8133	-4.0143		63	C	9.8178	3.8132	-4.0143		63	C	9.6338	4.3775	-3.9559
64	C	8.6651	4.3377	-4.8712		64	C	8.6916	4.3206	-4.9155		64	C	8.6969	4.3178	-4.9236		64	C	9.113	3.9262	-5.3664		64	C	9.1786	3.8873	-5.4014		64	C	8.7297	4.2768	-4.9832		64	C	8.4795	4.9205	-4.7987
65	C	9.3179	3.0807	-2.7511		65	C	9.275	3.1134	-2.7502		65	C	9.2671	3.115	-2.7526		65	C	8.8051	3.6041	-2.8669		65	C	8.757	3.5989	-2.9152		65	C	9.2205	3.1918	-2.7335		65	C	9.1313	3.5528	-2.7511
66	C	8.4765	1.8505	-3.0001		66	C	8.4352	1.8808	-2.9948		66	C	8.4305	1.8811	-3.0015		66	C	7.9853	2.3394	-2.9736		66	C	7.976	2.3125	-3.0392		66	C	8.3771	1.9551	-2.9432		66	C	8.3313	2.3165	-3.0925
67	C	7.0931	1.9476	-3.1785		67	C	7.0516	1.9699	-3.1753		67	C	7.0475	1.9677	-3.1868		67	C	6.6532	2.3623	-3.3933		67	C	6.6703	2.2957	-3.5332		67	C	6.9962	2.0456	-3.1386		67	C	6.9437	2.3715	-3.2569
68	C	9.0395	0.5738	-3.0369		68	C	9.0038	0.6059	-3.0247		68	C	9.002	0.6074	-3.0315		68	C	8.5306	1.0991	-2.6356		68	C	8.5261	1.0953	-2.6336		68	C	8.9401	0.6772	-2.9284		68	C	8.9441	1.0694	-3.2329
69	C	6.3028	0.8254	-3.3768		69	C	6.2675	0.8419	-3.3679		69	C	6.2667	0.8382	-3.3846		69	C	5.8937	1.2026	-3.4686		69	C	5.9329	1.1212	-3.598		69	C	6.2076	0.9158	-3.301		69	C	6.199	1.2377	-3.5478
70	C	8.2685	-0.5669	-3.2438		70	C	8.2398	-0.5394	-3.2281		70	C	8.2413	-0.5392	-3.2394		70	C	7.7923	-0.0774	-2.7077		70	C	7.8102	-0.0951	-2.6965		70	C	8.1716	-0.4703	-3.1007		70	C	8.2192	-0.0802	-3.5319
71	C	6.8827	-0.4482	-3.4117		71	C	6.8529	-0.4297	-3.3995		71	C	6.8548	-0.4321	-3.4159		71	C	6.4552	-0.0358	-3.132		71	C	6.4932	-0.0912	-3.1806		71	C	6.7869	-0.3578	-3.2862		71	C	6.829	-0.0042	-3.6936
72	O	6.0574	-1.4955	-3.5933		72	O	6.0355	-1.4812	-3.5803		72	O	6.0402	-1.4852	-3.601		72	O	5.663	-1.1167	-3.21		72	O	5.7164	-1.1866	-3.2403		72	O	5.9636	-1.4114	-3.4383		72	O	6.0515	-1.0656	-3.9694
73	C	0.7264	9.5165	-2.6573		73	C	0.7376	9.5111	-2.6673		73	C	0.7376	9.5107	-2.6683		73	C	0.4297	9.4723	-2.7543		73	C	0.7001	9.545	-2.5938		73	C	0.7624	9.5071	-2.6707		73	C	0.4951	9.859	-2.3531
74	C	0.6017	8.124	-2.0503		74	C	0.6017	8.124	-2.0503		74	C	0.6016	8.124	-2.0503		74	C	0.6017	8.124	-2.0503		74	C	0.6017	8.124	-2.0503		74	C	0.6016	8.124	-2.0503		74	C	0.3713	8.4651	-1.7483
75	C	-0.8142	7.5235	-2.2636		75	C	-0.8089	7.5195	-2.2885		75	C	-0.809	7.5209	-2.2851		75	C	-0.7697	7.4091	-1.9634		75	C	-0.7843	7.4957	-2.3197		75	C	-0.8199	7.5471	-2.2807		75	C	-1.0447	7.8684	-1.9535
76	O	-1.7272	8.2152	-2.7157		76	O	-1.7317	8.2269	-2.6923		76	O	-1.7316	8.2257	-2.6938		76	O	-1.6733	7.9433	-1.3063		76	O	-1.7353	8.1918	-2.6844		76	O	-1.7174	8.2529	-2.7424		76	O	-1.9768	8.5761	-2.3339
77	C	0.9256	8.1214	-0.5507		77	C	0.881	8.1417	-0.5414		77	C	0.8857	8.1419	-0.5423		77	C	1.1659	8.3142	-0.6404		77	C	0.8829	8.0703	-0.5424		77	C	0.8986	8.1345	-0.5451		77	C	0.697	8.4649	-0.2487
78	O	-0.9292	6.2882	-1.901		78	O	-0.9059	6.2662	-1.9885		78	O	-0.9065	6.2692	-1.978		78	O	-0.8742	6.297	-2.5928		78	O	-0.8465	6.2283	-2.0898		78	O	-0.9556	6.3142	-1.9191		78	O	-1.1314	6.6134	-1.6569
79	C	-6.8077	0.333	-4.5934		79	C	-6.5564	0.0334	-4.6808		79	C	-6.5875	0.0465	-4.7565		79	C	-6.0147	-0.6194	-4.7591		79	C	-7.9609	0.8888	-4.9853		79	C	-7.7443	0.9552	-4.8956		79	C	-6.5762	0.2545	-4.9278
80	O	-8.0793	0.5593	-3.9887		80	O	-7.8327	0.3935	-4.1552		80	O	-7.8607	0.3995	-4.2193		80	O	-7.2646	0.0677	-4.6837		80	O	-8.9433	0.9179	-3.9594		80	O	-8.7895	0.9435	-3.9331		80	O	-7.8423	0.6731	-4.42
81	P	-8.4826	-0.4008	-2.7381		81	P	-8.362	-0.4278	-2.8559		81	P	-8.3701	-0.4155	-2.9083		81	P	-8.282	-0.2674	-3.4687		81	P	-8.7774	-0.201	-2.7773		81	P	-8.7139	-0.2302	-2.7949		81	P	-8.4307	-0.0856	-3.1112
82	O	-8.2169	-1.8474	-3.0318		82	O	-8.2213	-1.9126	-3.034		82	O	-8.2454	-1.9022	-3.0865		82	O	-8.58	-1.7435	-3.3732		82	O	-8.4441	-1.5444	-3.3503		82	O	-8.3342	-1.5473	-3.402		82	O	-8.4535	-1.5809	-3.2889
83	O	-9.8293	0.0511	-2.2477		83	O	-9.6738	0.1782	-2.448		83	O	-9.6696	0.1981	-2.4751		83	O	-9.3888	0.7374	-3.5358		83	O	-9.9471	-0.0252	-1.8471		83	O	-9.9473	-0.0886	-1.9462		83	O	-9.6647	0.6493	-2.6832
84	O	-7.3264	0.0104	-1.6374		84	O	-7.2044	-0.0468	-1.7438		84	O	-7.1882	-0.0387	-1.8207		84	O	-7.3321	0.0244	-2.1416		84	O	-7.4044	0.3239	-2.0396		84	O	-7.3991	0.251	-1.9329		84	O	-7.2229	0.1725	-2.0155
85	C	-7.2623	1.326	-1.1344		85	C	-7.0713	1.2852	-1.3		85	C	-7.0559	1.2919	-1.37		85	C	-7.0705	1.3707	-1.8048		85	C	-7.3558	1.6492	-1.5486		85	C	-7.3347	1.584	-1.4658		85	C	-7.0386	1.4793	-1.5109
86	C	-6.3415	1.3455	0.0663		86	C	-6.2138	1.3034	-0.0539		86	C	-6.2143	1.3061	-0.1133		86	C	-6.3072	1.4337	-0.5013		86	C	-6.4709	1.7108	-0.3222		86	C	-6.5319	1.6393	-0.1843		86	C	-6.2459	1.4157	-0.2254
87	O	-6.931	0.6389	1.1613		87	O	-6.8879	0.643	1.0214		87	O	-6.9002	0.6408	0.9518		87	O	-7.0679	0.8355	0.5555		87	O	-7.1319	1.1154	0.799		87	O	-7.2946	1.1193	0.899		87	O	-6.9665	0.6819	0.7701
88	C	-4.9828	0.6775	-0.1439		88	C	-4.8666	0.5899	-0.1734		88	C	-4.8634	0.5973	-0.2173		88	C	-4.9564	0.7204	-0.4777		88	C	-5.1361	0.9759	-0.4414		88	C	-5.2286	0.8389	-0.2008		88	C	-4.8825	0.7306	-0.3183
89	O	-4.1257	1.5796	-0.8017		89	O	-3.9334	1.4576	-0.771		89	O	-3.9239	1.4694	-0.7989		89	O	-3.9686	1.5728	-1.0059		89	O	-4.1986	1.8306	-1.0542		89	O	-4.2286	1.6534	-0.7715		89	O	-3.9253	1.652	-0.7835
90	C	-4.5923	0.3295	1.3018		90	C	-4.5734	0.2453	1.2948		90	C	-4.5895	0.2495	1.2536		90	C	-4.7938	0.42	1.0181		90	C	-4.8312	0.6371	1.0244		90	C	-5.0279	0.5287	1.2952		90	C	-4.6665	0.2855	1.1349
91	O	-4.2342	1.4789	2.0343		91	O	-4.179	1.3768	2.0323		91	O	-4.2116	1.3812	2.0002		91	O	-4.4588	1.5775	1.7445		91	O	-4.3897	1.7731	1.7305		91	O	-4.5244	1.6412	1.9993		91	O	-4.3202	1.3632	1.9702
92	C	-5.965	-0.1089	1.8476		92	C	-5.9867	-0.1104	1.7821		92	C	-6.0075	-0.117	1.7178		92	C	-6.2426	0.0912	1.4019		92	C	-6.2485	0.3247	1.5379		92	C	-6.4923	0.3601	1.7591		92	C	-6.097	-0.1142	1.521
93	N	-6.2474	-1.5492	1.6729		93	N	-6.3114	-1.5483	1.6454		93	N	-6.3224	-1.556	1.5588		93	N	-6.5796	-1.3523	1.2816		93	N	-6.6299	-1.1005	1.388		93	N	-6.983	-1.0317	1.7567		93	N	-6.3915	-1.5463	1.2626
94	C	-5.6926	-2.4043	2.6076		94	C	-5.7838	-2.3885	2.6051		94	C	-5.7897	-2.408	2.505		94	C	-5.9648	-2.1944	2.1812		94	C	-5.9582	-1.9947	2.1969		94	C	-6.6518	-1.7947	2.8658		94	C	-5.8267	-2.4506	2.1362
95	O	-5.0008	-1.9959	3.5314		95	O	-5.0654	-1.9718	3.5084		95	O	-5.0743	-2	3.4151		95	O	-5.1115	-1.7948	2.9735		95	O	-5.0892	-1.6218	2.981		95	O	-6.0406	-1.3358	3.8185		95	O	-5.0816	-2.0954	3.0465
96	N	-5.9894	-3.7337	2.4315		96	N	-6.1317	-3.7096	2.4824		96	N	-6.1285	-3.7292	2.3609		96	N	-6.3788	-3.4982	2.1378		96	N	-6.3347	-3.3052	2.0665		96	N	-7.1147	-3.0853	2.8319		96	N	-6.168	-3.7607	1.9265
97	C	-6.713	-4.305	1.3748		97	C	-6.8656	-4.2966	1.4387		97	C	-6.8654	-4.3049	1.312		97	C	-7.3458	-4.063	1.2883		97	C	-7.2525	-3.8281	1.1393		97	C	-7.8949	-3.6981	1.8421		97	C	-6.9486	-4.2776	0.8781
98	O	-6.7909	-5.5187	1.2613		98	O	-6.9886	-5.5101	1.381		98	O	-6.9898	-5.5171	1.2411		98	O	-7.5522	-5.2658	1.3312		98	O	-7.3839	-5.0345	1.0169		98	O	-8.1948	-4.8752	1.9415		98	O	-7.075	-5.4848	0.7503
99	C	-7.3071	-3.3266	0.4877		99	C	-7.4005	-3.3339	0.4987		99	C	-7.4033	-3.3305	0.386		99	C	-7.9838	-3.093	0.4232		99	C	-7.9738	-2.8073	0.4044		99	C	-8.3046	-2.7754	0.7983		99	C	-7.5176	-3.2524	0.029
100	C	-7.0388	-2.0188	0.6501		100	C	-7.0941	-2.0293	0.62		100	C	-7.1048	-2.0262	0.5283		100	C	-7.5778	-1.8087	0.4407		100	C	-7.6381	-1.5113	0.5437		100	C	-7.8307	-1.5125	0.7886		100	C	-7.2146	-1.9572	0.2363
101	P	-3.1137	1.1007	-1.9953		101	P	-2.9326	0.9718	-1.9764		101	P	-2.918	0.9974	-2.0054		101	P	-2.7835	1.0178	-1.9983		101	P	-3.1268	1.3112	-2.1696		101	P	-3.2447	1.1871	-1.987		101	P	-2.9414	1.3294	-2.058
102	O	-2.6784	2.4006	-2.6284		102	O	-2.4823	2.2708	-2.6004		102	O	-2.4725	2.3019	-2.6202		102	O	-2.1953	2.286	-2.5651		102	O	-2.6873	2.5835	-2.8549		102	O	-2.7204	2.4861	-2.5514		102	O	-2.5182	2.6984	-2.5315
103	O	-3.697	-0.0028	-2.8258		103	O	-3.5309	-0.1351	-2.7873		103	O	-3.506	-0.1084	-2.8249		103	O	-3.2689	-0.1029	-2.8591		103	O	-3.6568	0.1643	-2.9748		103	O	-3.8826	0.1814	-2.8942		103	O	-3.5417	0.3132	-2.9764
104	O	-1.892	0.4123	-1.1664		104	O	-1.7035	0.2743	-1.1595		104	O	-1.6858	0.3013	-1.1896		104	O	-1.7312	0.3111	-0.9714		104	O	-1.9167	0.686	-1.2702		104	O	-2.0647	0.3994	-1.1845		104	O	-1.6822	0.5643	-1.3554
105	C	-1.2101	1.1025	-0.1288		105	C	-1.0006	0.9578	-0.1367		105	C	-1.0033	0.9633	-0.1392		105	C	-1.0977	1.0267	0.0738		105	C	-1.3287	1.3402	-0.1539		105	C	-1.3376	1.0749	-0.1649		105	C	-0.9658	1.1246	-0.2696
106	C	-0.4395	0.1085	0.7208		106	C	-0.4512	-0.0216	0.88		106	C	-0.4751	-0.0469	0.8591		106	C	-0.6951	0.0773	1.1849		106	C	-0.7796	0.3201	0.8309		106	C	-0.6676	0.0631	0.7433		106	C	-0.4972	0.0225	0.6579
107	O	-1.3444	-0.7651	1.3875		107	O	-1.5221	-0.6744	1.5632		107	O	-1.5665	-0.7276	1.4807		107	O	-1.8658	-0.5546	1.7062		107	O	-1.8557	-0.4492	1.3647		107	O	-1.6407	-0.666	1.4779		107	O	-1.6436	-0.6305	1.2024
108	C	0.5033	-0.7853	-0.0848		108	C	0.4556	-1.1395	0.3488		108	C	0.4246	-1.1493	0.2868		108	C	0.2489	-1.07	0.8147		108	C	0.2291	-0.6929	0.2676		108	C	0.1889	-0.9622	-0.0107		108	C	0.3353	-1.1061	0.0303
109	O	1.7992	-0.2247	-0.1611		109	O	1.8034	-0.7034	0.2819		109	O	1.7715	-0.7454	0.2301		109	O	1.5998	-0.6632	0.8577		109	O	1.5497	-0.2048	0.3881		109	O	1.5555	-0.5985	0.0196		109	O	1.7056	-0.7992	-0.0489
110	C	0.4631	-2.1283	0.6551		110	C	0.2299	-2.2366	1.3822		110	C	0.1731	-2.3006	1.2505		110	C	-0.1108	-2.1491	1.8417		110	C	-0.041	-1.9437	1.1226		110	C	-0.1011	-2.2958	0.7048		110	C	0.0349	-2.2786	0.963
111	O	1.428	-2.202	1.6754		111	H	0.8637	-2.0475	2.2544		111	F	0.9363	-2.132	2.3932		111	O	0.5827	-1.9426	3.0468		111	O	0.6464	-1.901	2.3486		111	N	0.9339	-2.5386	1.6943		111	O	0.8151	-2.1588	2.1352
112	C	-0.925	-2.1172	1.3128		112	C	-1.2392	-2.0478	1.7705		112	C	-1.2959	-2.1065	1.641		112	C	-1.6236	-1.9045	2.0224		112	C	-1.5332	-1.8246	1.4591		112	C	-1.4942	-2.06	1.3045		112	C	-1.4389	-2.0186	1.3278
113	N	-1.9214	-2.888	0.5774		113	N	-2.1743	-2.8616	0.9821		113	N	-2.2276	-2.8946	0.8396		113	N	-2.4692	-2.7722	1.1908		113	N	-2.4204	-2.5874	0.5817		113	N	-2.5731	-2.5843	0.4679		113	N	-2.3843	-2.7525	0.4891
114	C	-2.815	-3.7354	1.2803		114	C	-2.9436	-3.8692	1.6154		114	C	-2.9894	-3.9215	1.4572		114	C	-2.9664	-3.9587	1.7762		114	C	-3.2464	-3.6053	1.1098		114	C	-3.8054	-2.8652	1.1175		114	C	-2.9893	-3.9194	1.0221
115	O	-2.7092	-3.8524	2.5006		115	O	-2.8067	-4.0693	2.8225		115	O	-2.8517	-4.1357	2.6605		115	O	-2.5828	-4.2738	2.9043		115	O	-3.0919	-3.964	2.2871		115	O	-3.8477	-2.849	2.3495		115	O	-2.7099	-4.265	2.1714
116	N	-3.7741	-4.3823	0.5614		116	N	-3.8327	-4.566	0.8531		116	N	-3.8688	-4.6125	0.6811		116	N	-3.8593	-4.6977	1.065		116	N	-4.1901	-4.1483	0.3076		116	N	-4.9011	-3.1082	0.3603		116	N	-3.8825	-4.5814	0.2407
117	C	-3.9693	-4.0965	-0.719		117	C	-4.0303	-4.2499	-0.421		117	C	-4.0708	-4.2732	-0.5863		117	C	-4.2433	-4.3087	-0.1483		117	C	-4.37	-3.7004	-0.9312		117	C	-4.8302	-3.0567	-0.9651		117	C	-4.1761	-4.1398	-0.9766
118	N	-4.9777	-4.6958	-1.3822		118	N	-4.9826	-4.898	-1.1204		118	N	-5.0213	-4.9134	-1.2926		118	N	-5.2066	-5.0144	-0.7712		118	N	-5.4097	-4.1508	-1.648		118	N	-5.9428	-3.2276	-1.6874		118	N	-5.1115	-4.7934	-1.6936
119	C	-3.122	-3.1974	-1.4441		119	C	-3.2519	-3.2543	-1.0916		119	C	-3.3039	-3.2544	-1.2387		119	C	-3.6744	-3.1685	-0.8036		119	C	-3.4919	-2.7402	-1.5278		119	C	-3.5926	-2.8306	-1.66		119	C	-3.5184	-3.0105	-1.5653
120	C	-2.1234	-2.625	-0.7466		120	C	-2.3557	-2.5846	-0.3404		120	C	-2.4162	-2.5872	-0.4769		120	C	-2.8047	-2.4259	-0.0815		120	C	-2.5611	-2.1993	-0.7218		120	C	-2.5155	-2.5624	-0.8981		120	C	-2.6474	-2.3408	-0.7814
121	P	2.6131	-0.3227	-1.5969		121	P	2.4847	-0.4423	-1.1922		121	P	2.4646	-0.4708	-1.239		121	P	2.3943	-0.3092	-0.5362		121	P	2.6184	-0.3274	-0.8712		121	P	2.3896	-0.4553	-1.4024		121	P	2.3164	-0.1524	-1.4302
122	O	3.2552	1.0394	-1.736		122	O	2.9897	0.9896	-1.1581		122	O	2.9647	0.9617	-1.1883		122	O	2.8895	1.1217	-0.4125		122	O	3.3344	1.0054	-0.8784		122	O	2.98	0.9385	-1.3638		122	O	2.7317	1.2701	-1.092
123	O	1.6936	-0.8259	-2.6595		123	O	1.5398	-0.8437	-2.2771		123	O	1.5211	-0.8662	-2.3273		123	O	1.5369	-0.6899	-1.7015		123	O	1.8679	-0.805	-2.0722		123	O	1.5119	-0.8614	-2.5379		123	O	1.3654	-0.3716	-2.5611
124	O	3.7388	-1.4389	-1.281		124	O	3.7564	-1.4393	-1.1715		124	O	3.7358	-1.4652	-1.2119		124	O	3.6693	-1.3056	-0.4495		124	O	3.6552	-1.4822	-0.3731		124	O	3.5652	-1.5436	-1.1944		124	O	3.6432	-1.0425	-1.6599
125	C	4.811	-1.0953	-0.4136		125	C	4.8732	-1.1291	-0.3466		125	C	4.8499	-1.1491	-0.3825		125	C	4.867	-0.8938	0.1903		125	C	4.8933	-1.0922	0.204		125	C	4.6205	-1.261	-0.2852		125	C	4.7584	-0.9203	-0.7827
126	C	5.3084	-2.3498	0.2622		126	C	5.4085	-2.3884	0.2957		126	C	5.3894	-2.404	0.2647		126	C	5.5133	-2.0657	0.8967		126	C	5.6261	-2.2925	0.776		126	C	5.1155	-2.5569	0.3142		126	C	5.1503	-2.2734	-0.2206
127	O	4.214	-2.9222	0.9906		127	O	4.3753	-2.9583	1.1009		127	O	4.3574	-2.9765	1.0674		127	O	4.6222	-2.6235	1.8626		127	O	4.8021	-2.9822	1.7156		127	O	4.024	-3.1911	0.9933		127	O	4.0126	-2.898	0.3621
128	C	5.8371	-3.4627	-0.6456		128	C	5.8901	-3.4988	-0.6424		128	C	5.8832	-3.5145	-0.667		128	C	5.9473	-3.22	-0.0128		128	C	6.105	-3.3527	-0.2238		128	C	5.6705	-3.5924	-0.6684		128	C	5.7209	-3.2755	-1.2279
129	O	7.2398	-3.329	-0.7747		129	O	7.2904	-3.3687	-0.8129		129	O	7.2836	-3.3763	-0.8308		129	O	7.3042	-3.0368	-0.3771		129	O	7.4361	-3.0721	-0.6132		129	O	7.0768	-3.4435	-0.737		129	O	7.1302	-3.1288	-1.2467
130	C	5.4624	-4.7345	0.1398		130	C	5.5343	-4.776	0.1453		130	C	5.5312	-4.7911	0.1239		130	C	5.7705	-4.446	0.8989		130	C	6.0426	-4.6496	0.6081		130	C	5.2745	-4.9273	-0.0079		130	C	5.2905	-4.6236	-0.622
131	O	6.4238	-4.9748	1.1405		131	O	6.547	-5.055	1.0842		131	O	6.542	-5.0628	1.0666		131	O	6.9008	-4.5876	1.729		131	O	7.2062	-4.7702	1.393		131	O	6.2201	-5.2695	0.9781		131	O	6.2022	-5.0088	0.3847
132	C	4.1675	-4.334	0.8502		132	C	4.2937	-4.357	0.9417		132	C	4.2846	-4.3748	0.9131		132	C	4.5934	-4.0306	1.7868		132	C	4.8831	-4.3876	1.5636		132	C	3.9768	-4.5831	0.7278		132	C	3.9741	-4.2748	0.0828
133	N	2.949	-4.7294	0.1782		133	N	3.0187	-4.7179	0.3463		133	N	3.0158	-4.7462	0.3073		133	N	3.2976	-4.4979	1.3176		133	N	3.6076	-4.927	1.1288		133	N	2.7456	-4.9114	0.0352		133	N	2.7543	-4.5867	-0.6508
134	C	2.4996	-4.4276	-1.0948		134	C	2.4253	-4.2488	-0.8108		134	C	2.4326	-4.283	-0.8561		134	C	2.5969	-4.1408	0.1817		134	C	2.9493	-4.7327	-0.0719		134	C	2.216	-4.3639	-1.1196		134	C	2.0998	-3.8112	-1.5866
135	N	1.2956	-4.8694	-1.343		135	N	1.2086	-4.6901	-0.9927		135	N	1.2183	-4.728	-1.0491		135	N	1.4132	-4.688	0.1007		135	N	1.6858	-5.0584	-0.0404		135	N	0.9729	-4.702	-1.3377		135	N	0.8897	-4.2241	-1.8613
136	C	0.9149	-5.4899	-0.1668		136	C	0.9765	-5.4943	0.1065		136	C	0.9785	-5.5304	0.0503		136	C	1.3152	-5.4467	1.2514		136	C	1.4789	-5.4705	1.2638		136	C	0.6466	-5.5059	-0.2597		136	C	0.7305	-5.3381	-1.0595
137	C	-0.2921	-6.0802	0.2529		137	C	-0.1689	-6.1778	0.556		137	C	-0.1701	-6.214	0.4915		137	C	0.252	-6.1762	1.814		137	C	0.3006	-5.745	1.9865		137	C	-0.5682	-6.0655	0.1782		137	C	-0.3716	-6.176	-0.8142
138	N	-1.3721	-6.19	-0.5614		138	N	-1.3215	-6.1942	-0.1557		138	N	-1.3172	-6.2305	-0.2301		138	N	-0.9394	-6.3247	1.1807		138	N	-0.9159	-5.761	1.3985		138	N	-1.7247	-5.9373	-0.5199		138	N	-1.5532	-6.0149	-1.459
139	N	-0.3691	-6.5678	1.4995		139	N	-0.1065	-6.842	1.7205		139	N	-0.1167	-6.8761	1.6569		139	N	0.4324	-6.7525	3.0129		139	N	0.4002	-5.9906	3.3038		139	N	-0.5804	-6.76	1.3246		139	N	-0.2406	-7.1728	0.0754
140	C	0.6986	-6.4439	2.2961		140	C	1.038	-6.7949	2.4127		140	C	1.0229	-6.8272	2.358		140	C	1.6124	-6.5892	3.6209		140	C	1.6122	-5.9334	3.8664		140	C	0.5531	-6.8403	2.0292		140	C	0.9365	-7.3073	0.6971
141	N	1.8768	-5.883	2.0385		141	N	2.1726	-6.1638	2.1225		141	N	2.1585	-6.1946	2.0766		141	N	2.6843	-5.9146	3.2104		141	N	2.786	-5.6362	3.3125		141	N	1.7461	-6.3155	1.7592		141	N	2.0396	-6.5741	0.5798
142	C	1.9189	-5.4093	0.7898		142	C	2.0789	-5.52	0.9525		142	C	2.0733	-5.55	0.9068		142	C	2.4676	-5.3411	2.0205		142	C	2.6497	-5.3942	2.0033		142	C	1.7263	-5.6461	0.6028		142	C	1.8715	-5.5813	-0.3037
143	P	7.9933	-4.0795	-2.0565		143	P	8.0213	-4.0855	-2.1231		143	P	8.0242	-4.0879	-2.1378		143	P	7.8464	-3.7486	-1.7812		143	P	7.999	-3.7706	-2.0207		143	P	7.8946	-4.0683	-2.0459		143	P	8.0102	-3.6947	-2.5343
144	O	9.4111	-3.5827	-1.9939		144	O	9.4405	-3.5899	-2.0619		144	O	9.4418	-3.5891	-2.0669		144	O	9.2789	-3.2989	-1.8801		144	O	9.4233	-3.2948	-2.0962		144	O	9.2955	-3.5429	-1.8956		144	O	9.3957	-3.1579	-2.2961
145	O	7.1391	-3.9322	-3.2726		145	O	7.1541	-3.9022	-3.3252		145	O	7.1641	-3.9034	-3.3451		145	O	6.8429	-3.5029	-2.8584		145	O	6.993	-3.5311	-3.0977		145	O	7.0755	-3.8469	-3.2752		145	O	7.2556	-3.4427	-3.7991
146	O	7.9315	-5.6393	-1.594		146	O	7.964	-5.6579	-1.7075		146	O	7.9679	-5.6615	-1.7272		146	O	7.7752	-5.3265	-1.3914		146	O	7.9421	-5.3535	-1.6559		146	O	7.8646	-5.661	-1.7091		146	O	7.9881	-5.3004	-2.2619
147	C	8.9645	-6.1461	-0.7593		147	C	8.9912	-6.1822	-0.8766		147	C	8.9903	-6.1856	-0.8904		147	C	8.8738	-5.9167	-0.7106		147	C	9.0317	-5.9646	-0.9764		147	C	8.8916	-6.2021	-0.8891		147	C	8.9563	-5.8507	-1.3802
148	O	-1.739	2.5352	2.6744		148	O	-1.7172	2.4933	2.6242		148	O	-1.7354	2.4722	2.6191		148	O	-2.0957	2.6139	2.6865		148	O	-2.003	2.7899	2.7287		148	O	-1.8527	2.4981	2.6785		148	O	-1.8654	2.4558	2.608
149	O	-5.5575	-2.5278	-3.243		149	O	-5.6336	-2.8065	-3.0593		149	O	-5.691	-2.8336	-3.2196		149	O	-6.3744	-3.1035	-2.5529		149	O	-5.7517	-2.069	-3.6369		149	O	-5.6537	-1.7604	-4.1134		149	O	-6.0182	-2.7157	-3.4706
150	O	-1.342	-0.1885	-4.5165		150	O	-0.9505	-0.4767	-4.2293		150	O	-0.941	-0.4457	-4.279		150	O	-0.6483	-0.5803	-4.0436		150	O	-1.2447	-0.2059	-4.4707		150	O	-1.5312	-0.053	-4.5587		150	O	-0.9976	0.1504	-4.4902
151	H	-11.6664	0.2744	-2.9649		151	H	-11.5547	0.3031	-3.0914		151	H	-11.5519	0.3073	-3.0976		151	H	-11.2661	0.5377	-3.6844		151	H	-11.8384	0.2415	-2.8012		151	H	-11.8308	0.2286	-2.8064		151	H	-11.5517	0.575	-3.1681
152	H	-13.3773	-3.8119	0.7842		152	H	-13.3424	-3.7846	0.8158		152	H	-13.341	-3.786	0.8114		152	H	-13.1267	-3.4892	1.0522		152	H	-13.8448	-3.9347	0.5261		152	H	-13.8442	-3.9338	0.5326		152	H	-13.2911	-3.7019	0.8492
153	H	-11.8254	-1.861	0.251		153	H	-11.8798	-1.7536	0.3744		153	H	-11.8821	-1.7492	0.3845		153	H	-12.4698	-1.1148	0.6074		153	H	-11.6219	-2.8248	0.8312		153	H	-11.6156	-2.8143	0.8015		153	H	-12.0838	-1.4903	0.6251
154	H	-12.9886	-1.3175	-0.9406		154	H	-12.9915	-1.2745	-0.895		154	H	-12.9925	-1.2655	-0.8847		154	H	-13.3656	-1.1599	-0.9053		154	H	-12.1598	-1.4884	-0.1785		154	H	-12.1686	-1.4938	-0.2182		154	H	-13.1211	-1.0937	-0.7365
155	H	-10.4848	-3.1713	-2.7895		155	H	-10.2943	-2.9597	-2.6118		155	H	-10.2935	-2.9322	-2.6148		155	H	-10.1551	-1.8856	-2.2657		155	H	-10.4859	-3.2579	-2.7243		155	H	-10.4936	-3.3228	-2.7328		155	H	-10.1735	-2.2926	-2.3959
156	H	-10.7439	-1.637	-2.077		156	H	-10.7297	-1.4502	-1.9651		156	H	-10.7327	-1.4282	-1.958		156	H	-11.4455	-0.7324	-2.0747		156	H	-10.5785	-1.8167	-1.7758		156	H	-10.5548	-1.865	-1.8045		156	H	-10.9286	-0.9057	-1.764
157	H	-3.1908	1.3125	6.5373		157	H	-3.2138	1.3349	6.5463		157	H	-3.1847	1.3165	6.5298		157	H	-3.3357	1.2305	6.6606		157	H	-3.3009	1.2399	6.6368		157	H	-3.0213	1.328	6.3527		157	H	-3.1384	1.2442	6.5292
158	H	-2.2459	0.7276	4.2913		158	H	-2.1821	0.6699	4.38		158	H	-2.2258	0.6392	4.3334		158	H	-1.9991	0.5866	4.6655		158	H	-2.0245	0.6776	4.5929		158	H	-2.6699	0.6122	3.941		158	H	-2.453	0.5092	4.2394
159	H	-3.6349	-0.3185	3.9995		159	H	-3.5902	-0.3323	4.0186		159	H	-3.6688	-0.3172	3.9958		159	H	-3.4333	-0.1285	3.9103		159	H	-3.4551	-0.0683	3.8645		159	H	-4.046	-0.4749	4.1211		159	H	-3.9874	-0.3156	4.0303
160	H	-1.6321	-2.8922	5.3279		160	H	-2.0259	-3.0291	5.6376		160	H	-2.0634	-3.0697	5.4704		160	H	-2.8812	-3.2133	5.4942		160	H	-2.5076	-3.1754	5.1951		160	H	-1.5249	-2.8105	4.9011		160	H	-2.2739	-3.184	5.1367
161	H	-2.6618	-2.3894	4.0387		161	H	-3.0874	-2.5001	4.3797		161	H	-3.1456	-2.4875	4.2533		161	H	-3.8029	-2.317	4.3425		161	H	-3.4116	-2.3133	3.9964		161	H	-2.8817	-2.3811	3.914		161	H	-3.3241	-2.4728	3.9627
162	H	-2.4932	7.9196	2.1915		162	H	-2.4567	7.9205	2.203		162	H	-2.4553	7.9194	2.2023		162	H	-2.2968	7.9066	2.259		162	H	-2.4009	7.9831	2.3047		162	H	-2.4506	7.9163	2.1997		162	H	-2.6141	8.031	2.5038
163	H	-4.1771	6.2097	1.6675		163	H	-4.1469	6.2292	1.6129		163	H	-4.1491	6.2317	1.6139		163	H	-4.1302	6.4248	1.4759		163	H	-4.1516	6.4712	1.4818		163	H	-4.2052	6.2897	1.6488		163	H	-4.3326	6.3741	1.8941
164	H	-3.4823	5.1051	2.8437		164	H	-3.499	5.1148	2.8082		164	H	-3.5037	5.1164	2.8096		164	H	-3.6511	5.201	2.6451		164	H	-3.6232	5.2017	2.5713		164	H	-3.5709	5.144	2.8202		164	H	-3.693	5.2306	3.0674
165	H	-1.4298	4.8681	1.5652		165	H	-1.3918	4.8938	1.5871		165	H	-1.3996	4.885	1.5884		165	H	-1.4422	4.9644	1.5281		165	H	-1.4665	5.0021	1.4067		165	H	-1.5204	4.8283	1.5639		165	H	-1.5993	4.9937	1.8271
166	H	-1.8844	6.1451	0.434		166	H	-1.8582	6.1279	0.4139		166	H	-1.856	6.1259	0.4186		166	H	-1.8693	6.2364	0.373		166	H	-1.8569	6.3463	0.331		166	H	-1.9029	6.1371	0.4396		166	H	-2.0416	6.2673	0.6911
167	H	-3.5115	3.583	0.8656		167	H	-3.4421	3.5471	0.9026		167	H	-3.4548	3.5517	0.8935		167	H	-3.5251	3.6809	0.7386		167	H	-3.5179	3.7821	0.5632		167	H	-3.6509	3.651	0.8342		167	H	-3.6761	3.7003	1.098
168	H	-2.237	3.6849	-0.3148		168	H	-2.1457	3.6284	-0.2507		168	H	-2.1564	3.6326	-0.2581		168	H	-2.1589	3.7181	-0.3271		168	H	-2.2074	3.9603	-0.5742		168	H	-2.3623	3.7002	-0.3348		168	H	-2.3727	3.7904	-0.0429
169	H	-4.3579	5.8202	-0.5122		169	H	-4.3041	5.7106	-0.5814		169	H	-4.3073	5.7247	-0.5783		169	H	-4.0697	5.9504	-0.8493		169	H	-4.193	6.1743	-0.78		169	H	-4.3867	5.9285	-0.5322		169	H	-4.5458	5.8854	-0.2935
170	H	-4.7735	4.1536	-0.9878		170	H	-4.6748	4.017	-0.9927		170	H	-4.6825	4.0356	-1.0014		170	H	-4.7069	4.3052	-1.1254		170	H	-4.8183	4.5545	-1.1752		170	H	-4.863	4.2865	-1.0304		170	H	-4.8534	4.2155	-0.8271
171	H	-3.0087	4.0571	-2.4342		171	H	-2.8523	3.9024	-2.4		171	H	-2.8581	3.9271	-2.4102		171	H	-2.7461	3.8314	-2.456		171	H	-3.086	4.2225	-2.6905		171	H	-3.0608	4.1319	-2.4403		171	H	-2.9937	4.2559	-2.2067
172	H	-2.3441	5.6277	-2.0191		172	H	-2.2879	5.5327	-2.0602		172	H	-2.2871	5.55	-2.0559		172	H	-2.2118	5.4893	-2.3322		172	H	-2.26	5.7036	-2.2813		172	H	-2.3758	5.6901	-2.0287		172	H	-2.4934	5.8704	-1.7503
173	H	-3.8399	5.4762	-2.8083		173	H	-3.759	5.2463	-2.8555		173	H	-3.7603	5.2785	-2.8543		173	H	-3.6695	5.0923	-3.0808		173	H	-3.7752	5.7266	-3.0644		173	H	-3.8649	5.5668	-2.8339		173	H	-3.9451	5.5959	-2.5803
174	H	7.9946	5.3203	3.0601		174	H	7.8953	5.3569	3.0748		174	H	7.9085	5.3485	3.0657		174	H	6.8493	5.1305	3.6309		174	H	6.9064	5.1883	3.539		174	H	7.9529	5.3238	3.0455		174	H	7.7724	5.5957	3.1631
175	H	7.6806	2.2969	3.2855		175	H	7.9556	2.3177	3.2523		175	H	7.9113	2.31	3.2703		175	H	9.1196	3.7247	2.1615		175	H	9.1466	3.5331	2.2989		175	H	7.7722	2.2938	3.3156		175	H	7.809	2.5567	3.3516
176	H	8.9538	3.1578	2.4286		176	H	9.0869	3.3525	2.3848		176	H	9.06	3.3135	2.3896		176	H	8.7397	5.4417	2.0321		176	H	8.9237	5.266	2.0635		176	H	8.9756	3.2004	2.4068		176	H	8.9402	3.5756	2.4679
177	H	7.9747	4.9679	0.6188		177	H	8.0161	4.9031	0.5046		177	H	7.9869	4.8904	0.514		177	H	6.5882	6.1781	0.968		177	H	6.8268	6.1103	0.9224		177	H	7.8269	4.961	0.6303		177	H	7.8404	5.1415	0.5953
178	H	5.8483	1.5277	2.0547		178	H	6.0013	1.5207	2.2111		178	H	5.9705	1.5064	2.2171		178	H	7.718	2.0429	1.0453		178	H	7.7623	1.9297	1.0814		178	H	5.9637	1.4002	2.1345		178	H	5.8702	1.7376	2.3064
179	H	6.4868	5.0513	-1.3658		179	H	6.417	4.8888	-1.396		179	H	6.3983	4.8676	-1.3945		179	H	4.7486	5.6352	-0.6188		179	H	5.0672	5.6418	-0.7741		179	H	6.2535	4.9672	-1.2878		179	H	6.2481	5.0939	-1.3075
180	H	4.362	1.6433	0.0792		180	H	4.3919	1.5539	0.3341		180	H	4.3734	1.5298	0.332		180	H	5.9123	1.5228	-0.5497		180	H	6.0247	1.4767	-0.6154		180	H	4.3898	1.4374	0.224		180	H	4.2626	1.7345	0.442
181	H	4.1117	2.5403	-1.9713		181	H	3.992	2.3512	-1.7076		181	H	3.9834	2.3225	-1.7185		181	H	3.8732	2.3462	-1.3313		181	H	4.2025	2.3665	-1.6529		181	H	3.9397	2.3584	-1.7643		181	H	3.8244	2.5471	-1.6082
182	H	1.1335	4.0061	3.2166		182	H	1.1446	4.0108	3.2344		182	H	1.1449	4.0132	3.2302		182	H	1.7561	4.2702	3.3881		182	H	1.3782	4.1527	3.3186		182	H	1.1402	3.9986	3.2446		182	H	1.0387	4.1957	3.3383
183	H	0.4994	2.8551	1.3116		183	H	0.475	2.8496	1.3352		183	H	0.4776	2.8419	1.3359		183	H	0.0493	3.3847	1.7518		183	H	0.3547	3.1946	1.389		183	H	0.4597	2.8356	1.3527		183	H	0.3799	2.9974	1.4349
184	H	2.0645	2.0917	1.0553		184	H	2.0555	2.1246	1.0365		184	H	2.0598	2.1199	1.0403		184	H	1.2871	2.2951	1.1157		184	H	1.7437	2.1564	1.0373		184	H	2.0357	2.1122	1.0399		184	H	1.995	2.3557	1.1168
185	H	3.0555	4.143	0.2578		185	H	2.9899	4.2175	0.2766		185	H	2.9911	4.212	0.2755		185	H	2.6792	4.2689	0.4308		185	H	3.1165	4.0487	0.3744		185	H	2.9565	4.1888	0.2329		185	H	2.8222	4.4966	0.3833
186	H	1.7761	5.1299	0.9481		186	H	1.6898	5.1578	1.0027		186	H	1.6925	5.1526	1.0032		186	H	1.4455	5.3569	1.065		186	H	1.9276	5.2093	0.9554		186	H	1.6727	5.142	0.9674		186	H	1.5284	5.3704	1.199
187	H	1.5879	5.126	-1.4228		187	H	1.4878	5.1806	-1.3812		187	H	1.4885	5.1778	-1.3798		187	H	1.3592	5.2273	-1.3438		187	H	1.9012	5.0806	-1.4687		187	H	1.4258	5.1351	-1.4055		187	H	1.2024	5.5462	-1.1322
188	H	0.1622	4.455	-0.6488		188	H	0.0833	4.4569	-0.6185		188	H	0.0835	4.4557	-0.6159		188	H	-0.1363	4.5701	-0.6816		188	H	0.3523	4.6129	-0.7736		188	H	0.0333	4.4342	-0.5983		188	H	-0.1243	4.6598	-0.4029
189	H	2.0337	2.3565	-1.5248		189	H	1.9276	2.3522	-1.3435		189	H	1.92	2.3468	-1.3473		189	H	1.7867	2.4423	-1.0256		189	H	2.1408	2.335	-1.3076		189	H	1.8485	2.3133	-1.4096		189	H	1.7502	2.7112	-1.3048
190	H	-1.1756	3.5085	-3.575		190	H	-0.9825	3.52	-3.7905		190	H	-0.9676	3.5429	-3.8043		190	H	-0.5915	3.4551	-4.0666		190	H	-1.047	3.3159	-3.4759		190	H	-1.2035	3.5438	-3.6364		190	H	-1.0502	4.1019	-3.7637
191	H	-0.3589	4.7419	-2.6806		191	H	-0.2887	4.7489	-2.7945		191	H	-0.2813	4.7593	-2.7917		191	H	-0.0926	4.7309	-3.0282		191	H	-0.1933	4.6146	-2.7441		191	H	-0.4034	4.7557	-2.7122		191	H	-0.4521	5.2097	-2.5928
192	H	0.9981	0.8751	-3.0369		192	H	1.0963	0.8955	-2.8705		192	H	1.0997	0.9074	-2.8933		192	H	1.2027	0.8769	-2.5491		192	H	1.1579	0.7391	-2.7224		192	H	0.8844	0.8643	-2.9643		192	H	1.0042	1.4132	-2.9988
193	H	-0.3025	1.4316	-3.9818		193	H	-0.1284	1.3502	-3.9319		193	H	-0.1166	1.3707	-3.9593		193	H	0.2276	1.2488	-3.8613		193	H	-0.0689	1.2394	-3.8211		193	H	-0.3796	1.4259	-3.9627		193	H	-0.1899	1.9447	-4.0465
194	H	1.5514	0.2884	5.4744		194	H	1.5467	0.2691	5.4469		194	H	1.5468	0.2606	5.4445		194	H	1.6243	-0.115	5.1656		194	H	1.6384	0.2148	5.6876		194	H	1.5627	0.3766	5.5258		194	H	1.6244	0.3728	5.7362
195	H	2.2249	-0.6216	3.2915		195	H	2.3452	-0.5124	3.2247		195	H	2.3306	-0.5455	3.2425		195	H	2.8792	0.2157	3.0393		195	H	2.7342	-1.753	4.7732		195	H	2.0816	-0.676	3.3714		195	H	1.4959	-0.5027	3.5741
196	H	2.5435	-1.7099	4.633		196	H	2.5244	-1.6848	4.5385		196	H	2.5606	-1.6883	4.5575		196	H	3.2209	-1.2508	3.8997		196	H	3.4361	-1.2687	6.3093		196	H	2.3269	-1.7198	4.7767		196	H	2.6124	-1.5479	4.4649
197	H	4.413	-1.8367	2.7499		197	H	4.5037	-1.7927	2.7681		197	H	4.4988	-1.7716	2.7538		197	H	5.4914	-1.0899	3.5466		197	H	4.7604	-1.8287	3.4927		197	H	4.1365	-2.0955	2.7947		197	H	3.09	-1.0511	1.8165
198	H	10.4728	-3.2975	-0.3886		198	H	10.4702	-3.2905	-0.4163		198	H	10.4701	-3.29	-0.4178		198	H	10.4873	-3.177	-0.3839		198	H	10.4947	-3.1174	-0.4595		198	H	10.4692	-3.3127	-0.3589		198	H	10.4248	-2.8992	-0.6272
199	H	13.3258	-3.5832	0.1316		199	H	13.3142	-3.5888	0.1449		199	H	13.3135	-3.5895	0.1457		199	H	13.3098	-3.7254	0.13		199	H	13.2791	-3.7147	0.1667		199	H	13.3302	-3.6348	0.1221		199	H	13.2865	-3.1019	-0.1134
200	H	12.037	-5.644	-0.4853		200	H	12.0176	-5.6413	-0.5044		200	H	12.0159	-5.6411	-0.5065		200	H	11.896	-5.6092	-0.675		200	H	11.9111	-5.6143	-0.6946		200	H	11.9803	-5.634	-0.5632		200	H	12.0156	-5.1677	-0.8162
201	H	13.4542	-5.2473	-1.4811		201	H	13.4642	-5.2523	-1.4596		201	H	13.4646	-5.2525	-1.4589		201	H	13.2971	-5.2048	-1.6904		201	H	13.3779	-5.2104	-1.6086		201	H	13.3839	-5.2336	-1.5775		201	H	13.4614	-4.7262	-1.7504
202	H	10.8509	-4.5509	-2.3342		202	H	10.8848	-4.546	-2.3768		202	H	10.887	-4.5444	-2.3799		202	H	10.6968	-4.2851	-2.3428		202	H	10.8403	-4.2941	-2.4609		202	H	10.7656	-4.457	-2.3224		202	H	10.8727	-4.0425	-2.6577
203	H	10.3834	3.0857	-4.6143		203	H	10.3966	3.0688	-4.5801		203	H	10.4009	3.0682	-4.5749		203	H	10.4692	2.928	-4.0437		203	H	10.4909	2.944	-3.9969		203	H	10.4078	3.0315	-4.5143		203	H	10.2306	3.7051	-4.5893
204	H	8.7442	3.7938	-2.1418		204	H	8.6872	3.8436	-2.1762		204	H	8.6745	3.8454	-2.1839		204	H	8.1319	4.4722	-2.8273		204	H	8.0611	4.4497	-2.924		204	H	8.6183	3.958	-2.2242		204	H	8.5265	4.2101	-2.1107
205	H	10.1943	2.8006	-2.1504		205	H	10.1304	2.844	-2.1153		205	H	10.1183	2.8477	-2.1113		205	H	9.3512	3.6024	-1.9135		205	H	9.2527	3.6262	-1.9351		205	H	10.0481	2.9515	-2.0519		205	H	10.0035	3.2604	-2.1503
206	H	6.6104	2.9196	-3.1387		206	H	6.5627	2.9389	-3.1407		206	H	6.5562	2.9355	-3.1518		206	H	6.1818	3.3133	-3.6303		206	H	6.1989	3.2289	-3.8309		206	H	6.5131	3.0185	-3.1395		206	H	6.4198	3.3144	-3.1319
207	H	10.1113	0.4555	-2.8814		207	H	10.0759	0.4937	-2.867		207	H	10.0737	0.4973	-2.87		207	H	9.5621	1.0451	-2.2896		207	H	9.5389	1.0733	-2.2336		207	H	10.0105	0.5654	-2.7592		207	H	10.0202	0.9823	-3.0871
208	H	5.2252	0.9079	-3.4762		208	H	5.1904	0.921	-3.4786		208	H	5.1899	0.9153	-3.4996		208	H	4.852	1.2339	-3.7729		208	H	4.9079	1.1187	-3.9557		208	H	5.1321	0.9948	-3.4243		208	H	5.1193	1.2889	-3.6485
209	H	8.7385	-1.5457	-3.2425		209	H	8.7159	-1.5153	-3.224		209	H	8.7192	-1.5142	-3.2345		209	H	8.2571	-1.0216	-2.4393		209	H	8.2774	-1.0188	-2.3706		209	H	8.6411	-1.4487	-3.0603		209	H	8.7237	-1.0387	-3.608
210	H	6.5394	-2.3575	-3.5581		210	H	6.5254	-2.3404	-3.5579		210	H	6.5318	-2.3434	-3.5768		210	H	6.1642	-1.9601	-3.08		210	H	6.2454	-2.0206	-3.174		210	H	6.4555	-2.269	-3.4459		210	H	6.5719	-1.9077	-3.9831
211	H	1.3068	7.4432	-2.5466		211	H	1.3223	7.4402	-2.5186		211	H	1.3203	7.4394	-2.5205		211	H	1.2771	7.4905	-2.6358		211	H	1.3394	7.484	-2.552		211	H	1.3033	7.4253	-2.5262		211	H	1.0753	7.7851	-2.2467
212	H	0.8122	7.1164	-0.1346		212	H	0.7619	7.1416	-0.1146		212	H	0.7674	7.142	-0.1148		212	H	1.3378	7.3512	-0.1468		212	H	0.7974	7.0458	-0.1697		212	H	0.76	7.1373	-0.1181		212	H	0.5878	7.4609	0.1717
213	H	0.2417	8.7882	-0.01		213	H	0.1768	8.8112	-0.031		213	H	0.1837	8.812	-0.0298		213	H	0.4519	8.8799	-0.0331		213	H	0.1594	8.689	0.0039		213	H	0.2171	8.8201	-0.0255		213	H	0.0119	9.1317	0.2903
214	H	1.9506	8.4647	-0.3657		214	H	1.898	8.4936	-0.33		214	H	1.9036	8.4932	-0.3344		214	H	2.1202	8.8552	-0.6649		214	H	1.8887	8.4427	-0.3136		214	H	1.9261	8.4622	-0.3458		214	H	1.7214	8.8112	-0.0657
215	H	-6.8544	2.0045	-1.8968		215	H	-6.578	1.8957	-2.0698		215	H	-6.551	1.9028	-2.1319		215	H	-6.4557	1.8518	-2.5794		215	H	-6.9328	2.3107	-2.3167		215	H	-6.837	2.2117	-2.2175		215	H	-6.4749	2.0893	-2.2313
216	H	-8.2616	1.676	-0.8497		216	H	-8.057	1.7152	-1.0873		216	H	-8.0427	1.7239	-1.1683		216	H	-8.0138	1.9212	-1.7194		216	H	-8.3586	2.0068	-1.2885		216	H	-8.3378	1.9847	-1.2806		216	H	-8.011	1.9511	-1.3325
217	H	-6.1707	2.3883	0.3678		217	H	-6.0257	2.3472	0.2341		217	H	-6.0326	2.3493	0.1807		217	H	-6.1325	2.4895	-0.251		217	H	-6.2674	2.764	-0.0843		217	H	-6.2831	2.6881	0.0323		217	H	-6.0857	2.4398	0.1398
218	H	-5.1017	-0.2395	-0.732		218	H	-4.9765	-0.3278	-0.7621		218	H	-4.962	-0.3186	-0.8106		218	H	-5.0076	-0.2137	-1.0491		218	H	-5.2614	0.0555	-1.0218		218	H	-5.3578	-0.0882	-0.7695		218	H	-4.9402	-0.141	-0.9796
219	H	-3.8314	-0.4533	1.3715		219	H	-3.8669	-0.5787	1.4109		219	H	-3.8803	-0.5705	1.3773		219	H	-4.1023	-0.3945	1.2235		219	H	-4.1408	-0.1979	1.1368		219	H	-4.4308	-0.3668	1.4833		219	H	-3.9605	-0.5394	1.2302
220	H	-3.2646	1.5804	2.0974		220	H	-3.2063	1.4726	2.0411		220	H	-3.2394	1.4786	2.0261		220	H	-3.5003	1.6234	1.9221		220	H	-3.4409	1.7144	1.9452		220	H	-3.5501	1.631	2.0093		220	H	-3.3515	1.4975	1.9724
221	H	-6.0181	0.0973	2.9182		221	H	-6.0858	0.1371	2.8411		221	H	-6.1241	0.1186	2.7778		221	H	-6.4211	0.3772	2.442		221	H	-6.3229	0.5739	2.5991		221	H	-6.58	0.7235	2.7846		221	H	-6.257	0.0558	2.5884
222	H	-5.3711	-4.3624	2.9329		222	H	-5.5503	-4.3443	3.02		222	H	-5.5492	-4.3695	2.8941		222	H	-5.7951	-4.1577	2.6416		222	H	-5.6764	-3.9713	2.4616		222	H	-6.7443	-3.6869	3.5547		222	H	-5.5895	-4.4348	2.4162
223	H	-7.9134	-3.6572	-0.3448		223	H	-7.9971	-3.6774	-0.3353		223	H	-8.0014	-3.6628	-0.4515		223	H	-8.7843	-3.4179	-0.2307		223	H	-8.7458	-3.1043	-0.2944		223	H	-8.9846	-3.1173	0.0265		223	H	-8.155	-3.542	-0.7951
224	H	-7.42	-1.2636	-0.024		224	H	-7.4301	-1.2861	-0.0911		224	H	-7.447	-1.2743	-0.1699		224	H	-7.9887	-1.0567	-0.2206		224	H	-8.1344	-0.7201	-0.0004		224	H	-8.1073	-0.7987	0.024		224	H	-7.5812	-1.1644	-0.4018
225	H	-1.9178	1.6473	0.4979		225	H	-1.6568	1.662	0.3818		225	H	-1.6692	1.6542	0.3845		225	H	-1.7717	1.7807	0.4895		225	H	-2.066	1.9588	0.3599		225	H	-2.001	1.6988	0.4376		225	H	-1.596	1.8104	0.3055
226	H	-0.4996	1.8175	-0.5576		226	H	-0.1656	1.516	-0.5703		226	H	-0.1604	1.531	-0.5444		226	H	-0.2125	1.5346	-0.3158		226	H	-0.5047	1.9789	-0.4868		226	H	-0.5692	1.713	-0.6142		226	H	-0.0985	1.6747	-0.6409
227	H	0.1404	0.6563	1.4692		227	H	0.1344	0.5524	1.6072		227	H	0.095	0.4916	1.624		227	H	-0.2151	0.6587	1.9777		227	H	-0.3014	0.8718	1.6486		227	H	-0.029	0.6004	1.4521		227	H	0.0899	0.4776	1.4673
228	H	0.1255	-0.9069	-1.1003		228	H	0.1514	-1.4654	-0.6465		228	H	0.0941	-1.4444	-0.7118		228	H	0.0075	-1.4509	-0.1826		228	H	0.0244	-0.9034	-0.7853		228	H	-0.1288	-1.0266	-1.0515		228	H	-0.0414	-1.3504	-0.9672
229	H	0.5615	-2.9655	-0.0408		229	H	0.4349	-3.2386	1.0092		229	H	0.3829	-3.2861	0.8394		229	H	0.0785	-3.1554	1.456		229	H	0.1846	-2.8728	0.5846		229	H	-0.1147	-3.1279	-0.0007		229	H	0.1881	-3.2508	0.4879
230	H	2.3045	-2.1845	1.2547		230	H	-1.4363	-2.3081	2.8079		230	H	-1.4503	-2.4072	2.6762		230	C	0.3402	-2.9566	4.0142		230	C	1.9975	-2.3148	2.2666		230	H	-1.5988	-2.543	2.2666		230	C	0.8347	-3.2989	2.9238
231	H	-0.8796	-2.545	2.3125		231	H	-5.3398	-4.3817	-1.9294		231	H	-5.3801	-4.3925	-2.0986		231	H	-1.9228	-2.1056	3.0485		231	H	-1.7111	-2.1899	2.4691		231	H	-5.9331	-2.8803	-2.6524		231	H	-1.6475	-2.3281	2.3501
232	H	-5.3315	-4.1581	-2.1791		232	H	-5.639	-5.4411	-0.5715		232	H	-5.6734	-5.4671	-0.7488		232	H	-5.7219	-4.5375	-1.517		232	H	-5.6836	-3.5758	-2.4525		232	H	-6.8216	-3.2114	-1.1882		232	H	-5.5481	-4.248	-2.4441
233	H	-5.6443	-5.1979	-0.8068		233	H	-3.3975	-3.0117	-2.1334		233	H	-3.4509	-2.9946	-2.2761		233	H	-5.7336	-5.6481	-0.1837		233	H	-6.1028	-4.6991	-1.1552		233	H	-3.5577	-2.7718	-2.7393		233	H	-5.7007	-5.4256	-1.1639
234	H	-3.2906	-2.966	-2.4854		234	H	-1.7976	-1.76	-0.7559		234	H	-1.87	-1.7427	-0.8712		234	H	-3.9294	-2.8902	-1.8181		234	H	-3.6132	-2.4028	-2.5456		234	H	-1.561	-2.3291	-1.3477		234	H	-3.7125	-2.6836	-2.576
235	H	-1.4648	-1.9068	-1.2081		235	H	4.5822	-0.4527	0.4611		235	H	4.5517	-0.4738	0.423		235	H	-2.3674	-1.5147	-0.4715		235	H	-1.9301	-1.3936	-1.0634		235	H	4.2662	-0.6272	0.535		235	H	-2.1664	-1.4298	-1.1146
236	H	4.4678	-0.4134	0.3719		236	H	5.6508	-0.6475	-0.9475		236	H	5.6261	-0.6646	-0.9824		236	H	4.6755	-0.09	0.9071		236	H	4.7287	-0.3584	1.0017		236	H	5.4357	-0.7491	-0.8065		236	H	4.5269	-0.2424	0.0403
237	H	5.617	-0.6143	-0.9763		237	H	6.2522	-2.1033	0.9399		237	H	6.2288	-2.1103	0.9107		237	H	5.5687	-0.5339	-0.5707		237	H	5.537	-0.64	-0.5588		237	H	5.9032	-2.3216	1.0421		237	H	5.6002	-0.5	-1.3409
238	H	6.1044	-2.0736	0.9665		238	H	5.3808	-3.4614	-1.6098		238	H	5.3793	-3.4843	-1.6375		238	H	6.41	-1.6879	1.4083		238	H	6.5131	-1.906	1.2981		238	H	5.2242	-3.4832	-1.661		238	H	5.912	-2.105	0.5538
239	H	5.3603	-3.4352	-1.6293		239	H	5.3438	-5.6388	-0.5018		239	H	5.3474	-5.6568	-0.5214		239	H	5.3201	-3.2839	-0.9072		239	H	5.455	-3.3941	-1.1033		239	H	5.1401	-5.7385	-0.7315		239	H	5.3007	-3.1283	-2.2274
240	H	5.3294	-5.6101	-0.5046		240	H	7.3485	-4.6382	0.7313		240	H	7.3416	-4.6388	0.7178		240	H	5.5668	-5.3679	0.3442		240	H	5.887	-5.5415	-0.0074		240	H	7.0478	-4.8501	0.6956		240	H	5.1699	-5.4151	-1.3689
241	H	7.2476	-4.5886	0.804		241	H	4.3039	-4.8435	1.9195		241	H	4.2889	-4.858	1.8925		241	H	7.6307	-4.1704	1.2437		241	H	7.889	-4.2537	0.9353		241	H	3.9329	-5.1336	1.6701		241	H	7.0359	-4.5685	0.1578
242	H	4.119	-4.7929	1.8393		242	H	2.9332	-3.5476	-1.4589		242	H	2.9439	-3.5814	-1.5011		242	H	4.709	-4.4565	2.7862		242	H	5.0758	-4.837	2.539		242	H	2.789	-3.6886	-1.7405		242	H	3.9068	-4.8468	1.0091
243	H	3.093	-3.8369	-1.7799		243	H	-1.4118	-5.5038	-0.889		243	H	-1.3991	-5.5468	-0.9702		243	H	3.0009	-3.4331	-0.5287		243	H	3.4537	-4.3215	-0.9353		243	H	-1.7747	-5.2182	-1.2276		243	H	2.5721	-2.9394	-2.0162
244	H	-1.3905	-5.5812	-1.3684		244	H	-2.1691	-6.3966	0.3588		244	H	-2.1705	-6.4339	0.2742		244	H	-1.1021	-5.7082	0.3961		244	H	-0.9586	-5.4042	0.454		244	H	-2.575	-6.1105	-0.0033		244	H	-1.689	-5.1369	-1.9419
245	H	-2.2606	-6.309	-0.0908		245	H	1.0312	-7.3461	3.3513		245	H	1.0097	-7.3784	3.2965		245	H	-1.7431	-6.4493	1.784		245	H	-1.719	-5.534	1.9794		245	H	0.4819	-7.4016	2.9578		245	H	-2.371	-6.391	-0.999
246	H	0.5777	-6.8543	3.2966		246	H	-5.2899	2.1874	4.5027		246	H	-5.2887	2.1958	4.5132		246	H	1.7019	-7.0694	4.5927		246	H	1.6353	-6.1442	4.9341		246	H	-5.4997	2.1803	4.8007		246	H	0.9924	-8.1336	1.404
247	H	-5.3472	2.2364	4.6254		247	H	-10.7002	2.4617	-2.3954		247	H	-10.6973	2.4647	-2.4054		247	H	-4.6846	2.1479	4.0376		247	H	-4.834	2.1273	4.1033		247	H	-10.8773	2.3709	-2.0565		247	H	-5.278	2.1804	4.5277
248	H	-10.7508	2.4173	-2.2729		248	H	-12.2739	2.805	-1.6526		248	H	-12.2659	2.7995	-1.6481		248	H	-10.6602	2.7273	-2.8929		248	H	-10.8613	2.3689	-2.0848		248	H	-12.5206	3.022	-1.8756		248	H	-10.803	2.728	-2.3855
249	H	-12.3716	2.8829	-1.7185		249	H	-11.6191	3.9112	-2.8894		249	H	-11.6257	3.9126	-2.8861		249	H	-11.7871	2.5333	-1.5433		249	H	-12.5011	3.0108	-1.8511		249	H	-11.3534	3.8319	-2.9568		249	H	-12.2559	2.8236	-1.375
250	H	-11.5233	3.8883	-2.9239		250	H	-13.3997	2.4243	-3.8652		250	H	-13.4084	2.4239	-3.8539		250	H	-11.968	3.9227	-2.6454		250	H	-11.3695	3.8375	-2.9563		250	H	-12.9951	2.4579	-4.2779		250	H	-11.9232	4.1098	-2.5644
251	H	-13.272	2.461	-4.0295		251	H	-11.8274	2.1728	-4.6306		251	H	-11.841	2.1783	-4.6315		251	H	-13.6652	2.1255	-3.1501		251	H	-13.0418	2.4699	-4.2449		251	H	-11.3291	1.886	-4.4729		251	H	-13.6954	2.5356	-3.4121
252	H	-11.6431	2.0721	-4.5956		252	H	-12.9583	-1.2618	-4.075		252	H	-12.9542	-1.2618	-4.0767		252	H	-12.5862	2.4359	-4.5129		252	H	-11.3791	1.9094	-4.4933		252	H	-13.2568	-1.2086	-3.9731		252	H	-12.2576	2.5352	-4.4384
253	H	-13.0514	-1.2511	-4.0292		253	H	-12.5383	-0.0943	-5.3558		253	H	-12.5414	-0.0911	-5.3569		253	H	-12.6661	-1.2398	-4.3377		253	H	-13.2406	-1.2128	-3.9751		253	H	-12.2982	-0.3251	-5.1872		253	H	-12.9484	-1.0489	-4.0794
254	H	-12.434	-0.167	-5.3005		254	H	-14.1101	0.0171	-4.5276		254	H	-14.1113	0.0138	-4.5244		254	H	-13.011	0.1314	-5.4292		254	H	-12.2987	-0.3112	-5.1894		254	H	-13.9692	0.1756	-4.83		254	H	-12.8197	0.2561	-5.2908
255	H	-14.0734	0.0689	-4.6479		255	H	-14.6255	-1.022	1.2177		255	H	-14.6312	-1.0285	1.2263		255	H	-14.0988	-0.2263	-4.0663		255	H	-13.976	0.1635	-4.826		255	H	-13.9474	-1.0845	1.6782		255	H	-14.2579	0.1414	-4.2487
256	H	-14.4504	-0.9769	1.2825		256	H	-13.4215	-1.7627	2.2848		256	H	-13.4277	-1.7725	2.2916		256	H	-15.4653	-1.5305	0.6721		256	H	-13.9743	-1.0902	1.6813		256	H	-13.3593	-2.516	2.5399		256	H	-14.9997	-1.1674	1.1676
257	H	-13.228	-1.802	2.2629		257	H	-15.0383	-2.4797	2.1394		257	H	-15.0425	-2.4923	2.1388		257	H	-14.3967	-1.5939	2.0841		257	H	-13.3951	-2.5227	2.5476		257	H	-15.0723	-2.3912	2.0909		257	H	-13.8211	-1.7677	2.3458
258	H	-14.8938	-2.413	2.2238		258	H	-15.3313	-2.2912	-0.967		258	H	-15.3296	-2.2868	-0.9672		258	H	-15.486	-2.9497	1.734		258	H	-15.1006	-2.4024	2.0711		258	H	-14.6162	-1.3234	-0.8743		258	H	-15.2901	-2.7028	2.0053
259	H	-15.3846	-2.1803	-0.8508		259	H	-15.7108	-3.7158	0.0223		259	H	-15.708	-3.7178	0.0134		259	H	-14.9667	-3.1208	-1.3659		259	H	-14.5924	-1.3204	-0.8871		259	H	-15.7751	-2.5625	-0.3434		259	H	-15.2646	-2.4356	-1.1173
260	H	-15.7834	-3.5896	0.1527		260	H	-14.5553	-3.8535	-1.3209		260	H	-14.5496	-3.8455	-1.3282		260	H	-15.0234	-4.4912	-0.2391		260	H	-15.7624	-2.5569	-0.3744		260	H	-14.569	-2.9479	-1.5871		260	H	-15.5464	-3.9331	-0.206
261	H	-14.7324	-3.7833	-1.2679		261	H	-6.5049	-1.0404	-4.8862		261	H	-6.5326	-1.0263	-4.9661		261	H	-13.5823	-4.2314	-1.2414		261	H	-14.5391	-2.944	-1.6001		261	H	-7.7656	0.0478	-5.5074		261	H	-14.2414	-3.862	-1.4091
262	H	-6.7038	-0.7087	-4.9123		262	H	-5.7482	0.2946	-3.9872		262	H	-5.775	0.3092	-4.0681		262	H	-6.1396	-1.6926	-4.5888		262	H	-7.9623	-0.0781	-5.4982		262	H	-6.7584	1.0253	-4.4187		262	H	-6.5624	-0.8244	-5.1111
263	H	-5.9877	0.5652	-3.9033		263	H	-6.4302	0.5921	-5.6114		263	H	-6.4711	0.609	-5.6859		263	H	-5.2982	-0.2254	-4.0307		263	H	-6.9568	1.0647	-4.5788		263	H	-7.9035	1.8324	-5.528		263	H	-5.7642	0.5062	-4.235
264	H	-6.7498	0.9934	-5.4621		264	H	-3.9786	6.815	4.6236		264	H	-3.9783	6.8191	4.6245		264	H	-5.6271	-0.4527	-5.7673		264	H	-8.2112	1.6857	-5.6904		264	H	-3.9349	6.853	4.6619		264	H	-6.4252	0.7868	-5.8699
265	H	-3.9101	6.808	4.6722		265	H	-4.6655	7.8754	3.3812		265	H	-4.6637	7.88	3.3815		265	H	-4.1733	6.9159	4.4736		265	H	-4.0174	6.6877	4.5646		265	H	-4.623	7.9401	3.4443		265	H	-4.1431	6.9133	4.9143
266	H	-4.6554	7.8543	3.4522		266	H	-3.3878	8.4803	4.4542		266	H	-3.3841	8.4829	4.4534		266	H	-4.6014	8.0918	3.2164		266	H	-4.6395	7.9082	3.4382		266	H	-3.2936	8.4985	4.4795		266	H	-4.8195	8.0005	3.6889
267	H	-3.3459	8.4796	4.4742		267	H	-0.0047	10.1904	-2.2365		267	H	-0.0017	10.1917	-2.2349		267	H	-3.3804	8.5024	4.4372		267	H	-3.3545	8.3336	4.5866		267	H	0.045	10.2061	-2.2289		267	H	-3.5287	8.5714	4.7647
268	H	0.006	10.1982	-2.1937		268	H	0.5604	9.4799	-3.7466		268	H	0.5561	9.4795	-3.7469		268	H	-0.2971	10.0814	-2.2064		268	H	-0.0593	10.1809	-2.128		268	H	0.5667	9.4795	-3.7467		268	H	-0.2302	10.5369	-1.8919
269	H	0.5105	9.4978	-3.7295		269	H	1.7396	9.9222	-2.4895		269	H	1.741	9.92	-2.4945		269	H	0.0605	9.3401	-3.7777		269	H	0.523	9.5661	-3.6736		269	H	1.7769	9.8929	-2.5085		269	H	0.2848	9.8412	-3.4267
270	H	1.7372	9.9178	-2.5098		270	H	3.5105	4.1747	4.0813		270	H	3.5053	4.1793	4.0839		270	H	1.3813	10.0167	-2.8024		270	H	1.6908	9.9726	-2.394		270	H	3.5064	4.2058	4.0639		270	H	1.504	10.2634	-2.2013
271	H	3.4832	4.2035	4.1006		271	H	3.2621	4.9535	2.5286		271	H	3.2635	4.9521	2.527		271	H	4.0246	2.9754	3.4765		271	H	3.7832	3.4486	4.0119		271	H	3.2425	4.9612	2.5027		271	H	3.3937	4.3422	4.2012
272	H	3.25	4.9645	2.5369		272	H	4.0618	3.3888	2.5847		272	H	4.0645	3.3882	2.5933		272	H	3.8266	4.06	2.1203		272	H	3.6862	4.5378	2.6246		272	H	4.0681	3.4112	2.5767		272	H	3.1621	5.1281	2.6487
273	H	4.0731	3.4145	2.6218		273	H	2.8421	2.4955	5.4396		273	H	2.8279	2.4971	5.443		273	H	3.5957	2.3298	1.8858		273	H	3.9896	2.8261	2.3632		273	H	3.0615	2.4638	5.2438		273	H	3.9538	3.5584	2.7043
274	H	2.8726	2.4917	5.4025		274	H	3.7852	1.819	4.1239		274	H	3.7776	1.8266	4.1292		274	H	1.7119	2.1575	5.9965		274	H	3.232	0.9303	3.1839		274	H	3.789	1.6222	3.8918		274	H	2.6733	2.5783	5.5935
275	H	3.7805	1.7887	4.078		275	H	3.2706	-0.8764	6.8573		275	H	3.2743	-0.8653	6.8635		275	H	3.2302	2.4707	5.1564		275	H	1.699	0.0476	3.2599		275	H	3.2921	-0.7801	6.9188		275	H	3.6529	2.0596	4.2345
276	H	3.2901	-0.8414	6.876		276	H	3.0748	0.8372	7.2677		276	H	3.0736	0.8496	7.2683		276	H	3.5018	-1.0517	6.5671		276	H	3.5574	1.1213	7.0074		276	H	3.2752	0.9736	7.1771		276	H	3.6011	-0.892	6.5284
277	H	3.1359	0.8861	7.2449		277	H	4.4825	0.3003	6.3313		277	H	4.4819	0.3131	6.3321		277	H	2.6167	0.2648	7.3605		277	H	2.7972	2.3794	6.0223		277	H	4.554	0.2318	6.1991		277	H	3.7504	0.816	6.9904
278	H	4.5088	0.2981	6.288		278	H	5.6041	4.6838	3.1972		278	H	5.6042	4.7122	3.207		278	H	4.2233	0.5578	6.6483		278	H	4.3372	1.6591	5.5061		278	H	5.6098	4.8066	3.2282		278	H	4.6833	0.1771	5.6237
279	H	5.6237	4.8612	3.1974		279	H	6.0655	5.2175	4.8211		279	H	6.0851	5.2576	4.8216		279	H	6.4057	2.7018	3.2948		279	H	6.2945	2.7819	3.2998		279	H	6.1464	5.3759	4.8175		279	H	5.4764	4.9249	3.3201
280	H	6.1587	5.4315	4.7876		280	H	5.9216	3.4841	4.4587		280	H	5.9122	3.5226	4.4804		280	H	6.7087	3.0558	5.0013		280	H	6.5264	3.208	5.0028		280	H	5.8824	3.6426	4.5329		280	H	5.9642	5.4811	4.9291
281	H	5.8521	3.7035	4.5173		281	H	8.4591	5.2737	5.4923		281	H	8.4845	5.2751	5.4807		281	H	7.9689	2.3034	4.0106		281	H	7.7816	2.3106	4.1321		281	H	8.5554	5.2651	5.4526		281	H	5.8114	3.7435	4.5937
282	H	8.5483	5.21	5.4801		282	H	9.677	4.3916	4.5487		282	H	9.6813	4.3644	4.5373		282	H	8.301	4.9305	5.6619		282	H	8.2015	4.9927	5.6729		282	H	9.6867	4.2707	4.513		282	H	8.3718	5.5152	5.5727
283	H	9.6642	4.194	4.5453		283	H	8.4385	3.5022	5.4501		283	H	8.433	3.5039	5.4531		283	H	9.0842	5.9201	4.413		283	H	9.1404	5.8514	4.4349		283	H	8.4052	3.4995	5.4619		283	H	9.57	4.6243	4.6124
284	H	8.3421	3.45	5.4593		284	H	8.0399	3.5011	-5.2313		284	H	8.0475	3.4972	-5.2411		284	H	9.5944	4.2411	4.6679		284	H	9.5005	4.1558	4.8074		284	H	8.0775	3.4468	-5.2694		284	H	8.3407	3.7438	5.535
285	H	8.0123	3.5231	-5.1966		285	H	9.0927	4.8088	-5.8124		285	H	9.1032	4.8039	-5.8194		285	H	8.5039	3.0394	-5.5646		285	H	8.6021	2.9824	-5.615		285	H	9.1671	4.7032	-5.8945		285	H	7.8517	4.1091	-5.1772
286	H	9.0407	4.8563	-5.7621		286	H	8.0711	5.0531	-4.3818		286	H	8.073	5.0514	-4.3956		286	H	9.8362	4.0406	-6.1835		286	H	9.9387	4.007	-6.1833		286	H	8.1022	5.0485	-4.5174		286	H	8.8521	5.4975	-5.6543
287	H	8.0521	5.0481	-4.3006		287	H	11.1775	5.4508	-4.5083		287	H	11.1792	5.451	-4.5024		287	H	8.4467	4.7992	-5.3803		287	H	8.4929	4.7431	-5.4629		287	H	11.2132	5.4058	-4.5521		287	H	7.8417	5.5827	-4.1979
288	H	11.1557	5.4689	-4.5083		288	H	11.5892	4.5966	-3.0071		288	H	11.5819	4.5999	-2.9971		288	H	11.4317	5.1888	-4.5376		288	H	11.4236	5.2181	-4.4827		288	H	11.5609	4.6366	-2.9902		288	H	10.9294	6.099	-4.3191
289	H	11.6144	4.582	-3.0401		289	H	10.2162	5.7161	-3.0427		289	H	10.2083	5.7182	-3.0435		289	H	11.2213	4.9501	-2.7906		289	H	11.1324	5.0039	-2.7441		289	H	10.2034	5.7656	-3.1404		289	H	11.3901	5.1332	-2.9021
290	H	10.2359	5.6948	-3.0099		290	H	10.1076	-3.0175	2.6646		290	H	10.1071	-3.018	2.6639		290	H	10.0695	5.9479	-3.6937		290	H	10.0041	5.9585	-3.7203		290	H	10.0915	-3.0164	2.6665		290	H	9.9788	6.2018	-2.8264
291	H	10.0939	-3.0193	2.6624		291	H	9.151	-2.1358	1.4611		291	H	9.1505	-2.1344	1.462		291	H	9.958	-3.0609	2.5849		291	H	9.9309	-3.0712	2.5595		291	H	9.1627	-2.1332	1.4422		291	H	10.1403	-2.6758	2.4801
292	H	9.1586	-2.1283	1.4484		292	H	10.1057	-1.2328	2.6511		292	H	10.1068	-1.2334	2.6519		292	H	9.2126	-1.9926	1.3829		292	H	9.2122	-1.9466	1.395		292	H	10.0965	-1.2322	2.6505		292	H	9.097	-1.8305	1.3231
293	H	10.1023	-1.235	2.6542		293	H	9.322	-5.4669	-0.1134		293	H	9.3169	-5.4701	-0.1257		293	H	10.1348	-1.2928	2.728		293	H	10.1664	-1.3146	2.7502		293	H	9.1809	-5.5234	-0.077		293	H	10.0504	-0.8927	2.4864
294	H	9.2909	-5.4197	-0.0047		294	H	9.8627	-6.4536	-1.4812		294	H	9.865	-6.4573	-1.4902		294	H	9.3135	-5.2496	0.0402		294	H	9.5037	-5.295	-0.2487		294	H	9.7841	-6.4077	-1.489		294	H	9.1708	-5.192	-0.5291
295	H	9.8371	-6.4179	-1.3621		295	H	8.5804	-7.0667	-0.3845		295	H	8.5768	-7.0698	-0.4		295	H	9.6587	-6.1863	-1.4251		295	H	9.7931	-6.2759	-1.6985		295	H	8.501	-7.1288	-0.4624		295	H	9.8965	-6.0259	-1.9134
296	H	8.5615	-7.0292	-0.2582		296	H	12.2177	-2.1513	1.6388		296	H	12.2174	-2.1519	1.6381		296	H	8.4941	-6.8132	-0.2148		296	H	8.6298	-6.8337	-0.4508		296	H	12.227	-2.1608	1.679		296	H	8.549	-6.7942	-1.0094
297	H	12.2234	-2.1624	1.6659		297	H	11.2788	-1.2044	0.4824		297	H	11.2786	-1.2043	0.4822		297	H	12.2354	-2.3479	1.8167		297	H	12.223	-2.4019	1.7989		297	H	11.3108	-1.2123	0.5048		297	H	12.1655	-1.6909	1.3922
298	H	11.3031	-1.209	0.4991		298	H	11.9233	-2.3524	-2.2909		298	H	11.9257	-2.3515	-2.2909		298	H	11.5005	-1.2222	0.672		298	H	11.5175	-1.2274	0.6872		298	H	11.9137	-2.2806	-2.2364		298	H	11.1392	-0.7873	0.2764
299	H	11.8916	-2.3603	-2.2863		299	H	13.661	-2.6915	-2.1965		299	H	13.6631	-2.6912	-2.1948		299	H	12.0255	-2.1746	-2.1832		299	H	12.0883	-2.1839	-2.2079		299	H	13.6428	-2.6671	-2.1954		299	H	11.8247	-1.8296	-2.4878
300	H	13.6321	-2.6912	-2.2169		300	H	12.9334	-1.4852	-1.1152		300	H	12.9347	-1.4851	-1.1137		300	H	13.7326	-2.6465	-2.1151		300	H	13.7913	-2.6542	-2.0707		300	H	12.9744	-1.4788	-1.0586		300	H	13.5711	-2.1318	-2.4373
301	H	12.9152	-1.4847	-1.1292		301	H	-5.6495	-0.2092	5.455		301	H	-5.6801	-0.1715	5.496		301	H	13.0893	-1.4839	-0.9385		301	H	13.1019	-1.4857	-0.9265		301	H	-5.7114	-0.1206	5.9451		301	H	12.8379	-0.9768	-1.3046
302	H	-5.6497	-0.2187	5.4868		302	H	-5.7251	0.8891	6.8587		302	H	-5.6973	0.9173	6.9076		302	H	-5.686	0.0185	5.064		302	H	-5.6592	-0.08	5.1423		302	H	-5.3504	0.9564	7.3238		302	H	-5.8533	0.0105	5.7364
303	H	-5.6844	0.8441	6.9188		303	H	-4.7421	-0.5843	6.9211		303	H	-4.7386	-0.573	6.9357		303	H	-5.8826	0.98	6.5529		303	H	-5.8415	0.869	6.6421		303	H	-4.4529	-0.5569	7.1098		303	H	-5.6035	1.0391	7.1665
304	H	-4.6824	-0.6186	6.9087		304	H	-5.1545	-1.984	-2.8786		304	H	-5.2151	-2.0207	-2.9947		304	H	-5.0635	-0.5942	6.5953		304	H	-4.9292	-0.6518	6.6452		304	H	-5.1916	-1.0308	-3.6613		304	H	-4.7988	-0.5362	7.0515
305	H	-5.086	-1.7129	-3.0045		305	H	-6.5816	-2.5443	-3.0231		305	H	-6.6385	-2.5717	-3.1521		305	H	-6.0829	-2.3062	-2.0921		305	H	-5.286	-1.2628	-3.3618		305	H	-6.609	-1.59	-3.9732		305	H	-5.5681	-1.9301	-3.1316
306	H	-6.5107	-2.3056	-3.1473		306	H	-0.366	-0.8674	-3.5607		306	H	-0.3519	-0.8472	-3.6208		306	H	-7.262	-2.822	-2.8752		306	H	-6.7065	-1.8537	-3.5616		306	H	-1.047	-0.6948	-4.0226		306	H	-6.9652	-2.4448	-3.4166
307	H	-0.7783	-0.77	-3.9887		307	H	-1.8441	-0.5324	-3.8459		307	H	-1.8313	-0.4973	-3.8868		307	H	-0.1495	-0.9119	-3.2808		307	H	-0.8334	-0.8592	-3.8904		307	H	-2.4177	-0.0237	-4.1461		307	H	-0.4028	-0.2858	-3.8583
308	H	-2.2116	-0.219	-4.0712		308	H	-0.9133	2.0708	2.9813		308	H	-0.9213	2.0657	2.9737		308	H	-1.5747	-0.5598	-3.7372		308	H	-2.1555	-0.1271	-4.1215		308	H	-1.0493	2.055	3.0078		308	H	-1.8853	0.0527	-4.1011
309	H	-0.9253	2.1004	2.9952		309	H	-2.1543	2.9063	3.3859		309	H	-2.1628	2.8991	3.3785		309	H	-1.2654	2.2668	3.0628		309	H	-1.2058	2.5699	3.2468		309	H	-2.2888	2.8611	3.4683		309	H	-1.0308	2.1103	2.9815
310	H	-2.1501	2.9307	3.4605		310	H	-0.571	6.5243	2.9492		310	H	-0.5726	6.5182	2.9485		310	H	-2.4444	3.2191	3.3559		310	H	-2.5338	3.3284	3.3331		310	H	-0.5897	6.4595	2.8837		310	H	-2.2891	2.9308	3.3392
311	H	-0.5642	6.5496	2.8724		311	H	-1.5365	5.8742	4.2872		311	H	-1.5389	5.8735	4.2887		311	H	-0.6748	6.2548	3.1442		311	H	-0.6008	6.4178	2.9228		311	H	-1.5345	5.8304	4.2454		311	H	-0.748	6.5933	3.2197
312	H	-1.4696	5.8982	4.2511		312	H	-1.051	7.5824	4.2838		312	H	-1.0485	7.5802	4.2815		312	H	-1.8453	5.7282	4.3698		312	H	-1.6267	5.668	4.1581		312	H	-0.997	7.5236	4.2382		312	H	-1.7177	5.9383	4.5526
313	H	-1.0055	7.6119	4.2174														313	H	-1.1478	7.3575	4.4433		313	H	-1.0671	7.3383	4.3602		313	C	0.868	-3.3935	2.7418		313	H	-1.2047	7.6385	4.5721
																		314	H	0.0214	-3.8905	3.5372		314	H	2.6787	-1.4652	2.3411		314	O	-0.1318	-3.932	3.189		314	H	-0.1231	-3.8416	2.8755
																		315	H	-0.4497	-2.6486	4.708		315	H	2.2084	-2.7936	1.3125		315	H	1.8648	-2.2841	1.3782		315	H	1.0313	-2.9756	3.9518
																		316	C	1.6249	-3.1956	4.7828		316	H	2.1894	-3.0164	3.0838		316	H	1.8656	-3.5506	3.1928		316	O	1.8708	-4.1381	2.4683
																		317	O	1.4062	-4.2521	5.6849														317	C	2.2841	-5.0978	3.3906
																		318	H	1.9118	-2.2879	5.3347														318	H	2.7799	-5.8775	2.8106
																		319	H	2.4331	-3.4408	4.0776														319	H	1.4399	-5.5444	3.9341
																		320	C	2.5865	-4.6226	6.3407														320	S	3.4295	-4.4491	4.6662
																		321	H	3.0102	-3.7824	6.9175														321	C	4.7519	-3.8716	3.5589
																		322	H	3.342	-4.9803	5.6256														322	H	4.3325	-3.2169	2.7916
																		323	H	2.3339	-5.4313	7.0328														323	H	5.2746	-4.7067	3.0847
																																				324	H	5.4562	-3.293	4.1607

## Sheet: Position 4
Table S6. Cartesian coordinates of optimized structures
All the calculation is performed at the ωB97X-D/6-31G(d) level of theory)
5'-C(3)A(4)C(5)-3'
Unmodified						DNA						2'-Fluoro						2'-MOE						2'-OMe						2'-FA						2'-MTMM
C79H150N22O27P4						C79H150N22O26P4						C79F1H149N22O26P4						C82H156N22O28P4						C80H152N22O27P4						C80H151N23O27P4						C82H156N22O28P4S1
No	Atom	X	Y	Z		No	Atom	X	Y	Z		No	Atom	X	Y	Z		No	Atom	X	Y	Z		No	Atom	X	Y	Z		No	Atom	X	Y	Z		No	Atom	X	Y	Z
1	C	-11.9548	4.57981	-1.21119		1	C	-12.0023	4.49905	-1.44289		1	C	-12.0107	4.49882	-1.45208		1	C	-11.949	4.60944	-1.10777		1	C	-11.974	4.61451	-1.14187		1	C	-11.9536	4.53836	-1.30936		1	C	-12.4794	3.9874	-2.2441
2	C	-12.7291	3.33909	-0.75595		2	C	-12.7291	3.33909	-0.75595		2	C	-12.7291	3.33909	-0.75594		2	C	-12.7291	3.33909	-0.75594		2	C	-12.7291	3.33909	-0.75594		2	C	-12.7291	3.33908	-0.75595		2	C	-13.1544	2.88713	-1.41997
3	C	-13.7843	3.7207	0.28522		3	C	-13.6978	3.86797	0.30462		3	C	-13.6889	3.86818	0.31255		3	C	-13.7953	3.64185	0.29974		3	C	-13.7543	3.63445	0.34148		3	C	-13.7932	3.80392	0.24148		3	C	-14.0975	3.49884	-0.38111
4	C	-11.7994	2.25101	-0.18831		4	C	-11.7485	2.3362	-0.11782		4	C	-11.7409	2.33922	-0.12503		4	C	-11.8058	2.20992	-0.26233		4	C	-11.7767	2.21847	-0.29714		4	C	-11.8034	2.30488	-0.09373		4	C	-12.1297	1.97232	-0.72359
5	C	-10.8044	1.6594	-1.19088		5	C	-10.822	1.60885	-1.09834		5	C	-10.8177	1.61572	-1.11152		5	C	-10.7927	1.701	-1.29206		5	C	-10.7842	1.72466	-1.3552		5	C	-10.7799	1.6538	-1.02792		5	C	-11.2117	1.17518	-1.65715
6	C	-9.77965	0.70389	-0.56691		6	C	-9.75337	0.74213	-0.41755		6	C	-9.75056	0.74241	-0.4366		6	C	-9.78502	0.68907	-0.73214		6	C	-9.77474	0.69569	-0.82743		6	C	-9.81037	0.70096	-0.31871		6	C	-10.1109	0.40219	-0.9176
7	C	-10.3164	-0.61852	-0.03193		7	C	-10.2384	-0.52731	0.27262		7	C	-10.2383	-0.53132	0.2438		7	C	-10.3325	-0.67878	-0.34009		7	C	-10.3169	-0.69019	-0.49404		7	C	-10.4231	-0.54947	0.29884		7	C	-10.5425	-0.83143	-0.13247
8	N	-10.6753	-1.53894	-1.14879		8	N	-10.5789	-1.57997	-0.72707		8	N	-10.5731	-1.5783	-0.764		8	N	-10.6331	-1.49826	-1.54884		8	N	-10.5583	-1.48105	-1.73567		8	N	-10.8569	-1.50658	-0.76034		8	N	-10.8104	-1.97746	-1.04713
9	C	11.567	7.56014	-4.23964		9	C	11.5508	7.53557	-4.34712		9	C	11.5463	7.53378	-4.35421		9	C	11.6719	7.56036	-4.15112		9	C	11.94	7.4811	-3.68346		9	C	11.3681	7.46213	-4.56679		9	C	11.1349	5.90977	-5.71297
10	C	11.3972	6.07078	-3.92978		10	C	11.3972	6.07091	-3.92981		10	C	11.3972	6.07075	-3.92976		10	C	11.3972	6.07079	-3.92977		10	C	11.3972	6.07088	-3.92979		10	C	11.3972	6.07086	-3.92978		10	C	10.9898	4.48214	-5.17923
11	C	12.2538	5.22424	-4.87531		11	C	12.3312	5.17762	-4.75084		11	C	12.3177	5.1734	-4.76145		11	C	12.2257	5.22224	-4.89834		11	C	11.8571	5.55078	-5.29474		11	C	12.4174	5.17573	-4.63809		11	C	11.8386	3.51242	-6.00649
12	C	9.90898	5.6851	-3.98773		12	C	9.92503	5.63923	-4.04766		12	C	9.92241	5.64071	-4.02489		12	C	9.89044	5.78702	-4.04744		12	C	9.8691	6.05602	-3.78371		12	C	9.98206	5.45963	-3.93595		12	C	9.50975	4.07641	-5.14045
13	C	9.59112	4.24182	-3.5876		13	C	9.61075	4.22529	-3.55001		13	C	9.61042	4.2292	-3.51781		13	C	9.47629	4.34701	-3.73658		13	C	9.24034	4.66878	-3.90484		13	C	9.82353	4.11167	-3.22061		13	C	9.25714	2.70303	-4.52119
14	C	8.08562	3.94844	-3.58353		14	C	8.11647	3.89011	-3.64068		14	C	8.11506	3.89461	-3.59884		14	C	7.95604	4.14879	-3.75724		14	C	7.74731	4.65476	-3.56737		14	C	8.38227	3.5848	-3.29253		14	C	7.77427	2.41079	-4.28172
15	C	7.73369	2.48556	-3.3413		15	C	7.77242	2.44099	-3.31807		15	C	7.77068	2.44646	-3.27086		15	C	7.51717	2.69955	-3.5855		15	C	7.08973	3.29906	-3.79206		15	C	8.18966	2.16207	-2.77515		15	C	7.51547	0.99979	-3.77312
16	N	8.06623	2.05922	-1.95155		16	N	7.9799	2.12646	-1.87514		16	N	7.96731	2.13747	-1.82516		16	N	7.84333	2.18771	-2.22488		16	N	7.66608	2.26559	-2.89174		16	N	8.25507	2.07229	-1.2895		16	N	8.21045	0.75562	-2.47687
17	C	6.80976	2.48074	5.75351		17	C	6.71166	2.51174	5.68562		17	C	6.71981	2.51019	5.67565		17	C	6.79727	2.46178	5.90935		17	C	7.05095	2.38071	5.78916		17	C	7.15271	2.29781	5.91943		17	C	6.47772	3.12786	5.21934
18	C	6.36401	1.02216	5.61997		18	C	6.36404	1.02217	5.61991		18	C	6.364	1.02216	5.61999		18	C	6.36401	1.02217	5.61998		18	C	6.36403	1.02217	5.61993		18	C	6.36404	1.02222	5.61998		18	C	5.94164	1.69467	5.24989
19	C	7.39797	0.06771	6.21984		19	C	7.46381	0.16596	6.25001		19	C	7.45757	0.16465	6.25913		19	C	7.41983	0.017	6.08223		19	C	7.27453	-0.12355	6.0665		19	C	6.93589	-0.18426	6.36639		19	C	6.81594	0.79102	6.12222
20	C	6.0351	0.64812	4.15628		20	C	6.05017	0.56467	4.17684		20	C	6.05045	0.55573	4.17972		20	C	6.00333	0.81864	4.1309		20	C	5.84647	0.80996	4.1813		20	C	6.27596	0.74791	4.10363		20	C	5.76659	1.11819	3.8299
21	C	7.21754	0.51974	3.24303		21	C	7.2364	0.48161	3.26478		21	C	7.23828	0.46443	3.27076		21	C	7.16808	0.7833	3.18774		21	C	6.87708	0.51628	3.12725		21	C	7.5872	0.56572	3.40027		21	C	7.02025	0.67763	3.13465
22	N	8.0436	1.57877	2.93356		22	N	7.96405	1.58829	2.88436		22	N	7.9601	1.56887	2.87256		22	N	8.02951	1.84531	3.01848		22	N	8.08671	1.17094	3.05284		22	N	8.25577	1.62141	2.81347		22	N	8.11315	1.4979	2.95527
23	C	7.64692	-0.60281	2.57678		23	C	7.77284	-0.64031	2.68179		23	C	7.78298	-0.66386	2.70803		23	C	7.54736	-0.24885	2.3643		23	C	6.75026	-0.34771	2.06628		23	C	8.29357	-0.59331	3.18777		23	C	7.25083	-0.53295	2.5293
24	C	8.93447	1.08971	2.09534		24	C	8.90289	1.12501	2.08504		24	C	8.90333	1.09788	2.08319		24	C	8.89296	1.44729	2.10577		24	C	8.66044	0.70727	1.96236		24	C	9.32047	1.08884	2.25291		24	C	8.96713	0.78347	2.25049
25	N	8.74498	-0.22434	1.84729		25	N	8.83933	-0.21552	1.93344		25	N	8.84905	-0.24554	1.95518		25	N	8.64828	0.18967	1.67535		25	N	7.90056	-0.2125	1.3272		25	N	9.40428	-0.24358	2.46383		25	N	8.49694	-0.45074	1.96208
26	C	-2.91756	7.23394	4.70773		26	C	-2.95673	7.25184	4.7259		26	C	-2.95438	7.25119	4.72486		26	C	-2.8248	7.19936	4.65829		26	C	-2.76059	7.17839	4.61847		26	C	-3.04115	7.3332	4.75759		26	C	-4.82131	7.7346	2.91311
27	C	-3.59194	7.22431	3.3328		27	C	-3.59194	7.22431	3.3328		27	C	-3.59195	7.22431	3.3328		27	C	-3.59195	7.22431	3.3328		27	C	-3.59196	7.2243	3.33279		27	C	-3.59184	7.22443	3.33287		27	C	-3.93421	7.41601	1.70693
28	C	-5.04714	6.7752	3.45011		28	C	-5.05811	6.80375	3.41659		28	C	-5.05656	6.79876	3.41847		28	C	-5.00774	6.68413	3.52166		28	C	-4.98761	6.6539	3.57788		28	C	-5.06526	6.82353	3.35211		28	C	-4.67768	7.70676	0.40268
29	C	-2.78124	6.34546	2.366		29	C	-2.7711	6.30899	2.40817		29	C	-2.7697	6.31387	2.40506		29	C	-2.80157	6.45185	2.26585		29	C	-2.84249	6.49382	2.20933		29	C	-2.72671	6.24733	2.5178		29	C	-3.4403	5.95811	1.7928
30	C	-3.27641	6.27074	0.93654		30	C	-3.23223	6.21115	0.96873		30	C	-3.23293	6.21762	0.96631		30	C	-3.38319	6.42901	0.86795		30	C	-3.47506	6.50621	0.833		30	C	-3.10523	6.0576	1.06349		30	C	-2.44589	5.5744	0.72583
31	C	-3.85899	7.35991	0.28972		31	C	-3.754	7.30509	0.27915		31	C	-3.76155	7.31028	0.27992		31	C	-4.09419	7.50099	0.33004		31	C	-4.28645	7.54447	0.37823		31	C	-3.55519	7.11134	0.26853		31	C	-1.07542	5.70894	0.94474
32	C	-3.13282	5.08815	0.20237		32	C	-3.12098	5.0036	0.27002		32	C	-3.11605	5.01245	0.26467		32	C	-3.18671	5.31233	0.04886		32	C	-3.21775	5.45622	-0.0547		32	C	-2.98803	4.80092	0.45938		32	C	-2.85987	5.11845	-0.52997
33	C	-4.29863	7.27097	-1.02871		33	C	-4.1672	7.19887	-1.04637		33	C	-4.17575	7.20478	-1.04538		33	C	-4.60558	7.4554	-0.96501		33	C	-4.83679	7.52775	-0.90218		33	C	-3.89161	6.91914	-1.06876		33	C	-0.14402	5.3917	-0.0399
34	C	-3.55104	4.97792	-1.11632		34	C	-3.5148	4.87562	-1.0549		34	C	-3.50988	4.88545	-1.06028		34	C	-3.67135	5.24921	-1.24935		34	C	-3.73672	5.4268	-1.34		34	C	-3.31021	4.58483	-0.8736		34	C	-1.94843	4.81072	-1.52993
35	C	-4.1463	6.07896	-1.73186		35	C	-4.04921	5.98266	-1.71377		35	C	-4.05147	5.99088	-1.71581		35	C	-4.39585	6.32816	-1.7549		35	C	-4.5638	6.46734	-1.76179		35	C	-3.77021	5.655	-1.64028		35	C	-0.57883	4.92578	-1.28037
36	O	-4.59049	5.92135	-3.01365		36	O	-4.46762	5.80852	-3.00167		36	O	-4.47082	5.81723	-3.0037		36	O	-4.90578	6.21049	-3.01735		36	O	-5.1079	6.37372	-3.01191		36	O	-4.11487	5.40119	-2.93732		36	O	0.26887	4.55628	-2.27801
37	C	-6.31362	4.26187	1.44034		37	C	-6.34138	4.28305	1.42542		37	C	-6.33892	4.28225	1.42371		37	C	-6.27131	4.23206	1.4525		37	C	-6.24373	4.21083	1.46508		37	C	-6.30889	4.27352	1.39318		37	C	-6.64983	4.08405	0.71467
38	C	-7.03954	2.99299	0.99965		38	C	-7.03954	2.99299	0.99965		38	C	-7.03954	2.99299	0.99965		38	C	-7.03954	2.99299	0.99965		38	C	-7.03953	2.99301	0.99965		38	C	-7.03964	2.99288	0.99958		38	C	-7.45971	2.8368	0.35233
39	C	-6.9157	1.91441	2.07788		39	C	-6.95114	1.95531	2.12046		39	C	-6.95387	1.95644	2.1217		39	C	-6.90288	1.87854	2.03923		39	C	-6.93199	1.8685	2.03155		39	C	-6.99092	1.98553	2.15115		39	C	-7.46697	1.8598	1.53069
40	C	-6.55669	2.48386	-0.36581		40	C	-6.5051	2.44697	-0.3302		40	C	-6.50496	2.44426	-0.329		40	C	-6.60995	2.51797	-0.39455		40	C	-6.61366	2.52563	-0.39784		40	C	-6.50006	2.36561	-0.28915		40	C	-6.91071	2.17849	-0.92293
41	C	-6.76275	3.4734	-1.5233		41	C	-6.71016	3.38229	-1.53341		41	C	-6.70395	3.38051	-1.53216		41	C	-6.80364	3.5641	-1.50025		41	C	-6.76083	3.59835	-1.4828		41	C	-6.59206	3.26467	-1.53151		41	C	-6.93802	3.0617	-2.18197
42	C	-7.26295	2.82137	-2.81176		42	C	-7.23735	2.66788	-2.77766		42	C	-7.21136	2.66513	-2.78404		42	C	-7.23298	2.97767	-2.84374		42	C	-7.10845	3.04634	-2.86356		42	C	-7.10359	2.52788	-2.76757		42	C	-7.42503	2.31157	-3.42421
43	N	-6.38221	1.7621	-3.28398		43	N	-6.37293	1.57324	-3.19707		43	N	-6.33679	1.57484	-3.19404		43	N	-6.31361	1.95878	-3.33182		43	N	-6.15115	2.04875	-3.32474		43	N	-6.28283	1.36868	-3.08985		43	N	-6.59205	1.15936	-3.73551
44	C	-6.79356	0.60582	-3.79841		44	C	-6.79509	0.37594	-3.59608		44	C	-6.74885	0.37639	-3.59978		44	C	-6.68205	0.83063	-3.93408		44	C	-6.47192	0.91109	-3.93432		44	C	-6.75673	0.19216	-3.4925		44	C	-7.02924	-0.06693	-4.01227
45	N	-8.09652	0.38297	-4.12743		45	N	-8.10611	0.12253	-3.86735		45	N	-8.05482	0.11801	-3.88922		45	N	-7.96209	0.61663	-4.34768		45	N	-7.72608	0.66914	-4.40127		45	N	-8.05791	0.02502	-3.85886		45	N	-8.34373	-0.34159	-4.23719
46	N	-5.94152	-0.38537	-4.02163		46	N	-5.94508	-0.62773	-3.76005		46	N	-5.89307	-0.6245	-3.75211		46	N	-5.80735	-0.13823	-4.16532		46	N	-5.56973	-0.04519	-4.1192		46	N	-5.96883	-0.8707	-3.5676		46	N	-6.18302	-1.08458	-4.09582
47	C	-2.35687	1.40713	6.50787		47	C	-2.05279	1.53027	6.14739		47	C	-2.07505	1.51924	6.16116		47	C	-2.49353	1.25724	6.71939		47	C	-2.3305	1.45728	6.52689		47	C	-2.58509	0.60089	7.4014		47	C	-3.02046	2.05839	6.47345
48	C	-1.12051	0.62132	6.9554		48	C	-1.12048	0.62129	6.95535		48	C	-1.12052	0.62132	6.95541		48	C	-1.12051	0.62133	6.95541		48	C	-1.1205	0.6213	6.95538		48	C	-1.12039	0.62133	6.95534		48	C	-1.53955	1.71157	6.66231
49	C	-0.21576	1.50205	7.82145		49	C	-0.45529	1.41108	8.08544		49	C	-0.45332	1.41745	8.07984		49	C	-0.15573	1.64463	7.56134		49	C	-0.14998	1.47488	7.77639		49	C	-0.71311	2.03347	6.52552		49	C	-0.77191	2.91834	7.20363
50	C	-0.33199	0.0568	5.76637		50	C	-0.05549	-0.04518	6.06883		50	C	-0.05617	-0.02737	6.05414		50	C	-0.52179	0.04498	5.66558		50	C	-0.39793	-0.00226	5.75726		50	C	-0.84215	-0.37511	5.815		50	C	-0.91928	1.18844	5.3749
51	C	-1.07645	-1.00169	4.95529		51	C	-0.62537	-1.04912	5.06978		51	C	-0.62491	-1.03651	5.05976		51	C	-1.3148	-1.10142	5.03959		51	C	-1.20008	-1.06763	5.01134		51	C	-1.09369	-1.83841	6.18689		51	C	-1.52922	-0.10798	4.84686
52	C	-0.34259	-1.3931	3.67991		52	C	0.38724	-1.57423	4.06049		52	C	0.37959	-1.55121	4.03655		52	C	-0.73069	-1.56187	3.71015		52	C	-0.55505	-1.44224	3.68728		52	C	-0.85153	-2.82464	5.04993		52	C	-0.6686	-0.68905	3.73454
53	N	0.9344	-2.08266	3.87707		53	N	1.44524	-2.44211	4.58214		53	N	1.45086	-2.41212	4.54322		53	N	0.59853	-2.16566	3.80061		53	N	0.76624	-2.06054	3.80446		53	N	0.57407	-3.01937	4.7907		53	N	0.62448	-1.17576	4.20378
54	C	1.07737	-3.40213	4.03025		54	C	1.39165	-3.77782	4.5566		54	C	1.40112	-3.74776	4.53706		54	C	0.86065	-3.47335	3.87182		54	C	1.03385	-3.37063	3.77025		54	C	1.02256	-3.92242	3.90034		54	C	0.8322	-2.38165	4.7135
55	N	0.02085	-4.19494	4.23227		55	N	0.2284	-4.42423	4.54423		55	N	0.23958	-4.39922	4.54229		55	N	-0.11593	-4.3729	4.0288		55	N	0.06388	-4.28203	3.84245		55	N	0.17126	-4.7329	3.27192		55	N	-0.18377	-3.19268	5.02427
56	N	2.31419	-3.91569	4.07428		56	N	2.55586	-4.44876	4.61642		56	N	2.56606	-4.41606	4.59809		56	N	2.14308	-3.86348	3.88182		56	N	2.32809	-3.73965	3.74745		56	N	2.32548	-4.04037	3.66146		56	N	2.10213	-2.76336	4.98497
57	C	4.89652	6.18167	2.25369		57	C	4.96368	6.15331	2.43204		57	C	5.03857	6.1925	2.41721		57	C	4.60783	5.8991	2.53839		57	C	3.63309	4.61471	2.20592		57	C	4.98566	6.28308	1.9919		57	C	3.14116	4.20757	0.34236
58	N	4.88526	5.01192	1.39677		58	N	4.87594	5.02441	1.52655		58	N	4.90331	5.05419	1.52984		58	N	4.70278	4.79697	1.59932		58	N	4.53436	3.75186	1.4677		58	N	4.89044	4.99718	1.33032		58	N	4.24461	3.27337	0.32964
59	C	5.96102	4.05177	1.63377		59	C	5.96102	4.05183	1.63374		59	C	5.96101	4.05176	1.63377		59	C	5.96102	4.05178	1.63378		59	C	5.96101	4.05181	1.63377		59	C	5.96104	4.05185	1.63377		59	C	5.55908	3.79881	0.7049
60	C	7.3828	4.60969	1.49325		60	C	7.37134	4.61857	1.42265		60	C	7.38263	4.5763	1.3885		60	C	7.23021	4.88153	1.41475		60	C	6.35951	5.50687	1.35859		60	C	7.38478	4.55258	1.34828		60	C	5.9319	5.14452	0.07067
61	C	5.73835	2.87311	0.69835		61	C	5.67479	2.92627	0.65269		61	C	5.62686	2.91876	0.67685		61	C	5.85629	2.92828	0.61282		61	C	6.77006	3.09015	0.76499		61	C	5.67489	2.76919	0.87347		61	C	6.59537	2.73001	0.36102
62	O	6.01917	3.25856	-0.64409		62	O	5.87651	3.3916	-0.67916		62	O	5.82891	3.3602	-0.66431		62	O	5.95511	3.44283	-0.71207		62	O	6.73675	3.42603	-0.61513		62	O	5.85148	3.0113	-0.52157		62	O	6.81504	2.59663	-1.04343
63	C	-7.86869	-4.15413	0.42903		63	C	-7.72305	-4.0049	1.07034		63	C	-7.73549	-4.00868	1.0497		63	C	-7.82693	-4.2147	-0.08792		63	C	-7.75888	-4.19373	-0.20782		63	C	-8.29276	-4.18434	1.01162		63	C	-7.83275	-4.13535	0.93728
64	O	-8.47263	-3.24697	-0.49828		64	O	-8.33832	-3.17823	0.0775		64	O	-8.33915	-3.17755	0.05357		64	O	-8.41961	-3.24537	-0.95825		64	O	-8.33289	-3.21712	-1.08253		64	O	-8.77635	-3.26625	0.02536		64	O	-8.48738	-3.4052	-0.10601
65	P	-7.66013	-2.95367	-1.8966		65	P	-7.5584	-3.03705	-1.36293		65	P	-7.54693	-3.03388	-1.37992		65	P	-7.56552	-2.81888	-2.29456		65	P	-7.43756	-2.75756	-2.3797		65	P	-7.92175	-3.12037	-1.3695		65	P	-7.71407	-3.32841	-1.55332
66	O	-8.56393	-1.85594	-2.50093		66	O	-8.46566	-1.99308	-2.05135		66	O	-8.44785	-1.98889	-2.07413		66	O	-8.46975	-1.6878	-2.83475		66	O	-8.33152	-1.62471	-2.93054		66	O	-8.74777	-2.02722	-2.07551		66	O	-8.6568	-2.35779	-2.30372
67	O	-7.31298	-4.16925	-2.65382		67	O	-7.24649	-4.32808	-2.00168		67	O	-7.22859	-4.32419	-2.01713		67	O	-7.16763	-3.955	-3.14463		67	O	-6.99292	-3.87162	-3.23568		67	O	-7.61975	-4.41017	-2.02017		67	O	-7.36545	-4.64301	-2.12049
68	O	-6.29061	-2.25445	-1.36645		68	O	-6.16676	-2.31029	-0.93875		68	O	-6.15845	-2.30808	-0.94315		68	O	-6.22902	-2.14493	-1.65728		68	O	-6.13137	-2.08185	-1.68088		68	O	-6.51754	-2.47237	-0.87326		68	O	-6.34813	-2.53072	-1.17919
69	C	-6.36598	-1.01008	-0.6934		69	C	-6.21053	-1.01188	-0.37303		69	C	-6.20527	-1.0118	-0.37297		69	C	-6.3526	-0.95677	-0.89592		69	C	-6.30107	-0.91355	-0.89908		69	C	-6.47008	-1.23425	-0.18601		69	C	-6.4405	-1.19635	-0.71259
70	C	-5.27291	-0.87543	0.33604		70	C	-5.08967	-0.80094	0.6154		70	C	-5.09229	-0.8073	0.62574		70	C	-5.30915	-0.88538	0.18954		70	C	-5.27212	-0.83779	0.19966		70	C	-5.34246	-1.23827	0.82276		70	C	-5.32288	-0.87076	0.24579
71	O	-5.37585	-1.94182	1.27607		71	O	-5.14786	-1.80137	1.63023		71	O	-5.16084	-1.81332	1.63438		71	O	-5.43077	-2.02121	1.04307		71	O	-5.37541	-1.99566	1.02543		71	O	-5.53917	-2.30585	1.74534		71	O	-5.35729	-1.77198	1.3457
72	C	-3.82487	-0.89735	-0.15596		72	C	-3.65697	-0.83801	0.0809		72	C	-3.65504	-0.84424	0.10309		72	C	-3.8386	-0.84567	-0.23038		72	C	-3.7998	-0.76073	-0.20517		72	C	-3.92987	-1.42647	0.25891		72	C	-3.89071	-0.92967	-0.29018
73	O	-3.43316	0.38959	-0.57225		73	O	-3.29887	0.42235	-0.43745		73	O	-3.2908	0.4183	-0.4058		73	O	-3.4509	0.47317	-0.53977		73	O	-3.43639	0.56979	-0.49964		73	O	-3.39234	-0.17619	-0.11137		73	O	-3.56185	0.27466	-0.93926
74	C	-3.08899	-1.32401	1.12587		74	C	-2.87523	-1.16928	1.36527		74	C	-2.88542	-1.18445	1.39251		74	C	-3.16307	-1.33402	1.06025		74	C	-3.12577	-1.25188	1.08916		74	C	-3.1985	-2.04935	1.46256		74	C	-3.10225	-1.08972	1.02161
75	O	-2.84943	-0.22738	1.96715		75	O	-2.61893	-0.01822	2.12523		75	O	-2.63859	-0.03972	2.16393		75	O	-3.04477	-0.2836	1.98598		75	O	-3.0208	-0.21403	2.03074		75	O	-2.75205	-1.06623	2.35946		75	O	-2.87304	0.15486	1.62809
76	C	-4.10868	-2.25244	1.79399		76	C	-3.85995	-2.06719	2.1209		76	C	-3.87767	-2.08666	2.13247		76	C	-4.18079	-2.34806	1.59441		76	C	-4.12985	-2.28834	1.60505		76	C	-4.30602	-2.85406	2.14453		76	C	-4.07157	-1.89473	1.90295
77	N	-3.78682	-3.65909	1.49958		77	N	-3.52669	-3.48674	1.89238		77	N	-3.54553	-3.50463	1.89416		77	N	-3.80939	-3.71763	1.19811		77	N	-3.71325	-3.64808	1.22094		77	N	-4.26287	-4.27763	1.77678		77	N	-3.69612	-3.31384	1.94409
78	C	-2.88314	-4.29161	2.36627		78	C	-2.57099	-4.05694	2.74427		78	C	-2.58385	-4.07646	2.7387		78	C	-2.97695	-4.43628	2.07073		78	C	-2.83149	-4.31072	2.0882		78	C	-3.44971	-5.1189	2.56325		78	C	-2.89937	-3.75038	3.01611
79	O	-2.54	-3.67041	3.38608		79	O	-2.17987	-3.37895	3.70891		79	O	-2.18151	-3.39515	3.69597		79	O	-2.7214	-3.92703	3.17537		79	O	-2.577	-3.76715	3.17766		79	O	-2.76231	-4.5987	3.44568		79	O	-2.7407	-2.98062	3.97716
80	N	-2.41507	-5.51819	2.04962		80	N	-2.09993	-5.29554	2.47456		80	N	-2.12236	-5.31861	2.46884		80	N	-2.47568	-5.62482	1.67329		80	N	-2.27682	-5.47862	1.69994		80	N	-3.46239	-6.44831	2.30124		80	N	-2.31355	-4.96611	2.94355
81	C	-2.80116	-6.09172	0.91638		81	C	-2.52832	-5.937	1.39403		81	C	-2.56353	-5.95994	1.39334		81	C	-2.77738	-6.09365	0.46895		81	C	-2.57832	-5.98081	0.50762		81	C	-4.09372	-6.9019	1.2333		81	C	-2.52584	-5.73529	1.88391
82	N	-2.31198	-7.32447	0.63871		82	N	-2.0204	-7.17028	1.15363		82	N	-2.06951	-7.19934	1.15505		82	N	-2.26072	-7.29467	0.11614		82	N	-2.00581	-7.15577	0.15811		82	N	-4.05339	-8.2431	1.01641		82	N	-1.90588	-6.93815	1.84683
83	C	-3.71461	-5.47651	0.00467		83	C	-3.50346	-5.39009	0.50427		83	C	-3.53794	-5.40734	0.50618		83	C	-3.63171	-5.39926	-0.44319		83	C	-3.48264	-5.3439	-0.39747		83	C	-4.81284	-6.05808	0.33274		83	C	-3.38911	-5.35644	0.80766
84	C	-4.17044	-4.24566	0.33323		84	C	-3.96375	-4.14918	0.78696		84	C	-3.99081	-4.16402	0.79063		84	C	-4.11348	-4.20197	-0.03794		84	C	-4.0098	-4.16195	-0.00479		84	C	-4.87536	-4.74506	0.65863		84	C	-3.93611	-4.12176	0.87333
85	P	-3.11467	0.71556	-2.15824		85	P	-3.07038	0.64533	-2.05749		85	P	-3.03972	0.64898	-2.02129		85	P	-3.08763	0.90746	-2.09261		85	P	-2.93475	1.05088	-1.997		85	P	-3.11704	0.20314	-1.69144		85	P	-3.29671	0.33228	-2.57031
86	O	-3.77371	2.03895	-2.43404		86	O	-3.75562	1.94363	-2.3837		86	O	-3.72908	1.94317	-2.35373		86	O	-3.75615	2.23596	-2.30845		86	O	-3.61689	2.36339	-2.24816		86	O	-3.77524	1.53623	-1.92383		86	O	-3.97797	1.59159	-3.03231
87	O	-3.44947	-0.49395	-2.97795		87	O	-3.44563	-0.62014	-2.76877		87	O	-3.39358	-0.61618	-2.74437		87	O	-3.37522	-0.25458	-2.99363		87	O	-3.08417	-0.09382	-2.96023		87	O	-3.47566	-0.97196	-2.54997		87	O	-3.65396	-1.0022	-3.15521
88	O	-1.49816	0.85715	-2.18847		88	O	-1.46059	0.78397	-2.21144		88	O	-1.42845	0.80128	-2.14859		88	O	-1.47357	1.0679	-2.05297		88	O	-1.33722	1.23882	-1.78551		88	O	-1.49901	0.35665	-1.7647		88	O	-1.68178	0.46506	-2.69191
89	C	-0.84816	1.81801	-1.3732		89	C	-0.73973	1.82667	-1.57415		89	C	-0.72623	1.8284	-1.46722		89	C	-0.86412	2.00142	-1.17888		89	C	-0.8327	2.13655	-0.81102		89	C	-0.78657	1.14198	-0.8279		89	C	-1.05005	1.65964	-2.24408
90	C	0.12611	1.13233	-0.43291		90	C	0.23265	1.2605	-0.55093		90	C	0.23716	1.2279	-0.45659		90	C	0.1185	1.30369	-0.25535		90	C	0.20153	1.44676	0.05972		90	C	0.11668	0.25042	0.01166		90	C	-0.04772	1.38168	-1.13979
91	O	-0.55591	0.0647	0.25222		91	O	-0.4669	0.29888	0.26323		91	O	-0.47027	0.22768	0.3045		91	O	-0.53968	0.1982	0.39902		91	O	-0.38528	0.27886	0.67191		91	O	-0.66365	-0.84149	0.52592		91	O	-0.66364	0.50912	-0.1652
92	C	1.35324	0.45799	-1.06259		92	C	1.47559	0.50621	-1.04596		92	C	1.47095	0.48529	-0.98901		92	C	1.35382	0.66687	-0.91214		92	C	1.46302	0.93385	-0.65002		92	C	1.30839	-0.41058	-0.68733		92	C	1.28478	0.6963	-1.49176
93	O	2.42907	1.35341	-1.21681		93	O	2.53602	1.37873	-1.34331		93	O	2.53385	1.3439	-1.27973		93	O	2.39134	1.57144	-1.16326		93	O	2.47875	1.89222	-0.70245		93	O	2.42573	0.42818	-0.67527		93	O	2.26255	1.61954	-1.88848
94	C	1.66653	-0.60248	-0.0099		94	C	1.76011	-0.36546	0.17473		94	C	1.7505	-0.45128	0.17953		94	C	1.69565	-0.47519	0.05223		94	C	1.85403	-0.29565	0.17162		94	C	1.45218	-1.72293	0.12029		94	C	1.62184	0.06343	-0.13913
95	O	2.2563	-0.0111	1.13466		95	H	2.19115	0.26967	0.95814		95	F	2.26767	0.27994	1.2498		95	O	2.4965	-0.20975	1.1947		95	O	2.72998	-0.06975	1.26074		95	N	2.15741	-1.56612	1.38328		95	O	2.08971	1.11982	0.66526
96	C	0.28229	-1.05805	0.38201		96	C	0.37021	-0.78752	0.5714		96	C	0.35496	-0.87462	0.56606		96	C	0.29838	-0.93365	0.4437		96	C	0.50566	-0.81683	0.64136		96	C	-0.01345	-2.08592	0.35262		96	C	0.262	-0.4224	0.32036
97	N	-0.17074	-2.19138	-0.41714		97	N	-0.03643	-2.00858	-0.14197		97	N	-0.04951	-2.07295	-0.1676		97	N	-0.17009	-2.0166	-0.42063		97	N	-0.00783	-1.89391	-0.19138		97	N	-0.60867	-2.8883	-0.70814		97	N	-0.02372	-1.77417	-0.17271
98	C	-0.80961	-2.26478	-1.64109		98	C	-0.71122	-2.16775	-1.33694		98	C	-0.72363	-2.22281	-1.36641		98	C	-0.77249	-2.00602	-1.66711		98	C	-0.86485	-1.85267	-1.26916		98	C	-0.82476	-2.59999	-2.05039		98	C	-0.64152	-2.17714	-1.34201
99	N	-0.97474	-3.4894	-2.06877		99	N	-0.8578	-3.41688	-1.69448		99	N	-0.87561	-3.46988	-1.72514		99	N	-0.91535	-3.19585	-2.1884		99	N	-1.11833	-3.02275	-1.78499		99	N	-1.25347	-3.6161	-2.74428		99	N	-0.73106	-3.47486	-1.46682
100	C	-0.40047	-4.26997	-1.08788		100	C	-0.23082	-4.12499	-0.69476		100	C	-0.25741	-4.18644	-0.72412		100	C	-0.35568	-4.04246	-1.25615		100	C	-0.34237	-3.89018	-1.04705		100	C	-1.33042	-4.63926	-1.82487		100	C	-0.13545	-3.96611	-0.32492
101	C	-0.17732	-5.64817	-0.97064		101	C	0.0379	-5.48885	-0.53145		101	C	-0.00021	-5.5528	-0.55686		101	C	-0.11553	-5.4227	-1.24491		101	C	0.00734	-5.23625	-1.22754		101	C	-1.66304	-5.99393	-1.95149		101	C	0.16858	-5.26724	0.10614
102	N	-0.60327	-6.54704	-1.91704		102	N	-0.39824	-6.43787	-1.42275		102	N	-0.43714	-6.49988	-1.44811		102	N	-0.51084	-6.2524	-2.26571		102	N	-0.45054	-5.97153	-2.28769		102	N	-1.97932	-6.53378	-3.16404		102	N	-0.108	-6.38128	-0.63952
103	N	0.44265	-6.11764	0.11792		103	N	0.7223	-5.89026	0.54664		103	N	0.67279	-5.95771	0.52706		103	N	0.49479	-5.96757	-0.18603		103	N	0.81092	-5.81824	-0.32371		103	N	-1.58188	-6.79466	-0.88424		103	N	0.74471	-5.43005	1.30774
104	C	0.87291	-5.24195	1.02925		104	C	1.16138	-4.95972	1.39744		104	C	1.11589	-5.03124	1.37957		104	C	0.89235	-5.16075	0.79971		104	C	1.33065	-5.05776	0.64134		104	C	-1.17602	-6.25117	0.27254		104	C	1.08952	-4.34465	1.99661
105	N	0.76637	-3.91569	1.02611		105	N	1.00713	-3.63814	1.35041		105	N	0.97378	-3.70824	1.32791		105	N	0.76172	-3.84032	0.90131		105	N	1.19061	-3.7478	0.84033		105	N	-0.85404	-4.98728	0.52581		105	N	0.95018	-3.06038	1.66103
106	C	0.10983	-3.48568	-0.05806		106	C	0.29405	-3.27282	0.27577		106	C	0.26916	-3.34185	0.2496		106	C	0.11992	-3.33332	-0.15675		106	C	0.34013	-3.21385	-0.04051		106	C	-0.93059	-4.22245	-0.56456		106	C	0.30959	-2.92692	0.49134
107	P	3.52292	0.99764	-2.44495		107	P	3.6799	0.81331	-2.41421		107	P	3.65233	0.78574	-2.38868		107	P	3.38352	1.23224	-2.47353		107	P	3.43765	1.89848	-2.06633		107	P	3.69023	-0.02372	-1.66918		107	P	3.57097	1.10959	-2.78172
108	O	4.47652	2.15729	-2.42666		108	O	4.70387	1.91335	-2.46531		108	O	4.65491	1.90061	-2.47934		108	O	4.36786	2.36853	-2.4723		108	O	4.44424	2.97592	-1.77984		108	O	4.54371	1.19551	-1.82769		108	O	4.60089	2.18686	-2.55105
109	O	2.78785	0.49416	-3.62671		109	O	3.0216	0.19183	-3.58684		109	O	2.95329	0.14932	-3.53025		109	O	2.56143	0.7977	-3.62518		109	O	2.57142	1.85092	-3.2688		109	O	3.16698	-0.84732	-2.78852		109	O	3.12527	0.60988	-4.10202
110	O	4.28868	-0.32048	-1.80456		110	O	4.31411	-0.45708	-1.56019		110	O	4.32309	-0.47008	-1.54819		110	O	4.15427	-0.1278	-1.93566		110	O	4.15453	0.41562	-2.01074		110	O	4.45755	-1.08685	-0.66657		110	O	4.09187	-0.24204	-1.97309
111	C	5.09599	-0.1915	-0.66124		111	C	5.02305	-0.27342	-0.36256		111	C	5.02527	-0.27142	-0.34449		111	C	4.96489	-0.04392	-0.7886		111	C	5.0036	-0.09336	-1.00097		111	C	5.24728	-0.65841	0.4182		111	C	4.79503	-0.18555	-0.7553
112	C	5.35849	-1.54701	-0.04483		112	C	5.32183	-1.61923	0.26327		112	C	5.32834	-1.61264	0.28533		112	C	5.23066	-1.41701	-0.21355		112	C	5.13131	-1.60604	-1.17817		112	C	5.83535	-1.90328	1.04961		112	C	4.84184	-1.56819	-0.1138
113	O	4.1174	-2.25339	0.14487		113	O	4.10947	-2.38624	0.46095		113	O	4.11267	-2.37651	0.48468		113	O	4.01271	-2.16385	-0.08663		113	O	3.84516	-2.25009	-1.0486		113	O	4.77548	-2.81272	1.42577		113	O	3.56418	-2.22235	-0.13795
114	C	6.2668	-2.54331	-0.77125		114	C	6.25319	-2.5565	-0.51278		114	C	6.25651	-2.55761	-0.48488		114	C	6.18658	-2.36474	-0.93985		114	C	5.68158	-2.10474	-2.52536		114	C	6.77084	-2.68864	0.12204		114	C	5.81006	-2.57942	-0.73161
115	O	7.60956	-2.38178	-0.37095		115	O	7.5985	-2.35821	-0.13987		115	O	7.60286	-2.36213	-0.11618		115	O	7.51826	-2.13743	-0.52922		115	O	7.07521	-2.3305	-2.49074		115	O	8.1147	-2.5093	0.50831		115	O	7.05662	-2.45948	-0.08428
116	C	5.75144	-3.87475	-0.20869		116	C	5.80177	-3.92765	-0.00305		116	C	5.80321	-3.92451	0.03642		116	C	5.70987	-3.71617	-0.39715		116	C	4.99958	-3.47052	-2.68805		116	C	6.37499	-4.16387	0.34063		116	C	5.14966	-3.91342	-0.36381
117	O	6.22335	-4.02144	1.12485		117	O	6.32051	-4.11937	1.30834		117	O	6.32465	-4.10751	1.34751		117	O	6.11646	-3.83452	0.96043		117	O	5.67631	-4.43467	-1.91924		117	O	7.13326	-4.71489	1.38508		117	O	5.41813	-4.17246	1.01175
118	C	4.25156	-3.63035	-0.11956		118	C	4.29596	-3.74602	0.12702		118	C	4.29764	-3.74001	0.16631		118	C	4.19942	-3.52533	-0.36444		118	C	3.64402	-3.25514	-2.02752		118	C	4.92116	-4.09722	0.82439		118	C	3.66603	-3.58902	-0.46358
119	N	3.52241	-4.00522	-1.33906		119	N	3.55651	-4.1006	-1.08974		119	N	3.55962	-4.10868	-1.04802		119	N	3.51554	-3.88393	-1.61714		119	N	2.56374	-2.87555	-2.94961		119	N	3.91841	-4.34953	-0.20388		119	N	3.03479	-3.84732	-1.76475
120	C	3.24292	-5.39269	-1.48006		120	C	3.34086	-5.49191	-1.28897		120	C	3.33149	-5.50125	-1.22454		120	C	3.28246	-5.27042	-1.82109		120	C	1.80101	-3.93265	-3.50726		120	C	2.80381	-5.17428	0.10989		120	C	2.50055	-5.14529	-1.95338
121	O	3.69685	-6.15823	-0.64176		121	O	3.86187	-6.27377	-0.50658		121	O	3.83308	-6.27371	-0.42062		121	O	3.75446	-6.0589	-1.01545		121	O	2.19718	-5.08353	-3.34923		121	O	2.61586	-5.50933	1.28488		121	O	2.82108	-6.02299	-1.15793
122	N	2.47913	-5.77558	-2.54672		122	N	2.55022	-5.85898	-2.34128		122	N	2.55266	-5.8801	-2.28187		122	N	2.53382	-5.62769	-2.90952		122	N	0.62734	-3.61059	-4.1239		122	N	2.0003	-5.57601	-0.90135		122	N	1.60536	-5.32385	-2.96693
123	C	2.02339	-4.87022	-3.38852		123	C	2.05191	-4.93893	-3.14342		123	C	2.07176	-4.97044	-3.10577		123	C	2.05838	-4.69918	-3.71359		123	C	0.28282	-2.34198	-4.27763		123	C	2.17365	-5.09893	-2.12498		123	C	1.35509	-4.3345	-3.8085
124	N	1.20513	-5.32378	-4.38719		124	N	1.20124	-5.37985	-4.12059		124	N	1.23455	-5.42204	-4.08989		124	N	1.25139	-5.13037	-4.73546		124	N	-0.95232	-2.07374	-4.77657		124	N	1.41412	-5.6134	-3.1136		124	N	0.44725	-4.56545	-4.78879
125	C	2.30811	-3.4763	-3.28821		125	C	2.31254	-3.54385	-3.01216		125	C	2.34014	-3.57486	-2.99338		125	C	2.29602	-3.30394	-3.54841		125	C	1.14865	-1.2586	-3.93067		125	C	3.14872	-4.10107	-2.43384		125	C	2.00149	-3.06347	-3.7352
126	C	3.07941	-3.09207	-2.24253		126	C	3.07606	-3.17167	-1.95708		126	C	3.09908	-3.192	-1.93869		126	C	3.04143	-2.94378	-2.47571		126	C	2.26651	-1.57962	-3.23819		126	C	4.02082	-3.79518	-1.45186		126	C	2.80404	-2.85428	-2.66649
127	P	8.70319	-1.62292	-1.36539		127	P	8.65471	-1.6142	-1.18752		127	P	8.65881	-1.61808	-1.16486		127	P	8.57505	-1.37101	-1.55596		127	P	8.10191	-1.06209	-2.7222		127	P	9.15523	-1.71873	-0.52394		127	P	8.46709	-2.59404	-0.95669
128	O	9.85431	-1.30174	-0.46591		128	O	9.87595	-1.36948	-0.35864		128	O	9.88739	-1.39365	-0.34168		128	O	9.67639	-0.87659	-0.67035		128	O	8.40127	-0.41765	-1.39476		128	O	10.4241	-1.58516	0.25129		128	O	9.52802	-2.23807	0.03306
129	O	7.96553	-0.56974	-2.14623		129	O	7.91079	-0.51618	-1.89222		129	O	7.92089	-0.50735	-1.85582		129	O	7.77895	-0.44532	-2.43451		129	O	7.54788	-0.20387	-3.8245		129	O	8.40979	-0.55109	-1.1076		129	O	8.25938	-1.85308	-2.24868
130	O	9.05572	-2.79457	-2.42166		130	O	8.8865	-2.77465	-2.29067		130	O	8.87082	-2.77189	-2.27956		130	O	9.05647	-2.58783	-2.50463		130	O	9.38361	-1.86778	-3.27696		130	O	9.27785	-2.80323	-1.72391		130	O	8.47711	-4.16439	-1.34414
131	C	9.772	-3.92608	-1.94878		131	C	9.58222	-3.94527	-1.88973		131	C	9.56175	-3.95041	-1.89392		131	C	9.83813	-3.62022	-1.92209		131	C	10.1579	-2.63059	-2.3638		131	C	9.92335	-4.03444	-1.43363		131	C	8.75675	-5.12047	-0.33164
132	O	4.38577	-2.50534	2.8711		132	O	4.43794	-2.9425	3.18805		132	O	4.45899	-2.89296	3.21345		132	O	4.04526	-2.18248	2.71112		132	O	3.94797	-2.42959	1.88016		132	O	4.52898	-2.35179	4.25516		132	O	3.70316	-2.48885	2.71962
133	H	-7.33261	-0.90604	-0.18604		133	H	-7.16632	-0.85036	0.14054		133	H	-7.16499	-0.85076	0.13329		133	H	-7.34148	-0.90393	-0.42509		133	H	-7.29739	-0.89796	-0.44072		133	H	-7.41648	-1.04492	0.33482		133	H	-7.39876	-1.03211	-0.20415
134	H	-6.264	-0.19624	-1.41485		134	H	-6.11274	-0.26677	-1.1655		134	H	-6.0998	-0.26353	-1.1615		134	H	-6.23361	-0.08824	-1.54851		134	H	-6.19867	-0.02859	-1.53218		134	H	-6.29573	-0.42635	-0.90213		134	H	-6.37529	-0.50903	-1.55868
135	H	-5.41878	0.08231	0.8467		135	H	-5.23145	0.18776	1.0646		135	H	-5.23619	0.17907	1.07927		135	H	-5.499	0.02799	0.76272		135	H	-5.48848	0.05796	0.79026		135	H	-5.35927	-0.27847	1.35445		135	H	-5.48222	0.15349	0.60203
136	H	-3.68889	-1.62794	-0.96003		136	H	-3.53534	-1.62105	-0.67456		136	H	-3.52931	-1.62366	-0.65552		136	H	-3.64338	-1.51856	-1.07125		136	H	-3.58658	-1.42399	-1.04963		136	H	-3.93209	-2.1122	-0.59474		136	H	-3.74948	-1.7858	-0.95755
137	H	-2.16823	-1.87291	0.91159		137	H	-1.95854	-1.72533	1.15991		137	H	-1.9668	-1.74014	1.1934		137	H	-2.19965	-1.81802	0.87784		137	H	-2.15505	-1.71902	0.91009		137	H	-2.39149	-2.72219	1.16395		137	H	-2.16933	-1.64478	0.88309
138	H	-2.21925	0.32217	1.47176		138	H	-2.05765	0.53107	1.55069		138	H	-2.06073	0.50908	1.60692		138	H	-2.48841	0.37508	1.53984		138	H	-2.38159	0.40578	1.64553		138	H	-2.09421	-0.56324	1.85184		138	H	-2.36075	0.66488	0.97513
139	H	-4.08873	-2.1433	2.8769		139	H	-3.80548	-1.89775	3.19513		139	H	-3.83084	-1.92562	3.20835		139	H	-4.21748	-2.33376	2.68238		139	H	-4.18797	-2.26954	2.69225		139	H	-4.19171	-2.80963	3.22749		139	H	-4.05083	-1.53691	2.93101
140	H	-2.25327	-7.56302	-0.34378		140	H	-2.00183	-7.45263	0.18115		140	H	-2.06425	-7.49011	0.18512		140	H	-2.12574	-7.43957	-0.87733		140	H	-1.88604	-7.31168	-0.83574		140	H	-4.16654	-8.56724	0.0684		140	H	-1.71879	-7.30792	0.92235
141	H	-1.47355	-7.56005	1.15428		141	H	-1.14651	-7.35409	1.63019		141	H	-1.19504	-7.39156	1.62707		141	H	-1.46663	-7.58138	0.67384		141	H	-1.19926	-7.41282	0.71124		141	H	-3.36995	-8.74302	1.56747		141	H	-1.11876	-7.01529	2.47776
142	H	-4.01017	-5.95107	-0.92154		142	H	-3.8426	-5.92196	-0.37458		142	H	-3.88394	-5.93753	-0.37108		142	H	-3.86439	-5.79024	-1.42468		142	H	-3.7021	-5.75664	-1.37284		142	H	-5.3092	-6.4283	-0.55505		142	H	-3.56957	-6.0056	-0.03849
143	H	-4.85283	-3.67923	-0.29217		143	H	-4.6906	-3.63185	0.16921		143	H	-4.71678	-3.64223	0.17573		143	H	-4.76175	-3.58748	-0.65397		143	H	-4.68366	-3.57788	-0.62272		143	H	-5.41748	-4.02074	0.06259		143	H	-4.59246	-3.72164	0.10694
144	H	-1.57757	2.39807	-0.7974		144	H	-1.4252	2.52992	-1.08922		144	H	-1.42283	2.50663	-0.9629		144	H	-1.6192	2.52749	-0.58489		144	H	-1.64338	2.51906	-0.18055		144	H	-1.47225	1.69467	-0.17647		144	H	-1.79986	2.3595	-1.872
145	H	-0.29267	2.5099	-2.01424		145	H	-0.17311	2.37379	-2.33387		145	H	-0.15613	2.40878	-2.19905		145	H	-0.31849	2.74135	-1.77331		145	H	-0.35457	2.98175	-1.31683		145	H	-0.16915	1.86658	-1.36807		145	H	-0.53302	2.13003	-3.08462
146	H	0.47411	1.86813	0.30343		146	H	0.58072	2.08782	0.08389		146	H	0.58366	2.01964	0.21874		146	H	0.42727	2.03475	0.50262		146	H	0.4916	2.15602	0.84468		146	H	0.50086	0.84658	0.85087		146	H	0.1899	2.33511	-0.65403
147	H	1.09369	-0.00279	-2.02241		147	H	1.22785	-0.10085	-1.92594		147	H	1.19917	-0.10984	-1.87157		147	H	1.03483	0.20153	-1.85534		147	H	1.18115	0.60035	-1.65738		147	H	1.06073	-0.67551	-1.71966		147	H	1.13432	-0.07827	-2.25555
148	H	2.28005	-1.42106	-0.37183		148	H	2.42128	-1.2085	0.0033		148	H	2.42147	-1.2805	-0.016		148	H	2.22375	-1.27468	-0.45314		148	H	2.36789	-1.03987	-0.43125		148	H	1.9755	-2.48492	-0.45422		148	H	2.33255	-0.75246	-0.20054
149	H	2.71917	0.77943	0.81434		149	H	0.26136	-1.02151	1.62644		149	H	0.29574	-1.13187	1.61897		149	H	0.3103	-1.35782	1.44604		149	H	0.62043	-1.25059	1.6315		149	H	-0.13831	-2.68345	1.26004		149	C	2.71484	0.83096	1.87485
150	H	0.28084	-1.4166	1.40658		150	H	-1.07176	-1.31417	-1.89326		150	H	-1.08226	-1.36631	-1.92008		150	H	-1.09251	-1.08286	-2.12933		150	H	-1.25251	-0.91763	-1.63572		150	H	-0.70124	-1.60102	-2.43786		150	H	0.20282	-0.48436	1.40413
151	H	-1.14286	-1.37397	-2.1563		151	H	-0.59755	-6.04531	-2.33797		151	H	-0.62475	-6.11094	-2.36706		151	H	-0.63555	-5.75921	-3.14486		151	H	-0.62311	-5.37686	-3.09886		151	H	-2.30229	-5.89463	-3.87609		151	H	-1.01982	-1.4503	-2.04905
152	H	-0.742	-6.11772	-2.8263		152	H	0.25824	-7.20947	-1.4817		152	H	0.2069	-7.28248	-1.49326		152	H	0.13115	-7.03219	-2.36368		152	H	0.21834	-6.69477	-2.53237		152	H	-2.40087	-7.45034	-3.14922		152	H	-0.11532	-6.17809	-1.63783
153	H	0.01436	-7.35003	-1.96244		153	H	1.74955	-5.33921	2.22966		153	H	1.69539	-5.41442	2.21599		153	H	1.41279	-5.65415	1.61781		153	H	1.98916	-5.5756	1.33785		153	H	-1.11968	-6.93277	1.11534		153	H	0.57691	-7.10712	-0.45022
154	H	1.40074	-5.67671	1.87495		154	H	4.44679	0.33546	0.344		154	H	4.43462	0.33009	0.35339		154	H	4.46651	0.55147	-0.02191		154	H	4.60361	0.13337	-0.00765		154	H	4.64317	-0.10239	1.14791		154	H	1.59572	-4.5311	2.94053
155	H	4.60341	0.4286	0.0933		155	H	5.98335	0.22001	-0.54556		155	H	5.98263	0.22641	-0.52826		155	H	5.93121	0.41513	-1.01814		155	H	6.00851	0.34015	-1.07222		155	H	6.07251	-0.02156	0.08078		155	H	4.33767	0.54417	-0.08066
156	H	6.06052	0.26277	-0.9048		156	H	5.76963	-1.42864	1.24423		156	H	5.77536	-1.41739	1.26569		156	H	5.6419	-1.246	0.78648		156	H	5.78364	-1.98555	-0.38279		156	H	6.38282	-1.6236	1.95236		156	H	5.83527	0.13074	-0.91079
157	H	5.80711	-1.35749	0.93627		157	H	6.10758	-2.45663	-1.59299		157	H	6.10963	-2.46638	-1.56577		157	H	6.07686	-2.29944	-2.02666		157	H	5.42389	-1.41992	-3.3395		157	H	6.62843	-2.38355	-0.91762		157	H	5.13109	-1.41978	0.93078
158	H	6.15179	-2.4868	-1.85823		158	H	6.06732	-4.76546	-0.65183		158	H	6.06678	-4.76744	-0.60683		158	H	6.02086	-4.58394	-0.98382		158	H	4.89822	-3.77925	-3.73443		158	H	6.4706	-4.76214	-0.57506		158	H	5.90589	-2.45041	-1.81456
159	H	6.00251	-4.75103	-0.81103		159	H	7.22887	-3.77615	1.2689		159	H	7.23271	-3.76348	1.30363		159	H	7.03665	-3.52722	0.98242		159	H	6.61856	-4.23155	-2.01878		159	H	7.95979	-4.20335	1.4042		159	H	5.44761	-4.75914	-0.98751
160	H	7.14798	-3.72458	1.10174		160	H	3.90059	-4.37695	0.92459		160	H	3.90008	-4.36135	0.97014		160	H	3.74851	-4.13025	0.42485		160	H	3.3182	-4.17973	-1.54972		160	H	4.75196	-4.84872	1.59203		160	H	6.31966	-3.8337	1.15209
161	H	3.80914	-4.20422	0.69657		161	H	0.97975	-4.7499	-4.87652		161	H	1.03151	-4.80314	-4.86004		161	H	1.08454	-4.49358	-5.50016		161	H	-1.37409	-1.19248	-4.5069		161	H	1.29736	-5.09484	-3.96984		161	H	3.11432	-4.19138	0.26072
162	H	1.02232	-4.71137	-5.16733		162	H	1.29599	-6.35462	-4.3669		162	H	1.33037	-6.40068	-4.32016		162	H	1.37694	-6.09911	-4.99354		162	H	-1.58897	-2.85678	-4.72234		162	H	0.66245	-6.23533	-2.85363		162	H	0.0121	-3.77489	-5.23792
163	H	1.29663	-6.3057	-4.60443		163	H	1.9378	-2.79703	-3.70011		163	H	1.98014	-2.83581	-3.69757		163	H	1.90826	-2.55026	-4.22136		163	H	0.92638	-0.22076	-4.14797		163	H	3.20599	-3.5997	-3.39037		163	H	-0.12259	-5.3913	-4.68259
164	H	1.95084	-2.74284	-3.99945		164	H	3.3498	-2.13825	-1.77944		164	H	3.3849	-2.15833	-1.78116		164	H	3.29819	-1.90997	-2.26972		164	H	2.95098	-0.82304	-2.87489		164	H	4.79395	-3.05766	-1.60094		164	H	1.83785	-2.26986	-4.4536
165	H	3.38403	-2.06119	-2.09696		165	H	-13.3157	2.80256	-1.51654		165	H	-13.3217	2.79994	-1.51		165	H	-13.2394	2.98665	-1.66473		165	H	-13.2724	2.98009	-1.64276		165	H	-13.2415	2.84554	-1.59537		165	H	3.27843	-1.89795	-2.48249
166	H	-13.2488	2.91867	-1.62983		166	H	-12.3294	1.59954	0.455		166	H	-12.3158	1.60017	0.45077		166	H	-12.433	1.37577	0.08284		166	H	-12.3832	1.37478	0.06164		166	H	-12.432	1.52863	0.36545		166	H	-13.7546	2.26682	-2.10207
167	H	-12.422	1.44845	0.23208		167	H	-11.1292	2.8729	0.61629		167	H	-11.1188	2.87729	0.60576		167	H	-11.2586	2.56663	0.62293		167	H	-11.209	2.57747	0.57428		167	H	-11.2658	2.79024	0.73436		167	H	-12.6727	1.27992	-0.06487
168	H	-11.2377	2.67571	0.65695		168	H	-10.2946	2.35225	-1.70717		168	H	-10.2891	2.36118	-1.71693		168	H	-10.2135	2.54961	-1.67352		168	H	-10.2057	2.57663	-1.731		168	H	-10.173	2.43503	-1.49999		168	H	-11.5034	2.59118	-0.06354
169	H	-10.2391	2.47495	-1.65606		169	H	-11.4217	1.01779	-1.8085		169	H	-11.4198	1.03	-1.82401		169	H	-11.3241	1.28945	-2.16482		169	H	-11.3328	1.33154	-2.22569		169	H	-11.301	1.14504	-1.85456		169	H	-10.7139	1.86719	-2.34699
170	H	-11.3508	1.17225	-2.01399		170	H	-9.24532	1.34914	0.33909		170	H	-9.24223	1.34306	0.32496		170	H	-9.316	1.12125	0.15935		170	H	-9.3173	1.09519	0.08503		170	H	-9.3098	1.24831	0.48731		170	H	-11.8139	0.5067	-2.29208
171	H	-9.28694	1.21662	0.2669		171	H	-8.98209	0.44784	-1.13973		171	H	-8.97895	0.45219	-1.1602		171	H	-8.97698	0.52508	-1.45516		171	H	-8.95696	0.5637	-1.54647		171	H	-9.0222	0.37956	-1.01019		171	H	-9.63228	1.08558	-0.20895
172	H	-8.99148	0.4707	-1.29286		172	H	-11.1065	-0.34979	0.91364		172	H	-11.11	-0.35835	0.88107		172	H	-11.2328	-0.60787	0.27654		172	H	-11.2424	-0.64896	0.08695		172	H	-11.2774	-0.32388	0.94238		172	H	-9.32565	0.08629	-1.61476
173	H	-11.1884	-0.48506	0.61429		173	H	-9.44	-0.96022	0.87857		173	H	-9.44302	-0.96788	0.85124		173	H	-9.57919	-1.24828	0.20769		173	H	-9.57808	-1.26579	0.06678		173	H	-9.67919	-1.09232	0.88408		173	H	-11.4285	-0.64792	0.48192
174	H	-9.54292	-1.14417	0.53111		174	H	-9.66404	-1.78235	-1.37541		174	H	-9.65586	-1.77816	-1.40567		174	H	-9.68526	-1.59035	-2.18145		174	H	-9.58946	-1.55148	-2.32464		174	H	-9.96922	-1.74763	-1.40971		174	H	-9.7322	-1.17101	0.51617
175	H	-9.76121	-1.6894	-1.81199		175	H	-11.38	-1.32128	-1.30216		175	H	-11.3696	-1.3152	-1.34361		175	H	-11.397	-1.10661	-2.09892		175	H	-11.2984	-1.07891	-2.3104		175	H	-11.6271	-1.14053	-1.31916		175	H	-9.87012	-2.1792	-1.66739
176	H	-11.465	-1.19452	-1.69387		176	H	-10.7779	-2.46884	-0.26697		176	H	-10.7769	-2.46929	-0.31002		176	H	-10.8744	-2.45505	-1.28902		176	H	-10.8068	-2.44505	-1.51096		176	H	-11.1386	-2.39832	-0.35202		176	H	-11.6144	-1.80986	-1.65128
177	H	-10.9009	-2.46916	-0.79508		177	H	11.6877	5.98702	-2.87202		177	H	11.703	5.98993	-2.87608		177	H	11.7061	5.81757	-2.90468		177	H	11.8122	5.40863	-3.15551		177	H	11.7108	6.18303	-2.88137		177	H	-10.9702	-2.83621	-0.51942
178	H	11.7488	5.89567	-2.90213		178	H	9.30297	6.35319	-3.49013		178	H	9.30941	6.35844	-3.46217		178	H	9.35095	6.46212	-3.3687		178	H	9.60379	6.47887	-2.80495		178	H	9.28655	6.17935	-3.4823		178	H	11.3659	4.46787	-4.14537
179	H	9.34376	6.36322	-3.3334		179	H	9.61631	5.72243	-5.1005		179	H	9.59971	5.72036	-5.07385		179	H	9.5579	6.04457	-5.06405		179	H	9.42749	6.72387	-4.53813		179	H	9.65927	5.34257	-4.98152		179	H	8.95195	4.82922	-4.56692
180	H	9.53633	5.86288	-5.00755		180	H	9.96719	4.13479	-2.51227		180	H	9.973	4.14262	-2.48191		180	H	9.88904	4.07771	-2.75207		180	H	9.79195	3.99381	-3.23287		180	H	10.1461	4.2236	-2.17438		180	H	9.09959	4.09913	-6.16058
181	H	10.0263	4.05605	-2.59342		181	H	10.173	3.48741	-4.13673		181	H	10.1683	3.48808	-4.10458		181	H	9.93183	3.65986	-4.46118		181	H	9.38147	4.27816	-4.92114		181	H	10.4903	3.36683	-3.67342		181	H	9.81108	2.66602	-3.57034
182	H	10.0841	3.54409	-4.27672		182	H	7.53293	4.55254	-2.98797		182	H	7.53487	4.55964	-2.94574		182	H	7.47779	4.76227	-2.98264		182	H	7.58635	4.95578	-2.52516		182	H	7.69618	4.25817	-2.76196		182	H	9.68105	1.91732	-5.16079
183	H	7.57315	4.56881	-2.83679		183	H	7.77032	4.0828	-4.66322		183	H	7.76406	4.0845	-4.62027		183	H	7.56075	4.49861	-4.71826		183	H	7.22458	5.38522	-4.19633		183	H	8.06176	3.58749	-4.34136		183	H	7.3518	3.12999	-3.57062
184	H	7.66446	4.22596	-4.55706		184	H	8.38698	1.74063	-3.89029		184	H	8.38981	1.74444	-3.83603		184	H	8.00908	2.03954	-4.30532		184	H	7.23036	2.94709	-4.81808		184	H	8.94272	1.47854	-3.17596		184	H	7.21443	2.52988	-5.21614
185	H	8.27319	1.82021	-4.02075		185	H	6.71809	2.22192	-3.50607		185	H	6.71823	2.22519	-3.46706		185	H	6.43389	2.58939	-3.68482		185	H	6.02101	3.3303	-3.5675		185	H	7.20338	1.77255	-3.03944		185	H	7.8683	0.2372	-4.47233
186	H	6.66036	2.30705	-3.45187		186	H	7.242	2.62375	-1.3108		186	H	7.21095	2.62065	-1.2708		186	H	7.19085	2.64348	-1.53588		186	H	7.39174	2.47177	-1.90465		186	H	7.36081	2.47851	-0.89212		186	H	6.45117	0.84792	-3.58694
187	H	7.36571	2.5002	-1.29902		187	H	8.9025	2.41611	-1.55197		187	H	8.87957	2.44598	-1.49038		187	H	8.80725	2.39333	-1.96242		187	H	8.68522	2.2581	-2.92653		187	H	9.05581	2.57132	-0.90413		187	H	7.7848	1.37509	-1.74662
188	H	9.00831	2.34077	-1.68183		188	H	7.91601	1.07545	-1.74732		188	H	7.92055	1.08582	-1.69775		188	H	7.75278	1.12784	-2.21214		188	H	7.39861	1.28645	-3.19247		188	H	8.33659	1.04818	-1.02935		188	H	9.20382	0.97481	-2.54606
189	H	8.02456	0.99791	-1.90004		189	H	5.44205	0.86774	6.19986		189	H	5.43992	0.87711	6.19887		189	H	5.44194	0.82927	6.18835		189	H	5.47399	1.01776	6.26717		189	H	5.3302	1.16984	5.96263		189	H	8.15761	-0.27936	-2.23184
190	H	5.42758	0.90431	6.1845		190	H	5.31028	1.25361	3.74486		190	H	5.31204	1.24145	3.74096		190	H	5.31885	1.62643	3.83002		190	H	5.27816	1.70354	3.87896		190	H	5.7451	1.57866	3.62258		190	H	4.9398	1.71816	5.69748
191	H	5.34806	1.40434	3.74995		191	H	5.57961	-0.42731	4.20657		191	H	5.57827	-0.435	4.21572		191	H	5.44735	-0.12082	4.01442		191	H	5.13234	-0.02649	4.18312		191	H	5.66776	-0.15268	3.96264		191	H	5.26151	1.87879	3.2198
192	H	5.49468	-0.30662	4.13815		192	H	7.48843	-1.67972	2.73619		192	H	7.50271	-1.70346	2.77806		192	H	7.15277	-1.24418	2.23441		192	H	5.97224	-1.05474	1.81332		192	H	8.10221	-1.61355	3.48417		192	H	5.08904	0.25427	3.87178
193	H	7.27465	-1.61544	2.57283		193	H	9.65988	1.7223	1.59433		193	H	9.65807	1.69085	1.58377		193	H	9.71558	2.03651	1.72338		193	H	9.62211	1.01799	1.57796		193	H	10.0725	1.6252	1.68972		193	H	6.654	-1.42935	2.47192
194	H	9.74117	1.6487	1.64022		194	H	9.36036	-0.75673	1.22643		194	H	9.37235	-0.79189	1.25467		194	H	9.12048	-0.29152	0.89316		194	H	8.07896	-0.54693	0.37235		194	H	9.99278	-0.87119	1.90404		194	H	9.94166	1.11831	1.92193
195	H	9.24052	-0.76494	1.12303		195	H	-8.10646	3.22975	0.84248		195	H	-8.10593	3.23139	0.84132		195	H	-8.10766	3.26335	0.93309		195	H	-8.10059	3.28823	0.93171		195	H	-8.0972	3.25259	0.81695		195	H	8.94123	-1.15313	1.3537
196	H	-8.11005	3.23954	0.88935		196	H	-7.02289	1.50202	-0.52884		196	H	-7.02617	1.5014	-0.52871		196	H	-7.19721	1.62502	-0.63939		196	H	-7.22681	1.6568	-0.66443		196	H	-7.0778	1.45146	-0.47286		196	H	-8.49843	3.14538	0.14845
197	H	-7.10684	1.56187	-0.58705		197	H	-5.44046	2.19764	-0.24339		197	H	-5.44135	2.19113	-0.24012		197	H	-5.55963	2.20176	-0.38179		197	H	-5.57299	2.17849	-0.37848		197	H	-5.46098	2.04252	-0.15362		197	H	-7.49835	1.2741	-1.11356
198	H	-5.49775	2.20149	-0.31695		198	H	-5.78368	3.90048	-1.785		198	H	-5.77904	3.90749	-1.7711		198	H	-5.8906	4.14562	-1.6343		198	H	-5.84707	4.19011	-1.54776		198	H	-5.62395	3.71495	-1.75735		198	H	-5.88059	1.84184	-0.7556
199	H	-5.8417	4.01969	-1.7318		199	H	-7.44541	4.16233	-1.29331		199	H	-7.44856	4.15365	-1.29842		199	H	-7.58802	4.27953	-1.2162		199	H	-7.56613	4.299	-1.22129		199	H	-7.28879	4.0956	-1.35668		199	H	-5.94388	3.47557	-2.37741
200	H	-7.5149	4.2273	-1.25271		200	H	-7.35619	3.3842	-3.59926		200	H	-7.32295	3.38204	-3.60612		200	H	-7.328	3.78059	-3.58458		200	H	-7.16551	3.86846	-3.58624		200	H	-7.1435	3.20889	-3.62615		200	H	-7.61976	3.91179	-2.04606
201	H	-7.38221	3.58287	-3.59195		201	H	-8.22897	2.26457	-2.54179		201	H	-8.20406	2.25682	-2.56131		201	H	-8.22219	2.52248	-2.71287		201	H	-8.09906	2.57931	-2.80303		201	H	-8.12737	2.19148	-2.56		201	H	-7.45778	2.98638	-4.28752
202	H	-8.25155	2.39215	-2.6106		202	H	-5.35415	1.7105	-3.03661		202	H	-5.32058	1.71527	-3.02106		202	H	-5.31204	2.08441	-3.08352		202	H	-5.1619	2.19672	-3.04557		202	H	-5.28252	1.42832	-2.81371		202	H	-8.4512	1.97724	-3.23067
203	H	-5.36604	1.88638	-3.09452		203	H	-8.41939	-0.77382	-3.48697		203	H	-8.37193	-0.77785	-3.51024		203	H	-8.30089	-0.31937	-4.11031		203	H	-8.06582	-0.27031	-4.17466		203	H	-8.46422	-0.84027	-3.49294		203	H	-5.5662	1.29671	-3.60031
204	H	-8.42805	-0.53775	-3.82755		204	H	-8.75719	0.88378	-3.76313		204	H	-8.70936	0.87789	-3.79758		204	H	-8.6255	1.3598	-4.20012		204	H	-8.40588	1.40566	-4.30468		204	H	-8.65899	0.83135	-3.80575		204	H	-8.64648	-1.21023	-3.78941
205	H	-8.74597	1.13868	-3.98102		205	H	-4.95859	-0.60776	-3.41663		205	H	-4.91018	-0.60161	-3.4007		205	H	-4.85282	-0.16377	-3.74618		205	H	-4.62393	-0.04007	-3.6906		205	H	-4.99265	-0.89352	-3.19764		205	H	-8.99853	0.42163	-4.18754
206	H	-4.96534	-0.40258	-3.65352		206	H	-6.30436	-1.50661	-4.10059		206	H	-6.24342	-1.5029	-4.10294		206	H	-6.11956	-0.95581	-4.6671		206	H	-5.83856	-0.86233	-4.64617		206	H	-6.35692	-1.73141	-3.92203		206	H	-5.19094	-1.037	-3.7716
207	H	-6.29142	-1.22812	-4.45168		207	H	-1.72685	-0.17705	7.40798		207	H	-1.71009	-0.18689	7.41281		207	H	-1.24239	-0.2031	7.67334		207	H	-1.4792	-0.1976	7.59605		207	H	-0.49582	0.33366	7.8137		207	H	-6.5513	-1.99306	-4.33443
208	H	-1.45809	-0.22686	7.56921		208	H	0.68112	-0.55004	6.70937		208	H	0.69479	-0.52361	6.68463		208	H	0.49978	-0.30149	5.87935		208	H	0.54883	-0.44044	6.10305		208	H	0.19699	-0.24285	5.47961		208	H	-1.4754	0.91091	7.41422
209	H	0.61143	-0.37027	6.13334		209	H	0.49206	0.74316	5.52879		209	H	0.47394	0.76907	5.50917		209	H	-0.42343	0.86325	4.9362		209	H	-0.12793	0.8052	5.05722		209	H	-1.47783	-0.12149	4.9535		209	H	0.15838	1.0442	5.53537
210	H	-0.05533	0.89218	5.10427		210	H	-1.41522	-0.59109	4.46395		210	H	-1.42659	-0.58598	4.46401		210	H	-2.33939	-0.78397	4.81827		210	H	-2.19919	-0.69829	4.75768		210	H	-2.14091	-1.96187	6.48229		210	H	-1.02537	1.96106	4.59991
211	H	-2.04953	-0.62538	4.62275		211	H	-1.09384	-1.88776	5.59728		211	H	-1.07869	-1.88064	5.59188		211	H	-1.38092	-1.94959	5.73301		211	H	-1.33447	-1.95873	5.63658		211	H	-0.48619	-2.12391	7.05628		211	H	-2.52217	0.07208	4.42473
212	H	-1.27127	-1.89059	5.5678		212	H	-0.13461	-2.131	3.27986		212	H	-0.15381	-2.11702	3.26981		212	H	-1.40488	-2.26556	3.22276		212	H	-1.2031	-2.11133	3.12144		212	H	-1.28043	-3.79524	5.31182		212	H	-1.64993	-0.83861	5.65625
213	H	-0.99	-2.01886	3.06246		213	H	0.89964	-0.73127	3.58575		213	H	0.88008	-0.70911	3.5485		213	H	-0.65571	-0.69907	3.0467		213	H	-0.44227	-0.53194	3.09258		213	H	-1.3692	-2.47746	4.14509		213	H	-1.18484	-1.49073	3.20654
214	H	-0.11721	-0.48786	3.11067		214	H	2.37046	-2.05139	4.69351		214	H	2.37536	-2.01464	4.63716		214	H	1.40334	-1.5576	3.74165		214	H	1.56338	-1.46011	3.95991		214	H	1.20579	-2.2521	4.98501		214	H	-0.45527	0.10302	3.01825
215	H	1.78253	-1.54925	3.74837		215	H	-0.67055	-3.93891	4.38149		215	H	-0.66184	-3.92323	4.36957		215	H	-1.10284	-4.15342	3.82607		215	H	-0.93587	-4.0367	3.77418		215	H	-0.84287	-4.6236	3.3211		215	H	1.41651	-0.55695	4.05883
216	H	-0.94269	-3.90246	4.00382		216	H	0.21192	-5.36891	4.18733		216	H	0.22778	-5.35251	4.20952		216	H	0.11133	-5.33557	3.83056		216	H	0.25896	-5.19279	3.45273		216	H	0.52312	-5.26957	2.48713		216	H	-1.15595	-3.00833	4.72859
217	H	0.15691	-5.1853	4.0952		217	H	2.52992	-5.45487	4.67361		217	H	2.54559	-5.42138	4.66597		217	H	2.34133	-4.85142	3.87954		217	H	2.50945	-4.73186	3.78495		217	H	2.61594	-4.61343	2.86793		217	H	0.01598	-4.17762	5.1113
218	H	2.41779	-4.91331	4.16767		218	H	3.37245	-4.01348	4.15964		218	H	3.3865	-3.97647	4.1531		218	H	2.8692	-3.25063	3.473		218	H	2.9636	-3.21685	3.11227		218	H	3.03128	-3.45158	4.11156		218	H	2.21468	-3.66741	5.41907
219	H	3.1146	-3.40126	3.67158		219	H	-3.55062	8.2475	2.93429		219	H	-3.55479	8.24849	2.93633		219	H	-3.66455	8.2749	3.01812		219	H	-3.69599	8.28125	3.0501		219	H	-3.51412	8.22054	2.87523		219	H	2.82673	-2.546	4.2854
220	H	-3.58021	8.25665	2.95628		220	H	-2.76195	5.29945	2.84314		220	H	-2.7563	5.30343	2.83779		220	H	-2.67866	5.4155	2.61092		220	H	-2.69824	5.44792	2.51672		220	H	-2.75048	5.26834	3.01707		220	H	-3.04937	8.06685	1.74664
221	H	-2.74322	5.32665	2.77723		221	H	-1.7263	6.65064	2.42713		221	H	-1.72601	6.65882	2.42278		221	H	-1.78612	6.87089	2.22147		221	H	-1.83288	6.92306	2.13644		221	H	-1.68209	6.58491	2.5752		221	H	-4.3146	5.29654	1.74779
222	H	-1.74218	6.70476	2.36571		222	H	-3.85434	8.26551	0.77704		222	H	-3.86654	8.26896	0.78017		222	H	-4.26925	8.39337	0.92443		222	H	-4.5122	8.38642	1.02637		222	H	-3.65728	8.10729	0.6907		222	H	-2.98803	5.80407	2.78097
223	H	-3.98756	8.30175	0.81572		223	H	-2.72532	4.12788	0.7818		223	H	-2.71526	4.13795	0.77458		223	H	-2.64141	4.45757	0.44388		223	H	-2.59111	4.62873	0.27007		223	H	-2.64508	3.9574	1.05571		223	H	-0.7189	6.06888	1.90745
224	H	-2.68889	4.21802	0.6829		224	H	-4.58188	8.06678	-1.55614		224	H	-4.59606	8.07151	-1.55256		224	H	-5.16953	8.30117	-1.3547		224	H	-5.48017	8.34426	-1.22516		224	H	-4.24943	7.75776	-1.66362		224	H	-3.92171	4.9971	-0.73129
225	H	-4.76161	8.13352	-1.50488		225	H	-3.44022	3.92584	-1.58092		225	H	-3.42925	3.93718	-1.58785		225	H	-3.52316	4.36027	-1.85689		225	H	-3.53418	4.5865	-1.99743		225	H	-3.23989	3.59584	-1.32131		225	H	0.91588	5.52327	0.15356
226	H	-3.45024	4.04508	-1.66725		226	H	-4.75092	6.6599	-3.35533		226	H	-4.75743	6.66825	-3.35556		226	H	-5.31349	7.04821	-3.26668		226	H	-5.58032	7.19156	-3.20743		226	H	-4.35324	6.2324	-3.36448		226	H	-2.28394	4.45498	-2.49874
227	H	-4.91207	6.77068	-3.33834		227	H	4.83726	5.34729	0.56316		227	H	4.85724	5.36409	0.56258		227	H	4.5535	5.13093	0.65014		227	H	4.28374	3.75533	0.47991		227	H	4.85533	5.11821	0.32171		227	H	1.17209	4.4703	-1.94416
228	H	4.923	5.29196	0.41996		228	H	5.92049	3.61333	2.64016		228	H	5.92649	3.63081	2.64775		228	H	6.03584	3.57621	2.62077		228	H	6.21755	3.80392	2.67472		228	H	5.89787	3.81131	2.70443		228	H	4.27615	2.87878	-0.60925
229	H	5.84564	3.6696	2.65785		229	H	4.63458	2.60276	0.77522		229	H	4.58027	2.62483	0.8163		229	H	4.89048	2.43303	0.74618		229	H	6.39784	2.07125	0.9268		229	H	4.64226	2.45406	1.0618		229	H	5.57157	3.90609	1.79933
230	H	4.68958	2.56286	0.77737		230	H	6.34102	2.08052	0.87278		230	H	6.27348	2.05943	0.90222		230	H	6.65299	2.19371	0.78645		230	H	7.8176	3.12673	1.06818		230	H	6.36148	1.98572	1.21884		230	H	6.28127	1.77133	0.79368
231	H	6.38415	2.0371	0.99594		231	H	5.25981	2.90654	-1.29341		231	H	5.2117	2.87408	-1.27491		231	H	5.21472	3.08969	-1.27779		231	H	5.81971	3.28814	-0.96076		231	H	5.26031	2.38305	-1.01867		231	H	7.55979	2.98717	0.80158
232	H	5.31808	2.89961	-1.25328		232	H	3.98245	-2.59529	2.39908		232	H	4.00855	-2.52929	2.42918		232	H	3.61369	-1.72158	1.96566		232	H	3.5825	-1.53145	1.74721		232	H	3.92535	-1.62077	4.01598		232	H	5.96461	2.46461	-1.52942
233	H	3.99638	-2.12268	2.06319		233	H	5.20798	-3.39035	2.787		233	H	5.22235	-3.34881	2.80846		233	H	4.73603	-2.71921	2.28469		233	H	3.7956	-2.83084	1.00799		233	H	4.85838	-2.65067	3.39165		233	H	2.95234	-2.45494	2.09975
234	H	5.08314	-3.08323	2.50728		234	H	-11.3819	4.16635	-2.2815		234	H	-11.3987	4.16526	-2.29639		234	H	-11.251	4.45566	-1.93718		234	H	-11.3126	4.46419	-2.00137		234	H	-11.262	4.255	-2.10936		234	H	4.31824	-3.12004	2.29756
235	H	-11.2633	4.36429	-2.03222		235	H	-11.3536	5.02436	-0.73058		235	H	-11.3555	5.02607	-0.74729		235	H	-11.3725	4.96061	-0.24265		235	H	-11.3623	4.97009	-0.30307		235	H	-11.3711	5.02169	-0.51495		235	H	-11.8815	3.5851	-3.06839
236	H	-11.3722	4.99765	-0.38048		236	H	-12.72	5.22534	-1.83808		236	H	-12.7333	5.22367	-1.84106		236	H	-12.6315	5.41349	-1.40198		236	H	-12.6741	5.41386	-1.4059		236	H	-12.6394	5.2858	-1.72146		236	H	-11.8189	4.59385	-1.61144
237	H	-12.6417	5.35751	-1.56073		237	H	-13.155	4.4111	1.08812		237	H	-13.1401	4.41466	1.08945		237	H	-13.331	3.99668	1.2281		237	H	-13.2564	3.9978	1.24889		237	H	-13.3275	4.30629	1.09825		237	H	-13.2271	4.65671	-2.68192
238	H	-13.3104	4.14359	1.17958		238	H	-14.2521	3.05316	0.7836		238	H	-14.2366	3.05321	0.79886		238	H	-14.3868	2.7511	0.53949		238	H	-14.3259	2.73848	0.60819		238	H	-14.3795	2.96121	0.62476		238	H	-13.5408	4.12777	0.32456
239	H	-14.3732	2.85081	0.59702		239	H	-14.4257	4.55741	-0.13538		239	H	-14.4227	4.55466	-0.12221		239	H	-14.4837	4.41965	-0.04684		239	H	-14.4644	4.40353	0.0205		239	H	-14.4866	4.5123	-0.22347		239	H	-14.6153	2.72448	0.19578
240	H	-14.4763	4.47093	-0.11131		240	H	-6.89115	-3.46989	1.53761		240	H	-6.91019	-3.47513	1.53009		240	H	-7.06295	-3.7386	0.53335		240	H	-7.01788	-3.72073	0.4434		240	H	-7.46392	-3.73399	1.56489		240	H	-14.8566	4.12648	-0.85932
241	H	-7.07529	-3.64531	0.98408		241	H	-7.36739	-4.93776	0.62286		241	H	-7.37325	-4.93889	0.60201		241	H	-7.38619	-5.03079	-0.66812		241	H	-7.29381	-4.99804	-0.78542		241	H	-7.9667	-5.11538	0.53954		241	H	-7.00314	-3.54716	1.34023
242	H	-7.46328	-5.02406	-0.09613		242	H	-8.48568	-4.22974	1.8189		242	H	-8.50708	-4.23826	1.78758		242	H	-8.62521	-4.61022	0.54348		242	H	-8.57252	-4.60425	0.39349		242	H	-9.12277	-4.39213	1.69017		242	H	-7.46631	-5.0941	0.55882
243	H	-8.65189	-4.47998	1.11671		243	H	8.99874	-4.51244	-1.15339		243	H	8.98225	-4.51788	-1.15465		243	H	9.24716	-4.1918	-1.19572		243	H	9.6111	-3.52522	-2.04278		243	H	9.337	-4.62399	-0.71676		243	H	-8.57493	-4.31259	1.71828
244	H	9.16193	-4.50558	-1.24475		244	H	10.5554	-3.69279	-1.45826		244	H	10.5416	-3.7083	-1.47157		244	H	10.7206	-3.20779	-1.4237		244	H	10.4251	-2.03569	-1.48507		244	H	10.923	-3.86411	-1.023		244	H	7.87275	-5.29078	0.29659
245	H	10.6999	-3.62216	-1.4552		245	H	9.71829	-4.55516	-2.7848		245	H	9.68322	-4.55552	-2.79437		245	H	10.145	-4.28168	-2.73438		245	H	11.0622	-2.93644	-2.89356		245	H	9.99614	-4.58468	-2.37379		245	H	9.59308	-4.79591	0.29408
246	H	9.99856	-4.54378	-2.81977		246	H	-3.4995	7.92929	5.39425		246	H	-3.49824	7.92553	5.39548		246	H	-3.34711	7.77818	5.42796		246	H	-3.25469	7.72678	5.42784		246	H	-3.61364	8.05692	5.34811		246	H	9.01118	-6.05397	-0.83686
247	H	-3.45354	7.88615	5.40596		247	H	-1.913	7.58256	4.68354		247	H	-1.91184	7.58538	4.68133		247	H	-1.81786	7.61645	4.54603		247	H	-1.7677	7.61703	4.46969		247	H	-1.99223	7.64975	4.75841		247	H	-5.15691	8.77733	2.895
248	H	-1.88181	7.58549	4.6434		248	H	-2.97306	6.25207	5.17811		248	H	-2.96657	6.25049	5.17511		248	H	-2.72156	6.17062	5.02597		248	H	-2.62286	6.14224	4.95315		248	H	-3.09845	6.36421	5.26943		248	H	-4.29025	7.56665	3.85689
249	H	-2.9025	6.22456	5.13812		249	H	-5.53746	6.82231	2.43352		249	H	-5.5379	6.81773	2.43637		249	H	-5.58579	6.73928	2.59493		249	H	-5.6129	6.718	2.68298		249	H	-5.48535	6.79388	2.3427		249	H	-5.71461	7.09616	2.9132
250	H	-5.55586	6.80459	2.48226		250	H	-5.61779	7.4687	4.08411		250	H	-5.61712	7.46052	4.08842		250	H	-5.54165	7.25033	4.29326		250	H	-5.49218	7.19258	4.38782		250	H	-5.6543	7.5295	3.94848		250	H	-4.03977	7.54865	-0.47159
251	H	-5.59858	7.41611	4.14733		251	H	-5.14104	5.78318	3.81071		251	H	-5.13532	5.77715	3.81076		251	H	-4.9765	5.63355	3.836		251	H	-4.92231	5.59734	3.86618		251	H	-5.185	5.82679	3.79487		251	H	-5.02999	8.74395	0.38077
252	H	-5.09982	5.74571	3.82564		252	H	-7.42174	1.00341	1.84032		252	H	-7.4253	1.00482	1.84184		252	H	-7.4406	0.96938	1.73851		252	H	-7.4692	0.96536	1.71243		252	H	-7.51026	1.05048	1.90195		252	H	-5.55549	7.0536	0.30603
253	H	-7.42669	0.98552	1.79129		253	H	-7.44314	2.31829	3.02974		253	H	-7.44678	2.32089	3.02989		253	H	-7.30064	2.19593	3.00962		253	H	-7.34856	2.18103	2.99552		253	H	-7.44878	2.39389	3.05894		253	H	-7.94706	0.90634	1.27573
254	H	-7.34754	2.25538	3.02544		254	H	-5.90558	1.74663	2.37582		254	H	-5.90891	1.74698	2.37889		254	H	-5.84977	1.61	2.18743		254	H	-5.88388	1.59328	2.20104		254	H	-5.9517	1.72987	2.39054		254	H	-7.99649	2.28483	2.39033
255	H	-5.86287	1.67084	2.26517		255	H	-6.82194	4.70887	2.31248		255	H	-6.81719	4.7089	2.31157		255	H	-6.6516	4.58813	2.41509		255	H	-6.59795	4.54882	2.44388		255	H	-6.80056	4.74925	2.248		255	H	-6.44433	1.63495	1.85462
256	H	-6.75349	4.65767	2.36154		256	H	-6.34809	5.04375	0.63722		256	H	-6.34631	5.04279	0.63535		256	H	-6.34186	5.05655	0.73482		256	H	-6.31811	5.05364	0.76961		256	H	-6.26694	5.00272	0.57678		256	H	-7.0175	4.55264	1.63444
257	H	-6.34841	5.05123	0.6816		257	H	-5.29204	4.08975	1.67154		257	H	-5.28929	4.08775	1.66781		257	H	-5.20647	4.0039	1.57411		257	H	-5.17946	3.9646	1.55781		257	H	-5.27445	4.05655	1.67804		257	H	-6.67825	4.83819	-0.07928
258	H	-5.25612	4.0534	1.63471		258	H	0.1766	2.21052	7.6783		258	H	0.16252	2.22663	7.66748		258	H	0.0105	2.47501	6.8635		258	H	0.2487	2.29835	7.17034		258	H	-1.31504	2.36435	5.6694		258	H	-5.60089	3.8061	0.87176
259	H	0.15581	2.35876	7.24509		259	H	0.17855	0.76608	8.70423		259	H	0.19685	0.77979	8.68922		259	H	0.81837	1.1928	7.78006		259	H	0.69886	0.88217	8.13493		259	H	0.34043	2.0715	6.22798		259	H	-0.7467	3.72991	6.4644
260	H	0.65311	0.94368	8.1872		260	H	-1.20238	1.87687	8.73761		260	H	-1.19914	1.87094	8.74214		260	H	-0.55138	2.0624	8.49367		260	H	-0.64726	1.91386	8.64805		260	H	-0.86233	2.75446	7.33692		260	H	0.26064	2.65138	7.45277
261	H	-0.75613	1.89392	8.69026		261	H	-2.58533	0.99064	5.35804		261	H	-2.6098	0.97393	5.3772		261	H	-3.23244	0.52978	6.36888		261	H	-3.07687	0.86574	5.98769		261	H	-2.87737	-0.36555	7.8242		261	H	-1.24238	3.31148	8.11138
262	H	-3.06372	0.78676	5.94826		262	H	-1.48132	2.33838	5.67267		262	H	-1.52034	2.33583	5.68118		262	H	-2.42298	2.05418	5.9681		262	H	-2.01589	2.27964	5.87136		262	H	-3.2483	0.81241	6.55277		262	H	-3.60767	1.18704	6.16652
263	H	-2.06549	2.24745	5.86457		263	H	-2.80304	1.99234	6.79877		263	H	-2.8235	1.96971	6.82275		263	H	-2.87983	1.70154	7.64339		263	H	-2.82553	1.89791	7.39904		263	H	-2.7676	1.36283	8.16733		263	H	-3.13907	2.83165	5.70323
264	H	-2.88958	1.81827	7.37254		264	H	6.90028	2.82166	6.72039		264	H	6.90933	2.82656	6.70837		264	H	7.01269	2.5976	6.9759		264	H	7.3575	2.53348	6.83105		264	H	7.15375	2.51364	6.99427		264	H	-3.45507	2.44206	7.40294
265	H	7.00568	2.73352	6.80247		265	H	5.88944	3.12296	5.29394		265	H	5.90127	3.12288	5.27876		265	H	6.00622	3.16994	5.63157		265	H	6.37172	3.19768	5.51472		265	H	6.72429	3.16069	5.39649		265	H	6.56635	3.53523	6.23424
266	H	6.03493	3.16183	5.38079		266	H	7.59924	2.72873	5.0843		266	H	7.60915	2.7182	5.07362		266	H	7.68947	2.71945	5.3315		266	H	7.93236	2.44272	5.14561		266	H	8.1923	2.19939	5.58864		266	H	5.80796	3.78073	4.64572
267	H	7.71728	2.6629	5.17062		267	H	7.21918	-0.90154	6.19366		267	H	7.20688	-0.90184	6.2103		267	H	7.11177	-1.01207	5.86264		267	H	6.78232	-1.0952	5.93898		267	H	6.3567	-1.08799	6.1451		267	H	7.46118	3.15567	4.74107
268	H	7.08171	-0.97711	6.11653		268	H	7.60645	0.42744	7.30466		268	H	7.5995	0.43326	7.31215		268	H	7.59055	0.09875	7.16169		268	H	7.54683	-0.01608	7.12289		268	H	6.92014	-0.01888	7.44989		268	H	6.43799	-0.23847	6.13079
269	H	7.54926	0.27407	7.28556		269	H	8.41651	0.31714	5.73083		269	H	8.41241	0.30625	5.74105		269	H	8.37276	0.19682	5.57279		269	H	8.19536	-0.1322	5.47484		269	H	7.97593	-0.36509	6.06995		269	H	6.84299	1.15256	7.15683
270	H	8.36323	0.17593	5.71296		270	H	12.0394	5.18378	-5.80891		270	H	12.0107	5.17676	-5.81521		270	H	11.9062	5.39602	-5.93391		270	H	11.4121	6.14452	-6.10361		270	H	12.1128	4.98964	-5.676		270	H	7.84286	0.76697	5.74274
271	H	11.8969	5.31935	-5.90885		271	H	12.3186	4.13917	-4.40477		271	H	12.3085	4.13607	-4.41195		271	H	12.1323	4.15114	-4.69269		271	H	11.578	4.50425	-5.45323		271	H	12.5312	4.20659	-4.14196		271	H	11.4566	3.44499	-7.03324
272	H	12.2359	4.16244	-4.60962		272	H	13.3654	5.53331	-4.68783		272	H	13.3534	5.52756	-4.71456		272	H	13.2885	5.479	-4.82957		272	H	12.9463	5.61935	-5.39081		272	H	13.4039	5.65166	-4.66032		272	H	11.8435	2.50289	-5.58305
273	H	13.299	5.55162	-4.85192		273	H	10.9097	8.19094	-3.74706		273	H	10.9151	8.19199	-3.74681		273	H	11.1064	8.17957	-3.44581		273	H	11.6412	7.85663	-2.69837		273	H	10.6643	8.12372	-4.04965		273	H	12.8787	3.85248	-6.05895
274	H	10.9812	8.18024	-3.55199		274	H	11.2739	7.66868	-5.40053		274	H	11.2538	7.66372	-5.40381		274	H	11.3835	7.86025	-5.16649		274	H	11.5582	8.17993	-4.43848		274	H	11.0596	7.39997	-5.61802		274	H	10.5531	6.61977	-5.11459
275	H	11.2322	7.78347	-5.26049		275	H	12.5859	7.87444	-4.22897		275	H	12.5835	7.87165	-4.25272		275	H	12.7356	7.7898	-4.02502		275	H	13.0342	7.49966	-3.73498		275	H	12.3576	7.93128	-4.53671		275	H	10.7784	5.97362	-6.74876
276	H	12.6164	7.86417	-4.15871		276	H	7.46128	5.0621	0.42453		276	H	7.46319	5.01211	0.38599		276	H	7.21004	5.36472	0.43205		276	H	6.08982	5.79014	0.3362		276	H	7.49884	4.80047	0.28546		276	H	12.1814	6.23379	-5.69973
277	H	7.55174	4.97389	0.47338		277	H	8.11091	3.82117	1.53654		277	H	8.10151	3.75885	1.49163		277	H	8.10952	4.23298	1.47652		277	H	7.44237	5.63153	1.46983		277	H	8.10217	3.7778	1.63598		277	H	5.89926	5.07693	-1.02156
278	H	8.11001	3.82883	1.73138		278	H	7.60574	5.3875	2.16524		278	H	7.65539	5.34238	2.12083		278	H	7.3403	5.653	2.18292		278	H	5.8726	6.19864	2.0532		278	H	7.61575	5.44997	1.93063		278	H	6.94597	5.43633	0.36485
279	H	7.55313	5.43842	2.18749		279	H	4.06344	6.76882	2.3306		279	H	4.15503	6.83264	2.32124		279	H	3.59766	6.32	2.49918		279	H	2.60408	4.25966	2.07448		279	H	4.09396	6.8749	1.75963		279	H	5.25087	5.93964	0.39013
280	H	4.00767	6.78749	2.04823		280	H	5.83951	6.80986	2.28846		280	H	5.93072	6.8213	2.25056		280	H	5.32615	6.71941	2.37406		280	H	3.6544	5.67872	1.91619		280	H	5.8708	6.88829	1.7281		280	H	2.23238	3.63863	0.12151
281	H	5.781	6.83435	2.15338		281	H	4.99777	5.78236	3.4637		281	H	5.07839	5.83508	3.45339		281	H	4.77082	5.51688	3.55373		281	H	3.8725	4.55722	3.27555		281	H	5.00597	6.12743	3.07731		281	H	3.22528	5.03022	-0.39194
282	H	4.84362	5.85889	3.30048														282	C	2.59933	1.07883	1.79203		282	C	2.49679	0.99653	2.16897		282	C	1.68815	-0.99474	2.50171		282	H	3.03413	4.66704	1.3326
																		283	H	2.52018	1.87874	1.05353		283	H	1.46807	0.97552	2.5596		283	H	3.11357	-1.92113	1.4043		283	H	3.59293	1.48117	1.92026
																		284	H	3.61097	1.11259	2.2092		284	H	2.72801	1.95576	1.70242		284	O	2.33252	-0.83742	3.54207		284	H	2.98873	-0.22424	1.96507
																		285	C	1.55798	1.24448	2.90021		285	H	3.19685	0.84357	2.99235		285	H	0.63492	-0.68384	2.45575		285	O	1.85583	1.10607	2.96761
																		286	O	1.38923	2.56226	3.33989														286	C	1.51114	2.47791	3.05319
																		287	H	1.82675	0.58689	3.74834														287	H	0.61141	2.52865	3.66265
																		288	H	0.57992	0.93195	2.5223														288	H	1.29179	2.87515	2.05957
																		289	C	2.56159	3.13172	3.89302														289	S	2.7811	3.54433	3.78466
																		290	H	3.2975	3.38631	3.11718														290	C	2.60143	3.06064	5.52097
																		291	H	3.01807	2.45669	4.63456														291	H	2.65232	1.9733	5.62147
																		292	H	2.25477	4.05144	4.39635														292	H	1.66152	3.43066	5.93454
																																				293	H	3.4353	3.50128	6.07184

## Sheet: Position 5
Table S6. Cartesian coordinates of optimized structures
All the calculation is performed at the ωB97X-D/6-31G(d) level of theory)
5'-A(4)G(5)U(6)-3'
Unmodified						DNA						2'-Fluoro						2'-MOE						2'-OMe						2'-FA						2'-MTMM
C108H210N30O32P4						C108H210N30O31P4						C108F1H209N30O31P4						C111H216N30O33P4						C109H212N30O32P4						C109H211N31O32P4						C111H216N30O33P4S1
No	Atom	X	Y	Z		No	Atom	X	Y	Z		No	Atom	X	Y	Z		No	Atom	X	Y	Z		No	Atom	X	Y	Z		No	Atom	X	Y	Z		No	Atom	X	Y	Z
1	C	-6.92438	-7.95813	7.25006		1	C	7.10697	-7.92581	-7.38171		1	C	7.04049	-7.83683	-7.46503		1	C	-7.95146	-7.40132	7.45818		1	C	8.43736	-6.56583	-7.08287		1	C	8.19988	-6.79573	-7.06733		1	C	7.53535	-5.83584	-8.75399
2	C	-7.80194	-6.72439	7.00479		2	C	8.01338	-6.80677	-6.85253		2	C	7.95981	-6.74098	-6.91014		2	C	-7.8295	-6.10366	6.6503		2	C	7.89093	-7.37352	-5.89929		2	C	7.68705	-7.4474	-5.77649		2	C	7.57131	-5.89937	-7.22198
3	C	-9.27499	-7.13751	7.10538		3	C	9.41271	-7.38366	-6.60541		3	C	9.34439	-7.34708	-6.65023		3	C	-8.8141	-5.07348	7.2162		3	C	7.8319	-8.85386	-6.29199		3	C	7.8806	-8.96614	-5.8717		3	C	8.20168	-7.23038	-6.79578
4	C	-7.45923	-6.03572	5.65965		4	C	7.41441	-6.1215	-5.60016		4	C	7.35507	-6.05926	-5.6592		4	C	-8.02499	-6.353	5.13637		4	C	6.52351	-6.82181	-5.41753		4	C	6.21841	-7.06549	-5.4614		4	C	6.16756	-5.67283	-6.60199
5	C	-6.07879	-5.35492	5.713		5	C	6.15719	-5.3093	-5.96048		5	C	6.12523	-5.21131	-6.03113		5	C	-6.84359	-7.13366	4.52506		5	C	6.66553	-5.44538	-4.73557		5	C	6.02036	-5.53874	-5.44088		5	C	5.70154	-4.21825	-6.80235
6	C	-8.52447	-5.01995	5.22528		6	C	8.43241	-5.23185	-4.87535		6	C	8.38004	-5.20512	-4.90237		6	C	-8.23509	-5.04658	4.36256		6	C	5.78808	-7.78492	-4.47689		6	C	5.74063	-7.68547	-4.14256		6	C	6.11631	-6.03786	-5.11221
7	C	-5.49142	-5.03256	4.3397		7	C	5.31357	-4.89537	-4.75647		7	C	5.26177	-4.81003	-4.83747		7	C	-7.21329	-7.91596	3.26423		7	C	5.35765	-4.65555	-4.66818		7	C	4.58739	-5.08654	-5.1556		7	C	4.22004	-3.97987	-6.50682
8	C	-3.43852	10.4131	3.80991		8	C	3.55963	10.417	-4.03555		8	C	3.41534	10.4387	-4.0384		8	C	-1.86322	10.1407	4.59636		8	C	3.36148	9.87775	-4.92383		8	C	3.46287	9.74469	-4.91793		8	C	2.02651	10.3883	-4.07935
9	C	-4.00975	9.09678	3.26584		9	C	4.05436	9.06273	-3.51276		9	C	3.94477	9.10091	-3.50659		9	C	-2.66689	9.45201	3.48121		9	C	4.08985	8.78515	-4.13282		9	C	4.27511	8.79943	-4.02338		9	C	2.92545	9.59943	-3.11413
10	C	-5.04901	8.56184	4.22189		10	C	4.99486	8.43641	-4.51831		10	C	4.9137	8.50225	-4.50082		10	C	-4.13575	9.57933	3.79649		10	C	5.4263	8.48217	-4.7706		10	C	5.66872	8.63802	-4.57719		10	C	4.33877	9.62313	-3.63184
11	O	-5.14086	7.41398	4.60554		11	O	4.99656	7.27211	-4.85953		11	O	4.95205	7.33956	-4.84616		11	O	-4.94023	8.67251	3.84806		11	O	5.94132	7.38818	-4.86777		11	O	6.32005	7.61545	-4.59019		11	O	5.08326	8.67182	-3.73849
12	C	-2.94606	8.0369	2.94623		12	C	2.93359	8.08927	-3.1297		12	C	2.84774	8.09725	-3.12901		12	C	-2.26512	8.00144	3.21296		12	C	3.24906	7.51629	-3.91259		12	C	3.57194	7.45688	-3.75706		12	C	2.40489	8.18328	-2.81937
13	C	-2.11459	8.309	1.69123		13	C	2.19209	8.42647	-1.8354		13	C	2.09585	8.41412	-1.83504		13	C	-0.83411	7.83226	2.70481		13	C	2.22891	7.61719	-2.77338		13	C	2.48036	7.51437	-2.67643		13	C	1.2299	8.1421	-1.82732
14	C	-0.95763	7.3174	1.49566		14	C	0.99732	7.49964	-1.56165		14	C	0.91393	7.46897	-1.5692		14	C	-0.49099	6.38137	2.34656		14	C	1.21534	6.4634	-2.74237		14	C	1.47672	6.35115	-2.7404		14	C	0.34402	6.89188	-1.94733
15	C	-1.3507	5.84076	1.43702		15	C	1.31583	6.00543	-1.60821		15	C	1.25498	5.979	-1.59321		15	C	-1.47919	5.73326	1.37729		15	C	1.80256	5.05624	-2.61425		15	C	2.05047	4.94417	-2.56111		15	C	1.02418	5.54058	-1.74309
16	N	-2.26809	5.57767	0.32721		16	N	2.34155	5.6534	-0.62471		16	N	2.26805	5.65308	-0.58729		16	N	-1.76631	6.63346	0.25341		16	N	2.49531	4.86137	-1.33605		16	N	2.39379	4.656	-1.16408		16	N	1.44739	5.32455	-0.35602
17	C	-14.1163	7.4116	-2.51599		17	C	14.2635	7.60319	2.24344		17	C	14.1715	7.65288	2.23409		17	C	-12.6784	7.65089	-3.74262		17	C	14.2961	7.73783	1.77599		17	C	14.193	7.35287	2.32811		17	C	13.199	8.08412	2.83107
18	C	-12.7993	7.05219	-3.20903		18	C	12.9283	7.30711	2.93164		18	C	12.8347	7.35581	2.91866		18	C	-11.3235	8.26219	-3.37528		18	C	12.94	7.57899	2.46862		18	C	12.7923	7.28403	2.94236		18	C	11.7803	7.86182	3.36136
19	C	-12.8631	7.41203	-4.69513		19	C	12.961	7.78153	4.38621		19	C	12.8658	7.82293	4.37563		19	C	-10.7952	9.12722	-4.52231		19	C	12.964	8.24376	3.84688		19	C	12.7637	8.01404	4.28727		19	C	11.6499	8.40603	4.78542
20	C	-12.4484	5.55997	-3.03664		20	C	12.5701	5.8079	2.86786		20	C	12.4739	5.85758	2.84715		20	C	-10.2842	7.19329	-2.99912		20	C	12.532	6.09672	2.59914		20	C	12.3116	5.82882	3.11786		20	C	11.3817	6.3703	3.32161
21	C	-12.0249	5.14651	-1.61888		21	C	12.1784	5.28469	1.47719		21	C	12.0857	5.3399	1.4534		21	C	-10.6631	6.33784	-1.78946		21	C	12.1464	5.40308	1.28343		21	C	11.9901	5.07968	1.81649		21	C	11.1445	5.781	1.91939
22	C	-10.537	5.38875	-1.33812		22	C	10.6988	5.50692	1.14151		22	C	10.6089	5.57078	1.11166		22	C	-9.532	5.40633	-1.36814		22	C	10.6843	5.63559	0.88366		22	C	10.5947	5.398	1.2681		22	C	9.6968	5.93085	1.43441
23	N	-10.2246	5.29104	0.08499		23	N	10.418	5.28343	-0.27302		23	N	10.3304	5.34413	-0.3029		23	N	-9.94602	4.60534	-0.22336		23	N	10.4223	5.2493	-0.49963		23	N	10.421	4.94307	-0.10833		23	N	9.55511	5.61254	0.01616
24	C	-9.89872	4.15596	0.74663		24	C	10.0416	4.1092	-0.83157		24	C	9.95763	4.1676	-0.85931		24	C	-9.1962	3.59934	0.29072		24	C	10.0562	4.01695	-0.92227		24	C	10.0077	3.71251	-0.48662		24	C	9.18415	4.42578	-0.51491
25	N	-9.22848	3.17745	0.14931		25	N	9.34513	3.20712	-0.15814		25	N	9.26824	3.263	-0.18335		25	N	-8.08006	3.2483	-0.3178		25	N	9.37198	3.19256	-0.14491		25	N	9.25857	2.96429	0.31083		25	N	8.46773	3.55339	0.18092
26	N	-10.233	4.06168	2.03778		26	N	10.3594	3.89524	-2.11765		26	N	10.2718	3.95463	-2.14713		26	N	-9.6336	2.97899	1.38899		26	N	10.3711	3.66051	-2.17662		26	N	10.3447	3.26793	-1.70271		26	N	9.52989	4.15549	-1.77928
27	C	-4.13889	-1.04916	-6.12903		27	C	4.39911	-0.81829	6.15508		27	C	4.34135	-0.81402	6.12448		27	C	-3.2125	-0.42811	-6.17896		27	C	4.32634	-0.10713	6.45462		27	C	3.79781	-0.1826	6.4801		27	C	3.54925	-0.75838	6.02639
28	C	-4.37229	-2.53234	-5.81051		28	C	4.63208	-2.313	5.91073		28	C	4.5951	-2.30058	5.84323		28	C	-3.40556	-1.9372	-6.20278		28	C	4.53063	-1.62195	6.44035		28	C	3.96505	-1.70149	6.47934		28	C	3.57313	-2.28172	6.08854
29	N	-3.25636	-3.13536	-5.08397		29	N	3.52958	-2.94253	5.18142		29	N	3.47479	-2.93885	5.15394		29	N	-2.54201	-2.59696	-5.23295		29	N	3.45243	-2.30503	5.73372		29	N	2.84292	-2.33803	5.81307		29	N	2.72556	-2.86512	5.06126
30	C	-3.14291	-4.59402	-5.18918		30	C	3.43981	-4.39986	5.32229		30	C	3.39459	-4.39615	5.2799		30	C	-2.53469	-4.06133	-5.29748		30	C	3.33162	-3.74319	5.97393		30	C	2.72202	-3.78388	5.92222		30	C	2.74771	-4.32638	4.99273
31	C	-4.39137	-5.36079	-4.72112		31	C	4.69069	-5.15965	4.85162		31	C	4.64471	-5.14977	4.79706		31	C	-3.87628	-4.6926	-4.90232		31	C	4.63127	-4.53535	5.67374		31	C	4.01648	-4.5757	5.63652		31	C	4.08809	-4.90403	4.50995
32	C	-1.85222	-5.13394	-4.52316		32	C	2.15254	-5.00093	4.69659		32	C	2.10379	-4.98515	4.65535		32	C	-1.34922	-4.63477	-4.5015		32	C	2.11447	-4.34244	5.22486		32	C	1.52919	-4.27156	5.06239		32	C	1.55783	-4.84788	4.16199
33	C	-0.72131	-4.10117	-4.40332		33	C	1.04074	-3.9759	4.43683		33	C	0.97316	-3.96333	4.47747		33	C	-0.0075	-3.98055	-4.87717		33	C	0.88171	-3.42816	5.26462		33	C	0.23274	-3.5422	5.45261		33	C	0.24586	-4.11524	4.4783
34	C	-1.36238	-6.35952	-5.30714		34	C	1.65526	-6.1459	5.58866		34	C	1.63452	-6.17537	5.50261		34	C	-1.25701	-6.15574	-4.64711		34	C	1.79744	-5.73549	5.77871		34	C	1.37094	-5.79174	5.14614		34	C	1.38383	-6.36027	4.31606
35	C	0.49841	-4.67533	-3.67472		35	C	-0.24132	-4.61658	3.90224		35	C	-0.29332	-4.59095	3.89131		35	C	0.97611	-3.99425	-3.70641		35	C	-0.25756	-3.89451	4.35559		35	C	-0.96438	-3.84716	4.54945		35	C	-0.88098	-4.51746	3.52211
36	N	-4.64845	-5.23052	-3.29452		36	N	4.93146	-5.0567	3.41542		36	N	4.88258	-5.04332	3.36052		36	N	-4.13361	-4.67571	-3.46128		36	N	4.81416	-4.74514	4.24138		36	N	4.28218	-4.68828	4.21124		36	N	4.3018	-4.77278	3.06536
37	C	-5.98092	-5.64745	-2.89824		37	C	6.26984	-5.48043	3.03414		37	C	6.22545	-5.45752	2.98386		37	C	-5.53608	-4.94097	-3.14377		37	C	6.15245	-5.07029	3.80745		37	C	5.59586	-5.17395	3.8673		37	C	5.64854	-5.16982	2.69359
38	C	-6.71848	-4.56615	-2.13424		38	C	6.98579	-4.42953	2.20948		38	C	6.9396	-4.40564	2.16107		38	C	-6.27115	-3.78717	-2.54285		38	C	7.08546	-3.85487	3.6665		38	C	6.6555	-4.06188	3.8417		38	C	6.36857	-4.17415	1.81642
39	O	-6.27377	-3.43947	-2.02721		39	O	6.50998	-3.32101	2.05769		39	O	6.4593	-3.30086	1.99982		39	O	-5.74634	-3.07359	-1.71635		39	O	6.63384	-2.7283	3.61416		39	O	6.33461	-2.89082	3.90528		39	O	5.7922	-3.23728	1.30528
40	C	-5.99225	-6.98228	-2.10498		40	C	6.32313	-6.866	2.3387		40	C	6.29329	-6.84231	2.28753		40	C	-5.65087	-6.08986	-2.12263		40	C	6.09842	-5.71878	2.41199		40	C	5.61982	-5.83744	2.46142		40	C	5.64305	-6.4906	1.8858
41	C	-4.98278	-8.01229	-2.60389		41	C	5.39778	-7.93183	2.93182		41	C	5.37936	-7.91921	2.878		41	C	-5.17044	-7.42596	-2.69487		41	C	5.19841	-6.94791	2.36993		41	C	4.31454	-6.54961	2.13934		41	C	4.97036	-7.66143	2.58788
42	C	-3.59249	-7.78967	-2.04162		42	C	4.02096	-7.92461	2.29356		42	C	4.00727	-7.93333	2.23044		42	C	-4.92437	-8.40525	-1.56052		42	C	3.73762	-6.55916	2.27653		42	C	3.2494	-5.55558	1.6999		42	C	4.72592	-8.8079	1.61935
43	O	-3.41291	-7.46394	-0.86844		43	O	3.87967	-7.8824	1.07459		43	O	3.87309	-7.90296	1.00995		43	O	-5.7248	-8.52756	-0.63887		43	O	3.36614	-5.66884	1.5139		43	O	3.54398	-4.4691	1.20331		43	O	4.5037	-8.63187	0.42569
44	N	-2.55675	-8.09735	-2.85651		44	N	2.96011	-8.06022	3.1262		44	N	2.94353	-8.07306	3.05819		44	N	-3.76953	-9.11398	-1.60574		44	N	2.85728	-7.32419	2.97006		44	N	1.97083	-5.96662	1.77912		44	N	4.74122	-10.0516	2.15619
45	C	-8.06151	-4.96856	-1.57204		45	C	8.33881	-4.82215	1.66636		45	C	8.29901	-4.7934	1.62993		45	C	-7.69846	-3.65501	-2.99182		45	C	8.57867	-4.12547	3.52518		45	C	8.11777	-4.43759	3.64359		45	C	7.8325	-4.45313	1.56033
46	C	-9.06651	-3.84199	-1.65187		46	C	9.32058	-3.67158	1.70938		46	C	9.26731	-3.6321	1.66133		46	C	-8.51832	-2.92693	-1.96828		46	C	9.22251	-3.43004	2.31789		46	C	8.77141	-3.61184	2.52775		46	C	8.63965	-3.17245	1.51122
47	C	-7.18337	2.18329	-3.33721		47	C	7.37634	2.37382	3.24679		47	C	7.30215	2.40013	3.22367		47	C	-6.10461	2.96819	-3.42		47	C	7.33822	2.7557	3.25393		47	C	7.02638	2.61856	3.43936		47	C	6.43077	2.70014	3.33434
48	C	-7.41467	3.6519	-3.0088		48	C	7.50414	3.85023	2.90377		48	C	7.44193	3.87847	2.89035		48	C	-6.19625	4.46132	-3.111		48	C	7.38813	4.20401	2.79956		48	C	7.06538	4.07938	3.02266		48	C	6.39776	4.20873	3.12692
49	N	-7.11129	3.88639	-1.59189		49	N	7.23762	4.03366	1.47572		49	N	7.17408	4.07004	1.46295		49	N	-6.0966	4.68	-1.66874		49	N	7.2452	4.24916	1.34517		49	N	7.1021	4.15111	1.56335		49	N	6.33598	4.48385	1.69382
50	C	-6.86862	5.28217	-1.16943		50	C	7.00227	5.40769	0.99794		50	C	6.91314	5.44071	0.9865		50	C	-5.63504	5.98119	-1.15946		50	C	6.99669	5.55906	0.71884		50	C	6.87525	5.45081	0.9188		50	C	5.96193	5.8316	1.24237
51	C	-6.2704	6.19443	-2.24638		51	C	6.42371	6.36966	2.0431		51	C	6.34245	6.39822	2.03927		51	C	-4.64658	6.71108	-2.07988		51	C	6.36349	6.61332	1.63429		51	C	6.09858	6.4664	1.76712		51	C	5.15208	6.64868	2.25737
52	C	-5.91498	5.28017	0.03317		52	C	6.05634	5.39083	-0.20789		52	C	5.94619	5.40515	-0.20244		52	C	-4.97155	5.77382	0.21236		52	C	6.09211	5.36234	-0.5074		52	C	6.12701	5.25441	-0.41137		52	C	5.15477	5.74339	-0.06499
53	C	-6.29873	4.38521	1.20865		53	C	6.42729	4.44903	-1.34845		53	C	6.31735	4.46547	-1.34476		53	C	-5.87033	5.30359	1.35256		53	C	6.63584	4.42479	-1.58098		53	C	6.84456	4.43749	-1.48283		53	C	5.87392	5.14908	-1.27308
54	C	-5.22889	4.46611	2.28937		54	C	5.41865	4.60504	-2.47656		54	C	5.28241	4.57877	-2.45455		54	C	-5.01672	4.87869	2.54915		54	C	5.59508	4.16746	-2.66759		54	C	5.91172	4.16342	-2.66188		54	C	4.89089	4.89882	-2.41729
55	N	-5.60943	3.63265	3.42684		55	N	5.67941	3.62363	-3.52499		55	N	5.59614	3.63696	-3.5246		55	N	-5.80921	4.28408	3.61899		55	N	6.05418	3.15382	-3.60295		55	N	6.53397	3.30895	-3.66582		55	N	5.53848	4.26042	-3.55806
56	C	-4.96656	3.6045	4.58262		56	C	4.83802	3.40107	-4.52214		56	C	4.83552	3.47039	-4.59476		56	C	-6.41936	4.94749	4.58183		56	C	6.62872	3.34909	-4.7701		56	C	7.26047	3.71285	-4.68996		56	C	6.13711	4.88196	-4.55616
57	N	-4.1344	4.59909	4.93485		57	N	3.96935	4.34866	-4.90613		57	N	3.99037	4.43403	-4.99221		57	N	-6.40687	6.29764	4.63162		57	N	6.83295	4.58431	-5.27936		57	N	7.49428	5.02246	-4.92907		57	N	6.21678	6.22713	-4.61487
58	N	-5.12897	2.54523	5.39138		58	N	4.859	2.21308	-5.14288		58	N	4.9081	2.31442	-5.27071		58	N	-7.06904	4.26687	5.54178		58	N	7.01536	2.27675	-5.49026		58	N	7.78043	2.79957	-5.52926		58	N	6.67847	4.15898	-5.55435
59	C	11.7662	5.229	-4.46779		59	C	-11.4526	5.19415	4.51163		59	C	-11.5516	5.15284	4.5202		59	C	13.3276	4.56372	-3.61344		59	C	-11.1964	6.09307	4.12509		59	C	-11.7732	6.52627	3.46633		59	C	-12.54	4.91028	4.39918
60	C	11.3648	4.879	-3.03308		60	C	-11.2067	4.82831	3.0457		60	C	-11.2905	4.78394	3.0581		60	C	12.5707	4.18071	-2.33994		60	C	-11.2189	5.36418	2.78002		60	C	-11.4107	5.76589	2.18946		60	C	-12.2329	4.41494	2.98453
61	C	12.4392	4.01779	-2.36534		61	C	-12.3364	3.94249	2.51692		61	C	-12.4051	3.88393	2.52073		61	C	13.3593	3.1503	-1.52771		61	C	-12.0683	4.09427	2.86264		61	C	-12.4009	4.62795	1.9302		61	C	-13.0594	3.17073	2.65122
62	C	9.98594	4.19275	-3.00934		62	C	-9.82341	4.17116	2.88164		62	C	-9.90252	4.13313	2.90569		62	C	11.1572	3.66949	-2.6833		62	C	-9.78676	5.05554	2.30677		62	C	-9.96304	5.24119	2.26133		62	C	-10.7249	4.14935	2.81707
63	C	9.46033	3.96993	-1.61473		63	C	-9.4302	3.94334	1.44475		63	C	-9.50145	3.89678	1.47172		63	C	10.3159	3.40489	-1.46084		63	C	-9.72952	4.4477	0.92771		63	C	-9.49274	4.59031	0.98301		63	C	-10.3395	3.7912	1.40362
64	C	8.8742	5.01561	-0.89446		64	C	-8.79825	4.93968	0.69471		64	C	-8.95018	4.9223	0.69703		64	C	9.75247	4.46604	-0.74443		64	C	-10.0063	5.22334	-0.2029		64	C	-9.29578	5.35928	-0.16958		64	C	-10.3572	4.76428	0.39893
65	C	9.59678	2.74143	-0.97145		65	C	-9.72849	2.74415	0.80012		65	C	-9.70887	2.66468	0.8541		65	C	10.1382	2.11855	-0.95412		65	C	-9.44513	3.09759	0.73035		65	C	-9.2799	3.21605	0.88334		65	C	-10.0121	2.48748	1.03433
66	C	8.43339	4.84304	0.40924		66	C	-8.45465	4.74254	-0.63665		66	C	-8.59893	4.72396	-0.63113		66	C	9.05709	4.25722	0.43632		66	C	-9.9901	4.68068	-1.4795		66	C	-8.91323	4.78399	-1.3706		66	C	-10.0603	4.45306	-0.91893
67	C	9.17918	2.55143	0.34115		67	C	-9.41761	2.53779	-0.5366		67	C	-9.38642	2.45255	-0.48069		67	C	9.45013	1.88471	0.23304		67	C	-9.426	2.53391	-0.54115		67	C	-8.88771	2.61721	-0.31189		67	C	-9.71281	2.15234	-0.28352
68	C	8.57525	3.60275	1.04335		68	C	-8.74878	3.52771	-1.26518		68	C	-8.80055	3.47683	-1.23388		68	C	8.90752	2.96191	0.94868		68	C	-9.68767	3.32754	-1.66203		68	C	-8.70526	3.4016	-1.4565		68	C	-9.72968	3.14055	-1.27528
69	O	8.10834	3.47501	2.29607		69	O	-8.35886	3.34805	-2.54006		69	O	-8.40764	3.30913	-2.50821		69	O	8.23959	2.82054	2.10408		69	O	-9.68169	2.8317	-2.91666		69	O	-8.35678	2.89328	-2.651		69	O	-9.46309	2.88382	-2.56904
70	C	14.0957	-0.05989	-0.97168		70	C	-13.933	-0.35135	1.24992		70	C	-13.9812	-0.3244	1.23807		70	C	14.7083	-0.75208	-0.1214		70	C	-13.9117	0.29958	1.55222		70	C	-14.1561	0.84625	0.56116		70	C	-14.5635	-0.31606	0.68155
71	C	12.6524	-0.57168	-0.97127		71	C	-12.4436	-0.69272	1.14643		71	C	-12.5089	-0.73483	1.14042		71	C	13.3451	-1.40193	-0.37664		71	C	-12.5099	-0.30341	1.42694		71	C	-12.8029	0.149	0.72837		71	C	-13.2189	-1.04283	0.78018
72	C	11.9938	-0.316	-2.32931		72	C	-11.7163	-0.28314	2.42924		72	C	-11.7685	-0.36591	2.42843		72	C	12.9961	-1.34256	-1.86607		72	C	-11.6559	0.06657	2.6432		72	C	-12.2421	0.40464	2.13013		72	C	-12.681	-0.97624	2.21203
73	C	11.8123	0.06898	0.14418		73	C	-11.7881	-0.03621	-0.0785		73	C	-11.8102	-0.10252	-0.07153		73	C	12.226	-0.73933	0.44409		73	C	-11.7988	0.14834	0.14466		73	C	-11.7795	0.60638	-0.32288		73	C	-12.1764	-0.46469	-0.19021
74	C	12.2802	-0.24448	1.56687		74	C	-12.1782	-0.66223	-1.41886		74	C	-12.3236	-0.5767	-1.43223		74	C	12.4223	-0.81674	1.95779		74	C	-12.4015	-0.38157	-1.15726		74	C	-12.1174	0.22553	-1.76446		74	C	-12.5404	-0.61233	-1.66692
75	C	11.2915	0.29333	2.59762		75	C	-11.7288	0.19893	-2.59859		75	C	-11.5346	0.06956	-2.56796		75	C	11.2048	-0.30319	2.72025		75	C	-11.5512	0.03599	-2.3547		75	C	-11.0396	0.70285	-2.73819		75	C	-11.4145	-0.1493	-2.5859
76	N	11.6988	-0.08995	3.94944		76	N	-12.1041	-0.41135	-3.87522		76	N	-11.9577	-0.45903	-3.86493		76	N	11.4518	-0.41053	4.15734		76	N	-12.0161	-0.62576	-3.57551		76	N	-11.2979	0.19853	-4.08919		76	N	-11.7929	-0.38938	-3.97889
77	C	10.8799	-0.53182	4.90564		77	C	-11.2772	-1.02086	-4.72958		77	C	-11.1491	-0.94014	-4.81148		77	C	10.5476	-0.73059	5.08437		77	C	-11.239	-1.23706	-4.47027		77	C	-10.5579	-0.69548	-4.74866		77	C	-10.9647	-0.73374	-4.96384
78	N	9.57627	-0.31738	4.86808		78	N	-9.98889	-0.73017	-4.81317		78	N	-9.86088	-0.64302	-4.86387		78	N	9.25401	-0.7162	4.82806		78	N	-9.94082	-0.99922	-4.56361		78	N	-9.274	-0.88415	-4.49165		78	N	-9.65422	-0.63798	-4.84039
79	N	11.4162	-1.22165	5.94222		79	N	-11.8034	-1.9497	-5.56211		79	N	-11.6835	-1.7537	-5.75444		79	N	10.9974	-1.10363	6.31007		79	N	-11.8114	-2.13165	-5.31359		79	N	-11.1477	-1.42422	-5.72664		79	N	-11.5026	-1.22114	-6.11312
80	C	8.37601	-0.47813	-7.69665		80	C	-8.09457	-0.34358	8.00881		80	C	-8.15774	-0.39122	7.96865		80	C	9.17658	-1.01232	-6.92864		80	C	-8.15723	1.9858	7.84969		80	C	-8.7442	0.93076	7.40283		80	C	-8.93861	-0.9409	7.30004
81	C	6.99387	0.18071	-7.66401		81	C	-6.73385	0.31426	7.76182		81	C	-6.79355	0.26987	7.75125		81	C	8.03445	-0.04667	-7.2569		81	C	-6.79596	1.288	7.92271		81	C	-7.33338	1.52153	7.47959		81	C	-7.64033	-0.1598	7.5238
82	C	7.10477	1.6717	-7.99443		82	C	-6.8065	1.81776	8.04191		82	C	-6.87204	1.77047	8.04496		82	C	8.58435	1.35732	-7.52214		82	C	-5.86898	2.01943	8.89666		82	C	-7.32892	2.78567	8.34316		82	C	-7.95208	1.2758	7.95604
83	C	6.29044	-0.0047	-6.31204		83	C	-6.21838	0.07111	6.3373		83	C	-6.25381	0.04107	6.33341		83	C	6.97599	0.01062	-6.134		83	C	-6.12419	1.17524	6.54255		83	C	-6.75208	1.82756	6.09106		83	C	-6.74168	-0.14796	6.27624
84	C	5.99986	-1.45715	-5.93736		84	C	-5.99533	-1.39821	5.98255		84	C	-6.02488	-1.4247	5.96803		84	C	6.20578	-1.29401	-5.91168		84	C	-6.91019	0.35419	5.51906		84	C	-6.59401	0.601	5.19704		84	C	-6.21308	-1.52122	5.86545
85	C	5.32346	-1.59013	-4.57531		85	C	-5.41427	-1.5785	4.58167		85	C	-5.41293	-1.59132	4.57856		85	C	5.32327	-1.31571	-4.65941		85	C	-6.20075	0.21901	4.1695		85	C	-5.95003	0.89655	3.84312		85	C	-5.45095	-1.51772	4.54206
86	N	3.97849	-1.00958	-4.51011		86	N	-4.08142	-0.99705	4.41815		86	N	-4.07689	-1.00803	4.4504		86	N	4.07926	-0.52345	-4.71741		86	N	-4.92479	-0.50055	4.22266		86	N	-4.58663	1.42594	3.91232		86	N	-4.14822	-0.83273	4.56041
87	C	2.85515	-1.72415	-4.63135		87	C	-2.94681	-1.67894	4.55813		87	C	-2.94503	-1.68721	4.62164		87	C	2.89323	-1.05353	-5.04631		87	C	-4.81371	-1.82768	4.2725		87	C	-3.47592	0.67594	3.86722		87	C	-2.98914	-1.47721	4.74641
88	N	2.84148	-2.86625	-5.3504		88	N	-2.89646	-2.80182	5.31082		88	N	-2.91328	-2.81194	5.37123		88	N	2.82984	-2.07461	-5.92158		88	N	-5.88512	-2.61399	4.49065		88	N	-3.47141	-0.59063	4.31903		88	N	-2.94496	-2.58341	5.51529
89	N	1.72848	-1.25928	-4.10553		89	N	-1.82598	-1.20509	4.02588		89	N	-1.81127	-1.20877	4.12067		89	N	1.7695	-0.53864	-4.55535		89	N	-3.6128	-2.41142	4.12522		89	N	-2.35508	1.22042	3.40929		89	N	-1.86756	-0.98531	4.23159
90	C	4.39819	4.02891	-3.74556		90	C	-4.22353	4.08523	3.71477		90	C	-4.30355	4.06523	3.71447		90	C	5.59267	3.90166	-3.33899		90	C	-4.24403	4.62039	3.53115		90	C	-4.49911	4.8146	3.23394		90	C	-5.23431	3.91799	3.71794
91	C	3.59914	5.07748	-2.95568		91	C	-3.33311	5.21556	3.19632		91	C	-3.44492	5.1928	3.13704		91	C	4.88943	4.84129	-2.32274		91	C	-3.36902	5.656	2.8133		91	C	-3.59362	5.84361	2.55156		91	C	-4.47996	4.81812	2.71175
92	N	2.24938	4.63831	-2.5923		92	N	-2.14379	4.7332	2.49672		92	N	-2.22098	4.71658	2.49221		92	N	3.44183	4.61095	-2.15778		92	N	-2.12071	5.10401	2.28519		92	N	-2.28858	5.2924	2.22615		92	N	-3.02094	4.62815	2.70677
93	C	1.3151	5.75428	-2.337		93	C	-1.17575	5.8095	2.2301		93	C	-1.26454	5.80665	2.2318		93	C	2.60094	5.83085	-2.00295		93	C	-1.17815	6.16083	1.89117		93	C	-1.32222	6.27922	1.74248		93	C	-2.24096	5.83929	2.37178
94	C	1.69608	6.62266	-1.13649		94	C	-1.66609	6.83326	1.19917		94	C	-1.74799	6.811	1.17934		94	C	2.76064	6.54524	-0.66005		94	C	-1.70645	7.08827	0.78374		94	C	-1.8094	7.16459	0.58395		94	C	-2.415	6.31296	0.92569
95	C	-0.11207	5.21818	-2.20704		95	C	0.19213	5.26925	1.82876		95	C	0.11968	5.28011	1.86889		95	C	1.13445	5.53323	-2.37159		95	C	0.20816	5.64648	1.50831		95	C	-0.00949	5.59566	1.35378		95	C	-0.76793	5.66372	2.75393
96	O	-1.03549	6.28158	-2.1145		96	O	1.12994	6.32113	1.81049		96	O	1.04162	6.34639	1.83742		96	O	0.25401	5.35396	-1.29652		96	O	0.22825	5.27026	0.16054		96	O	-0.14952	4.95458	0.11237		96	O	-0.07593	4.6727	2.05013
97	C	16.6014	2.32586	5.34587		97	C	-16.3931	2.07279	-5.21499		97	C	-16.4028	2.09507	-5.22011		97	C	17.2519	-0.94027	5.60911		97	C	-16.293	1.95433	-5.21744		97	C	-16.6769	2.12831	-5.98338		97	C	-17.5803	0.16428	-4.85088
98	C	15.5783	1.36486	4.73832		98	C	-15.4463	1.04918	-4.58593		98	C	-15.5265	1.0165	-4.58125		98	C	16.1832	0.16199	5.48949		98	C	-15.4901	0.90015	-4.4538		98	C	-15.4892	1.48636	-5.26388		98	C	-16.2167	0.87877	-4.89732
99	C	15.1274	0.23641	5.65868		99	C	-15.5044	-0.34553	-5.20207		99	C	-15.3092	-0.2274	-5.4355		99	C	14.9636	-0.21	6.32216		99	C	-15.3391	-0.43801	-5.16736		99	C	-14.8212	0.3483	-6.02226		99	C	-15.2842	0.14079	-5.84616
100	O	15.7626	0.04286	6.81486		100	O	-16.5019	-0.64608	-6.0344		100	O	-16.0411	-0.39823	-6.53661		100	O	15.1276	-0.26041	7.65003		100	O	-16.0611	-0.67862	-6.26219		100	O	-15.4691	-0.22766	-7.03576		100	O	-15.5995	0.16331	-7.14722
101	C	16.0804	0.75334	3.41971		101	C	-15.6627	0.93277	-3.06773		101	C	-16.0639	0.58259	-3.20739		101	C	15.7898	0.40613	4.03455		101	C	-16.0656	0.64806	-3.05041		101	C	-15.8764	0.97508	-3.86525		101	C	-15.5984	0.99783	-3.50768
102	O	14.2123	-0.50478	5.36213		102	O	-14.6791	-1.19914	-4.94551		102	O	-14.4976	-1.07916	-5.13276		102	O	13.876	-0.48039	5.86114		102	O	-14.5891	-1.30143	-4.75742		102	O	-13.7264	-0.07189	-5.71091		102	O	-14.3018	-0.47649	-5.49645
103	C	7.95903	-2.04995	0.53469		103	C	-8.33349	-2.21152	-0.57156		103	C	-8.12059	-2.27361	-0.63046		103	C	7.33419	-2.57427	0.20525		103	C	-8.447	-2.1456	-0.22257		103	C	-8.43943	-1.94938	0.51555		103	C	-7.93272	-2.20336	-0.23542
104	O	8.31976	-0.83991	1.19344		104	O	-8.72648	-1.03186	-1.2648		104	O	-8.53475	-1.08108	-1.28901		104	O	7.94564	-1.49645	0.90866		104	O	-8.5331	-0.89149	-0.88273		104	O	-8.44506	-0.85523	-0.39362		104	O	-8.36353	-1.05609	-0.96167
105	P	7.38589	-0.33171	2.44551		105	P	-7.78463	-0.53956	-2.51708		105	P	-7.60756	-0.53636	-2.53207		105	P	7.12796	-0.86412	2.17626		105	P	-7.66398	-0.65931	-2.26459		105	P	-7.49572	-0.9646	-1.72722		105	P	-7.47093	-0.59022	-2.25815
106	O	8.15573	0.89247	2.93587		106	O	-8.53718	0.69226	-3.01919		106	O	-8.40597	0.6731	-3.01441		106	O	8.07252	0.24551	2.64613		106	O	-8.39391	0.50473	-2.91766		106	O	-7.85599	0.29003	-2.50617		106	O	-8.31988	0.53364	-2.84512
107	O	7.08046	-1.43012	3.39431		107	O	-7.49839	-1.65171	-3.45917		107	O	-7.27294	-1.6213	-3.48751		107	O	6.67721	-1.88972	3.14431		107	O	-7.50228	-1.93263	-3.01342		107	O	-7.60455	-2.29434	-2.38152		107	O	-7.08287	-1.73459	-3.11438
108	O	6.01338	0.14707	1.71481		108	O	-6.41228	-0.0788	-1.77622		108	O	-6.25727	-0.03071	-1.77891		108	O	5.82955	-0.17436	1.46481		108	O	-6.21148	-0.17234	-1.73668		108	O	-5.99553	-0.8183	-1.12559		108	O	-6.13449	0.04994	-1.58475
109	C	6.07381	1.1824	0.74419		109	C	-6.50964	0.96606	-0.8153		109	C	-6.38955	1.00433	-0.81318		109	C	6.03216	0.92776	0.59614		109	C	-6.08532	0.92571	-0.84351		109	C	-5.63646	0.31641	-0.34936		109	C	-6.23347	1.16052	-0.71
110	C	5.12401	0.88866	-0.39235		110	C	-5.54199	0.73799	0.31892		110	C	-5.44437	0.77207	0.33903		110	C	5.03793	0.88049	-0.53987		110	C	-5.26607	0.49842	0.36359		110	C	-4.66249	-0.14182	0.71643		110	C	-5.2727	0.97082	0.44491
111	O	5.48542	-0.3601	-1.00603		111	O	-5.78248	-0.5476	0.91076		111	O	-5.70882	-0.51054	0.92878		111	O	5.24972	-0.31653	-1.31053		111	O	-5.76481	-0.74591	0.88329		111	O	-5.27272	-1.19298	1.48837		111	O	-5.58885	-0.2549	1.12771
112	C	3.6346	0.77373	-0.03802		112	C	-4.0523	0.77363	-0.03374		112	C	-3.94952	0.78542	0.00636		112	C	3.54896	0.87651	-0.1525		112	C	-3.769	0.29232	0.08522		112	C	-3.33055	-0.7001	0.18187		112	C	-3.78751	0.8699	0.06319
113	O	3.00732	2.01868	-0.2179		113	O	-3.56293	2.07961	0.13292		113	O	-3.43827	2.08282	0.17235		113	O	3.00344	2.17303	-0.20093		113	O	-3.04496	1.41846	0.46687		113	O	-2.22949	0.13671	0.37921		113	O	-3.14641	2.11685	0.16593
114	C	3.15011	-0.22568	-1.09455		114	C	-3.46495	-0.17005	1.02365		114	C	-3.39032	-0.16445	1.07151		114	C	2.94996	0.01213	-1.26239		114	C	-3.39838	-0.90056	0.97839		114	C	-3.06648	-1.9516	1.05145		114	C	-3.2606	-0.09518	1.12648
115	O	2.97675	0.49763	-2.31899		115	O	-3.31985	0.56314	2.24157		115	O	-3.25679	0.56347	2.2939		115	O	2.86768	0.82726	-2.43854		115	O	-2.92276	-0.46014	2.24725		115	O	-2.16373	-1.68292	2.09944		115	O	-3.07608	0.65122	2.33493
116	C	4.35011	-1.14015	-1.26766		116	C	-4.57646	-1.19574	1.20659		116	C	-4.5152	-1.17795	1.23099		116	C	4.04478	-1.01815	-1.48999		116	C	-4.7256	-1.64424	1.1307		116	C	-4.4344	-2.30032	1.64211		116	C	-4.43777	-1.03445	1.32284
117	N	4.30709	-2.34212	-0.4599		117	N	-4.38697	-2.3999	0.42092		117	N	-4.32755	-2.3759	0.43432		117	N	3.91984	-2.20656	-0.67173		117	N	-4.76804	-2.82917	0.28689		117	N	-4.9751	-3.51331	1.03885		117	N	-4.37088	-2.22393	0.49571
118	C	4.53932	-2.53652	0.89321		118	C	-4.54779	-2.64387	-0.93344		118	C	-4.45871	-2.60186	-0.92693		118	C	3.69699	-2.376	0.69147		118	C	-4.82564	-2.93074	-1.09759		118	C	-5.26287	-3.77358	-0.29491		118	C	-4.28926	-2.39519	-0.88249
119	N	4.4976	-3.7899	1.24688		119	N	-4.23968	-3.86469	-1.27557		119	N	-4.1616	-3.82339	-1.27556		119	N	3.48494	-3.61297	1.03156		119	N	-4.53328	-4.12168	-1.53634		119	N	-5.2604	-5.04619	-0.58899		119	N	-4.02756	-3.6207	-1.23473
120	C	4.20395	-4.46199	0.08215		120	C	-3.84125	-4.45833	-0.09862		120	C	-3.80025	-4.43618	-0.09671		120	C	3.56483	-4.31034	-0.15166		120	C	-4.22589	-4.83707	-0.40242		120	C	-4.91811	-5.66212	0.59342		120	C	-3.9114	-4.30204	-0.04458
121	C	3.98371	-5.81982	-0.19718		121	C	-3.36036	-5.74444	0.20483		121	C	-3.34295	-5.73201	0.20072		121	C	3.32758	-5.65892	-0.46895		121	C	-3.73643	-6.1411	-0.22317		121	C	-4.5582	-6.98096	0.8936		121	C	-3.55018	-5.62687	0.25918
122	N	4.04324	-6.76249	0.7739		122	N	-3.20033	-6.69631	-0.74318		122	N	-3.17543	-6.67316	-0.75613		122	N	2.91105	-6.54591	0.45906		122	N	-3.4919	-6.95508	-1.27262		122	N	-4.445	-7.92218	-0.08553		122	N	-3.1925	-6.51101	-0.69643
123	N	3.72803	-6.18978	-1.46514		123	N	-3.07364	-6.04334	1.48594		123	N	-3.08749	-6.04991	1.48387		123	N	3.52588	-6.06699	-1.737		123	N	-3.50975	-6.58309	1.02863		123	N	-4.19318	-7.29489	2.14553		123	N	-3.57279	-6.02274	1.54719
124	C	3.68259	-5.23676	-2.39979		124	C	-3.2472	-5.09458	2.40785		124	C	-3.26906	-5.10994	2.41359		124	C	3.89307	-5.15436	-2.64059		124	C	-3.72198	-5.74384	2.04035		124	C	-4.15143	-6.30254	3.05408		124	C	-3.88234	-5.11828	2.47753
125	N	3.83429	-3.91884	-2.26931		125	N	-3.64773	-3.83295	2.25661		125	N	-3.65043	-3.84131	2.26931		125	N	4.05469	-3.83965	-2.49234		125	N	-4.13192	-4.47105	2.00839		125	N	-4.36919	-5.00661	2.87481		125	N	-4.14137	-3.81874	2.33661
126	C	4.08931	-3.58757	-0.99107		126	C	-3.9304	-3.57136	0.96731		126	C	-3.90143	-3.56067	0.97743		126	C	3.86102	-3.47052	-1.21522		126	C	-4.36508	-4.06139	0.7414		126	C	-4.74056	-4.7383	1.61505		126	C	-4.13941	-3.46542	1.03879
127	P	1.52738	2.24772	0.58483		127	P	-2.19746	2.50017	-0.78605		127	P	-2.06142	2.47499	-0.74144		127	P	1.64567	2.44683	0.77655		127	P	-2.36296	2.42138	-0.71266		127	P	-2.13723	1.72819	-0.09912		127	P	-1.78238	2.30685	-0.84774
128	O	1.16017	3.65158	0.25043		128	O	-1.95526	3.931	-0.44124		128	O	-1.82241	3.91342	-0.43089		128	O	1.40788	3.91599	0.60831		128	O	-2.69012	3.80224	-0.25552		128	O	-2.63338	2.51922	1.10556		128	O	-1.38961	3.73111	-0.67158
129	O	1.62752	1.6302	1.92854		129	O	-2.33752	1.90207	-2.1335		129	O	-2.18786	1.84141	-2.07433		129	O	1.83496	1.7195	2.04765		129	O	-2.68746	1.84383	-2.04322		129	O	-2.72844	1.89762	-1.4432		129	O	-2.06864	1.59648	-2.11621
130	O	0.61122	1.18825	-0.3027		130	O	-1.09515	1.55257	0.01697		130	O	-0.96897	1.5418	0.08941		130	O	0.50382	1.61625	-0.07921		130	O	-0.7761	2.06013	-0.42364		130	O	-0.50572	1.78052	-0.15701		130	O	-0.73051	1.33184	-0.01181
131	C	0.00646	1.51543	-1.52804		131	C	-0.5385	2.03798	1.2149		131	C	-0.43544	2.01051	1.30316		131	C	-0.13889	2.17535	-1.20262		131	C	-0.22161	2.38468	0.83465		131	C	0.25869	1.9724	1.01667		131	C	-0.07928	1.8487	1.12435
132	C	-0.87187	0.33789	-1.9181		132	C	0.3937	0.99695	1.77426		132	C	0.42462	0.92105	1.89171		132	C	-1.10857	1.16408	-1.77318		132	C	0.55892	1.21015	1.37434		132	C	1.09909	0.7567	1.37671		132	C	0.83781	0.79255	1.69102
133	O	-0.14009	-0.89891	-1.90938		133	O	-0.26071	-0.27321	1.90911		133	O	-0.279	-0.32998	1.95423		133	O	-0.40646	-0.0437	-2.12757		133	O	-0.3012	0.06339	1.46544		133	O	0.30474	-0.42695	1.47721		133	O	0.11609	-0.42578	1.96033
134	C	-2.03239	0.15122	-0.9418		134	C	1.62163	0.75247	0.89956		134	C	1.66918	0.64391	1.05453		134	C	-2.23336	0.70017	-0.84103		134	C	1.73883	0.7666	0.50671		134	C	2.19142	0.44008	0.35451		134	C	1.98389	0.37632	0.76702
135	O	-3.1431	0.85692	-1.43273		135	O	2.637	1.62227	1.3482		135	O	2.68897	1.50128	1.47838		135	O	-3.29137	1.62555	-0.84429		135	O	2.88762	1.47896	0.89767		135	O	3.37143	1.10794	0.72794		135	O	3.08118	1.23969	0.93642
136	C	-2.24574	-1.37127	-0.89525		136	C	1.93202	-0.71847	1.1625		136	C	1.93626	-0.83098	1.32733		136	C	-2.57869	-0.67197	-1.45069		136	C	1.81718	-0.74813	0.7553		136	C	2.31525	-1.10415	0.37643		136	C	2.28079	-1.04839	1.24762
137	O	-3.14317	-1.8449	-1.87673		137	H	2.53323	-0.77858	2.07712		137	F	2.56328	-0.96254	2.56952		137	O	-3.31262	-0.5749	-2.66196		137	O	2.62978	-1.0122	1.86595		137	N	3.44398	-1.6031	1.11783		137	O	2.99752	-1.05772	2.47433
138	C	-0.84654	-1.91379	-1.2249		138	C	0.55304	-1.31721	1.43099		138	C	0.51946	-1.38556	1.48453		138	C	-1.17748	-1.17196	-1.7975		138	C	0.34473	-1.10647	1.04257		138	C	0.94391	-1.56025	0.93346		138	C	0.87021	-1.54201	1.56715
139	N	-0.08308	-2.38105	-0.07734		139	N	-0.0622	-1.95179	0.27443		139	N	-0.02995	-1.96448	0.27348		139	N	-0.57571	-1.90079	-0.6833		139	N	-0.33329	-1.68483	-0.10712		139	N	0.11237	-2.13832	-0.10927		139	N	0.26125	-2.2107	0.42651
140	C	0.60195	-1.6657	0.89744		140	C	-0.76463	-1.42595	-0.80255		140	C	-0.72377	-1.41159	-0.80005		140	C	0.173	-1.44778	0.39849		140	C	-0.94585	-1.09877	-1.20803		140	C	-0.2489	-1.5524	-1.30909		140	C	-0.58078	-1.76082	-0.58559
141	N	1.26235	-2.43712	1.71785		141	N	-1.1564	-2.3458	-1.64179		141	N	-1.10803	-2.31307	-1.66019		141	N	0.51616	-2.40623	1.21158		141	N	-1.42531	-1.98292	-2.04104		141	N	-0.9526	-2.34171	-2.07369		141	N	-0.9269	-2.713	-1.40661
142	C	1.00359	-3.7185	1.2845		142	C	-0.67909	-3.5273	-1.11897		142	C	-0.64333	-3.5087	-1.15687		142	C	-0.03855	-3.54463	0.67097		142	C	-1.09186	-3.20515	-1.49674		142	C	-1.08148	-3.50374	-1.34356		142	C	-0.27948	-3.8379	-0.94077
143	C	1.44557	-4.98932	1.78879		143	C	-0.72771	-4.86857	-1.6217		143	C	-0.70994	-4.84384	-1.67514		143	C	-0.02562	-4.90747	1.11612		143	C	-1.26282	-4.54487	-1.98919		143	C	-1.80024	-4.71683	-1.6488		143	C	-0.23245	-5.18444	-1.42788
144	O	2.1717	-5.2841	2.72116		144	O	-1.2438	-5.32898	-2.62639		144	O	-1.23219	-5.28656	-2.68414		144	O	0.51993	-5.43671	2.07478		144	O	-1.82022	-4.98034	-2.98194		144	O	-2.38452	-5.06215	-2.65065		144	O	-0.80517	-5.71314	-2.36981
145	N	0.90654	-6.03557	0.98902		145	N	-0.0047	-5.7424	-0.7573		145	N	-0.00014	-5.73714	-0.81949		145	N	-0.81231	-5.7121	0.25098		145	N	-0.61476	-5.4637	-1.11346		145	N	-1.80779	-5.56843	-0.49884		145	N	0.66001	-5.96821	-0.64202
146	C	-0.03614	-5.90227	0.01361		146	C	0.71203	-5.37195	0.34321		146	C	0.71595	-5.39085	0.28866		146	C	-1.54138	-5.27921	-0.82101		146	C	0.06676	-5.16806	0.03222		146	C	-1.12064	-5.36123	0.65583		146	C	1.43932	-5.51682	0.38776
147	N	-0.60004	-7.06125	-0.48431		147	N	1.45368	-6.34555	0.97835		147	N	1.44733	-6.37703	0.91126		147	N	-2.28901	-6.21398	-1.478		147	N	0.6848	-6.20146	0.69092		147	N	-1.16982	-6.33732	1.62183		147	N	2.31078	-6.38206	0.97568
148	N	-0.41339	-4.7489	-0.46734		148	N	0.7197	-4.15941	0.82883		148	N	0.73126	-4.18483	0.79255		148	N	-1.5209	-4.04139	-1.24985		148	N	0.15631	-3.95598	0.51655		148	N	-0.3916	-4.29607	0.88986		148	N	1.35625	-4.29654	0.86199
149	C	0.15653	-3.70296	0.1879		149	C	0.01406	-3.29465	0.05734		149	C	0.04013	-3.30476	0.02852		149	C	-0.74358	-3.24005	-0.48361		149	C	-0.40714	-3.0336	-0.30221		149	C	-0.43089	-3.39551	-0.12743		149	C	0.4842	-3.52934	0.17131
150	P	-3.80831	2.10179	-0.60195		150	P	3.73779	2.19885	0.286		150	P	3.68364	2.16947	0.35737		150	P	-4.30638	1.71293	0.45587		150	P	4.15454	1.62259	-0.12924		150	P	4.49509	1.46824	-0.40352		150	P	3.8551	1.8989	-0.35343
151	O	-4.49592	2.93942	-1.63892		151	O	4.74237	2.90907	1.14126		151	O	4.69569	2.91726	1.16816		151	O	-5.50478	2.46921	-0.06165		151	O	5.17394	2.4503	0.5979		151	O	5.552	2.24269	0.3228		151	O	5.03943	2.59448	0.25733
152	O	-2.88042	2.66846	0.4197		152	O	3.09072	2.8393	-0.89977		152	O	2.91998	2.7953	-0.76268		152	O	-3.57897	2.14011	1.68152		152	O	3.67244	2.00426	-1.49521		152	O	3.82556	2.00042	-1.63354		152	O	2.89134	2.60334	-1.24549
153	O	-4.96303	1.2782	0.24926		153	O	4.39822	0.79591	-0.26646		153	O	4.36944	0.81107	-0.26224		153	O	-4.74855	0.1335	0.60408		153	O	4.70282	0.0687	-0.22658		153	O	5.12459	-0.00364	-0.78733		153	O	4.44024	0.56583	-1.12964
154	C	-5.9121	0.56834	-0.51512		154	C	5.35151	0.16586	0.55993		154	C	5.30473	0.1441	0.56219		154	C	-6.1257	-0.19145	0.60844		154	C	5.6225	-0.3578	0.76239		154	C	6.24788	-0.44203	-0.03966		154	C	5.75626	0.19776	-0.76092
155	C	-6.30375	-0.68974	0.2098		155	C	5.93353	-1.01717	-0.16575		155	C	5.88299	-1.0235	-0.18954		155	C	-6.39731	-1.25375	1.63373		155	C	6.40904	-1.55489	0.27732		155	C	6.73848	-1.75031	-0.61663		155	C	6.22018	-1.03078	-1.49312
156	O	-5.2433	-1.63806	0.22142		156	O	5.00082	-2.08845	-0.26233		156	O	4.94692	-2.09159	-0.30466		156	O	-5.72197	-2.45656	1.29342		156	O	5.64495	-2.75671	0.33734		156	O	5.78039	-2.77225	-0.37484		156	O	5.36952	-2.14436	-1.30509
157	C	-6.59123	-0.49114	1.69214		157	C	6.32494	-0.74265	-1.62241		157	C	6.26977	-0.72785	-1.64323		157	C	-5.92979	-0.902	3.06555		157	C	6.8491	-1.49415	-1.18413		157	C	6.91211	-1.75492	-2.13747		157	C	6.35857	-0.93753	-3.01722
158	O	-7.90329	0.01237	1.83654		158	O	7.65107	-0.24583	-1.65454		158	O	7.59143	-0.21854	-1.6744		158	O	-7.02374	-0.72423	3.9592		158	O	8.00626	-0.68233	-1.29425		158	O	8.21563	-1.35946	-2.53623		158	O	7.63055	-0.42987	-3.40152
159	C	-6.34555	-1.89813	2.29766		159	C	6.13295	-2.12625	-2.31277		159	C	6.08688	-2.10481	-2.34987		159	C	-5.17839	-2.17851	3.51256		159	C	7.15436	-2.96745	-1.49682		159	C	6.68956	-3.22795	-2.53035		159	C	6.25476	-2.42614	-3.46379
160	O	-7.51417	-2.5892	2.6511		160	O	7.29609	-2.71711	-2.8182		160	O	7.25482	-2.68576	-2.85576		160	O	-5.37724	-2.54311	4.84445		160	O	8.48337	-3.27793	-1.12894		160	O	7.90247	-3.91825	-2.69515		160	O	7.43652	-2.92061	-4.03026
161	C	-5.69203	-2.64177	1.11459		161	C	5.6343	-2.98368	-1.14154		161	C	5.58809	-2.97627	-1.18936		161	C	-5.72181	-3.18671	2.49013		161	C	6.21041	-3.71344	-0.52668		161	C	5.96785	-3.82544	-1.30396		161	C	5.9499	-3.13519	-2.12149
162	N	-4.59699	-3.51865	1.43754		162	N	4.73555	-4.06943	-1.46242		162	N	4.69967	-4.06668	-1.5213		162	N	-4.98419	-4.42171	2.30035		162	N	5.10864	-4.47622	-1.11296		162	N	4.67948	-4.41691	-1.58127		162	N	5.0774	-4.28468	-2.18117
163	C	-4.70972	-4.85419	1.06354		163	C	5.11403	-5.35012	-1.07616		163	C	5.08568	-5.34596	-1.13557		163	C	-5.62403	-5.38337	1.51466		163	C	5.2425	-5.85773	-1.13727		163	C	4.49768	-5.75547	-1.25711		163	C	5.5412	-5.4865	-1.64657
164	O	-5.70834	-5.31036	0.53337		164	O	6.18941	-5.60355	-0.56035		164	O	6.16128	-5.59297	-0.6181		164	O	-6.75708	-5.25342	1.09392		164	O	6.2676	-6.44413	-0.8316		164	O	5.39389	-6.48272	-0.86448		164	O	6.65678	-5.62913	-1.17791
165	N	-3.61958	-5.62477	1.36557		165	N	4.17517	-6.32202	-1.3163		165	N	4.15293	-6.32359	-1.37826		165	N	-4.85864	-6.50065	1.24367		165	N	4.11268	-6.52631	-1.5499		165	N	3.21375	-6.20594	-1.45229		165	N	4.62797	-6.51347	-1.68318
166	C	-2.47348	-5.25009	2.07136		166	C	2.92203	-6.17063	-1.90279		166	C	2.90333	-6.17973	-1.97303		166	C	-3.53458	-6.71779	1.59244		166	C	2.84671	-6.0022	-1.81655		166	C	2.06636	-5.45486	-1.74825		166	C	3.32335	-6.48036	-2.17141
167	O	-1.62996	-6.08359	2.35112		167	O	2.16882	-7.13513	-1.96952		167	O	2.1537	-7.14732	-2.04107		167	O	-2.91288	-7.66801	1.10614		167	O	1.91878	-6.76799	-2.04155		167	O	0.97622	-5.99209	-1.73275		167	O	2.61433	-7.47242	-2.06075
168	C	-2.42676	-3.83079	2.39766		168	C	2.63355	-4.8139	-2.32991		168	C	2.61097	-4.82588	-2.4066		168	C	-2.99374	-5.73405	2.49909		168	C	2.81085	-4.553	-1.78843		168	C	2.3599	-4.06594	-2.07233		168	C	2.93153	-5.19658	-2.72336
169	C	-3.46393	-3.04247	2.06634		169	C	3.5159	-3.83397	-2.05376		169	C	3.48395	-3.83965	-2.12307		169	C	-3.71874	-4.63314	2.78554		169	C	3.91489	-3.86722	-1.42895		169	C	3.62174	-3.61692	-1.96078		169	C	3.79441	-4.16393	-2.66457
170	P	-8.34585	0.75415	3.21768		170	P	8.18533	0.58792	-2.94426		170	P	8.11756	0.62386	-2.96128		170	P	-7.8191	0.71223	3.9185		170	P	8.30166	0.16517	-2.66668		170	P	8.49998	0.17779	-3.00089		170	P	7.85781	1.18128	-3.57474
171	O	-9.51259	1.61694	2.83167		171	O	9.31281	1.43715	-2.42237		171	O	9.23372	1.48703	-2.43828		171	O	-8.4971	0.83713	2.57695		171	O	9.316	1.19248	-2.23267		171	O	8.87593	1.00498	-1.79408		171	O	8.37487	1.75615	-2.27564
172	O	-7.13357	1.3149	3.90409		172	O	7.03523	1.18825	-3.69988		172	O	6.96018	1.21044	-3.71749		172	O	-6.91424	1.81237	4.39744		172	O	7.01135	0.54853	-3.32928		172	O	7.4025	0.64597	-3.91426		172	O	6.64794	1.78135	-4.23247
173	O	-8.8633	-0.49613	4.13413		173	O	8.79147	-0.58806	-3.90547		173	O	8.73897	-0.54179	-3.92523		173	O	-8.88981	0.41912	5.09128		173	O	8.98598	-0.91243	-3.66139		173	O	9.81928	-0.05826	-3.91091		173	O	9.05179	1.17217	-4.66723
174	C	-10.1504	-1.04436	3.84073		174	C	10.0034	-1.22099	-3.488		174	C	9.95386	-1.16641	-3.50351		174	C	-9.83086	-0.62932	4.8978		174	C	10.2649	-1.45961	-3.36954		174	C	11.0018	-0.53173	-3.28103		174	C	10.3101	0.62592	-4.29742
175	H	-7.60288	-5.99532	7.80585		175	H	8.10239	-6.03741	-7.63565		175	H	8.07454	-5.96454	-7.68291		175	H	-6.81269	-5.7042	6.7857		175	H	8.59742	-7.27642	-5.0604		175	H	8.3044	-7.07858	-4.94306		175	H	8.22107	-5.08923	-6.85687
176	H	-7.41786	-6.82579	4.89245		176	H	7.11227	-6.92131	-4.90451		176	H	7.02047	-6.86118	-4.98111		176	H	-8.93227	-6.96867	5.0234		176	H	5.89846	-6.69126	-6.31593		176	H	5.5958	-7.47202	-6.27611		176	H	5.4664	-6.33512	-7.13633
177	H	-5.36554	-5.98866	6.25085		177	H	5.52229	-5.88439	-6.64268		177	H	5.49565	-5.75489	-6.74351		177	H	-6.43022	-7.83555	5.25788		177	H	7.40552	-4.83427	-5.26408		177	H	6.31362	-5.12214	-6.41066		177	H	5.89132	-3.90497	-7.83513
178	H	-6.16947	-4.43181	6.30366		178	H	6.4696	-4.41347	-6.51681		178	H	6.47089	-4.309	-6.55642		178	H	-6.03298	-6.42346	4.30407		178	H	7.06444	-5.5971	-3.72171		178	H	6.70634	-5.11073	-4.69574		178	H	6.32065	-3.57381	-6.16411
179	H	-8.21873	-4.49226	4.31672		179	H	7.97668	-4.69893	-4.03661		179	H	7.92088	-4.67124	-4.06612		179	H	-8.19334	-5.21432	3.28135		179	H	4.84067	-7.35004	-4.14319		179	H	4.6834	-7.46844	-3.96204		179	H	5.12111	-5.84238	-4.69962
180	H	-8.68431	-4.27095	6.01318		180	H	8.84441	-4.48216	-5.56573		180	H	8.82478	-4.45733	-5.57427		180	H	-7.44495	-4.33041	4.62373		180	H	6.39367	-7.9923	-3.58467		180	H	6.30917	-7.28846	-3.29271		180	H	6.84242	-5.44323	-4.54411
181	H	-9.48575	-5.4986	5.01549		181	H	9.26791	-5.81308	-4.47417		181	H	9.19234	-5.81242	-4.49229		181	H	-9.20076	-4.5823	4.58772		181	H	5.55022	-8.73592	-4.9618		181	H	5.84104	-8.77429	-4.13911		181	H	6.32487	-7.09747	-4.93944
182	H	-6.13875	-4.36346	3.76426		182	H	5.87477	-4.24779	-4.07747		182	H	5.82187	-4.19439	-4.12863		182	H	-7.59558	-7.26326	2.47289		182	H	4.59042	-5.17076	-4.08191		182	H	4.26249	-5.34069	-4.14317		182	H	3.96022	-4.20926	-5.46825
183	H	-5.35675	-5.94947	3.75394		183	H	4.98725	-5.77636	-4.18995		183	H	4.90195	-5.69793	-4.30316		183	H	-7.98576	-8.66121	3.48784		183	H	4.94903	-4.49179	-5.67166		183	H	3.88097	-5.55107	-5.85377		183	H	3.58539	-4.60601	-7.14472
184	H	-4.51056	-4.5544	4.43813		184	H	4.41295	-4.35866	-5.07333		184	H	4.38137	-4.24383	-5.16004		184	H	-6.34573	-8.44862	2.86057		184	H	5.50772	-3.67046	-4.21299		184	H	4.49061	-4.00035	-5.26483		184	H	3.94783	-2.93483	-6.69097
185	H	-4.57366	9.33253	2.34638		185	H	4.68473	9.25499	-2.62674		185	H	4.56094	9.31491	-2.61558		185	H	-2.52355	10.0404	2.55924		185	H	4.35905	9.20852	-3.14833		185	H	4.43664	9.31319	-3.05841		185	H	2.97328	10.17	-2.16973
186	H	-1.69626	9.32308	1.72757		186	H	1.82953	9.46182	-1.86202		186	H	1.71751	9.44403	-1.85746		186	H	-0.11547	8.19127	3.45309		186	H	1.66866	8.55783	-2.85577		186	H	1.91202	8.44884	-2.77284		186	H	0.58828	9.0208	-1.97768
187	H	-2.77205	8.28462	0.81081		187	H	2.89771	8.37558	-0.99419		187	H	2.79906	8.36935	-0.99146		187	H	-0.71148	8.45728	1.812		187	H	2.76539	7.67325	-1.81496		187	H	2.95779	7.55911	-1.68693		187	H	1.62191	8.23488	-0.80468
188	H	-1.76208	5.51549	2.40927		188	H	1.59627	5.70602	-2.63279		188	H	1.55804	5.67145	-2.60895		188	H	-2.42124	5.51919	1.89377		188	H	2.44874	4.82467	-3.47844		188	H	2.90112	4.78419	-3.24506		188	H	1.85595	5.42485	-2.46043
189	H	-0.45353	5.23797	1.2623		189	H	0.40855	5.4433	-1.36393		189	H	0.35247	5.406	-1.35612		189	H	-1.06602	4.76175	1.07207		189	H	0.97687	4.33943	-2.63599		189	H	1.28289	4.21952	-2.8475		189	H	0.29405	4.75731	-1.95791
190	H	-3.18127	5.98396	0.51436		190	H	3.22685	6.09257	-0.86522		190	H	3.1594	6.07665	-0.83275		190	H	-2.37399	6.1337	-0.39057		190	H	3.33526	5.43177	-1.29534		190	H	3.12494	5.28708	-0.84382		190	H	2.19738	5.96682	-0.10759
191	H	-2.41091	4.56648	0.23835		191	H	2.51079	4.64153	-0.64069		191	H	2.42498	4.63952	-0.56682		191	H	-0.89783	6.70451	-0.27874		191	H	2.79358	3.8842	-1.26399		191	H	2.78979	3.71131	-1.12659		191	H	1.85352	4.38696	-0.31867
192	H	-11.997	7.65132	-2.75161		192	H	12.1413	7.87316	2.41014		192	H	12.0496	7.92597	2.39875		192	H	-11.4672	8.91092	-2.49862		192	H	12.1819	8.09441	1.8591		192	H	12.0962	7.80154	2.26461		192	H	11.0823	8.42132	2.71957
193	H	-11.6453	5.29323	-3.73781		193	H	11.7481	5.60209	3.5678		193	H	11.6492	5.65036	3.54358		193	H	-9.3258	7.69052	-2.79576		193	H	11.6916	6.01318	3.3025		193	H	11.4207	5.81728	3.76142		193	H	10.4748	6.22351	3.92501
194	H	-13.3203	4.96643	-3.34072		194	H	13.4298	5.23553	3.23983		194	H	13.3313	5.2821	3.21959		194	H	-10.1133	6.53921	-3.86655		194	H	13.365	5.55299	3.06323		194	H	13.0851	5.27764	3.66818		194	H	12.1698	5.79577	3.82527
195	H	-12.2323	4.08319	-1.45231		195	H	12.385	4.21101	1.4005		195	H	12.2862	4.26511	1.37602		195	H	-11.5517	5.73412	-2.00755		195	H	12.309	4.32186	1.3591		195	H	12.0536	3.99708	1.9745		195	H	11.3957	4.7144	1.90528
196	H	-12.6204	5.69478	-0.87704		196	H	12.794	5.77082	0.70887		196	H	12.7075	5.82375	0.68868		196	H	-10.9216	6.99885	-0.94867		196	H	12.7962	5.75495	0.47149		196	H	12.7373	5.32305	1.04996		196	H	11.8129	6.26234	1.19334
197	H	-10.2255	6.38312	-1.67468		197	H	10.3864	6.52828	1.38416		197	H	10.3025	6.59515	1.34896		197	H	-8.62737	5.98375	-1.13406		197	H	10.4106	6.69115	0.9847		197	H	10.404	6.47616	1.27634		197	H	9.33897	6.95591	1.58125
198	H	-9.92043	4.66773	-1.87719		198	H	10.0666	4.83736	1.7277		198	H	9.97043	4.90831	1.69907		198	H	-9.27753	4.72544	-2.18788		198	H	10.0109	5.07384	1.53459		198	H	9.82047	4.93946	1.88754		198	H	9.02805	5.28114	2.00307
199	H	-10.6308	6.01364	0.66194		199	H	10.8488	5.93978	-0.90801		199	H	10.7584	6.00121	-0.93893		199	H	-10.6024	5.03647	0.41019		199	H	10.8546	5.83219	-1.2015		199	H	10.9349	5.46144	-0.80525		199	H	10.0132	6.24749	-0.6207
200	H	-8.47431	3.38741	-0.5722		200	H	8.59509	3.49368	0.54447		200	H	8.522	3.5448	0.5273		200	H	-7.52081	3.92172	-0.89844		200	H	8.63656	3.5727	0.5229		200	H	8.50738	3.43198	0.90886		200	H	7.72093	3.91	0.85408
201	H	-9.0822	2.35203	0.72811		201	H	9.15527	2.35523	-0.69422		201	H	9.08111	2.40912	-0.71725		201	H	-7.45064	2.5535	0.08555		201	H	9.16307	2.29109	-0.58391		201	H	8.96746	2.08131	-0.11146		201	H	8.21609	2.71098	-0.33497
202	H	-9.95483	3.20053	2.54353		202	H	10.0226	3.01367	-2.53353		202	H	9.93967	3.06994	-2.55923		202	H	-9.11795	2.18401	1.82481		202	H	10.0341	2.73712	-2.48981		202	H	9.89675	2.39023	-2.01438		202	H	9.16555	3.27663	-2.19091
203	H	-11.014	4.59361	2.388		203	H	11.1683	4.34476	-2.5157		203	H	11.0806	4.40386	-2.54588		203	H	-10.6019	3.079	1.64997		203	H	11.1759	4.06765	-2.62529		203	H	11.1221	3.66114	-2.20618		203	H	10.3172	4.61877	-2.20284
204	H	-3.24239	-2.81051	-4.11801		204	H	3.55564	-2.66261	4.20423		204	H	3.42758	-2.62502	4.18823		204	H	-2.7576	-2.25228	-4.29743		204	H	3.5028	-2.09513	4.74049		204	H	2.76881	-2.00002	4.85563		204	H	2.94652	-2.44927	4.15893
205	H	-3.06273	-4.79173	-6.26961		205	H	3.38182	-4.5658	6.40819		205	H	3.34443	-4.57783	6.36461		205	H	-2.38426	-4.30968	-6.36		205	H	3.14822	-3.84817	7.05424		205	H	2.47928	-4.00126	6.97733		205	H	2.61945	-4.67662	6.02997
206	H	-2.10885	-5.44134	-3.50105		206	H	2.42603	-5.42241	3.72159		206	H	2.35908	-5.35294	3.65361		206	H	-1.52446	-4.39805	-3.44756		206	H	2.39557	-4.46827	4.17079		206	H	1.75057	-4.02323	4.01369		206	H	1.77393	-4.63405	3.11052
207	H	-1.09532	-3.22809	-3.86069		207	H	1.40591	-3.2565	3.69767		207	H	1.32686	-3.16887	3.81466		207	H	-0.21783	-2.94958	-5.19113		207	H	1.18145	-2.41834	4.97182		207	H	0.43126	-2.46703	5.44151		207	H	0.45456	-3.04141	4.41521
208	H	-0.45351	-3.73533	-5.40614		208	H	0.84247	-3.40674	5.35514		208	H	0.76191	-3.4818	5.44268		208	H	0.42056	-4.50592	-5.74664		208	H	0.52601	-3.34405	6.30144		208	H	-0.0158	-3.79648	6.49384		208	H	-0.03694	-4.30381	5.52814
209	H	-0.62269	-6.94138	-4.74739		209	H	0.91338	-6.77097	5.08104		209	H	0.89906	-6.79217	4.97568		209	H	-0.38296	-6.54358	-4.11501		209	H	0.974	-6.20446	5.23036		209	H	0.51363	-6.13229	4.55578		209	H	0.62104	-6.74162	3.63186
210	H	-0.8955	-6.045	-6.24937		210	H	1.19306	-5.74959	6.50159		210	H	1.17243	-5.82352	6.43368		210	H	-1.16622	-6.44093	-5.70407		210	H	1.49947	-5.67596	6.83327		210	H	1.20647	-6.11443	6.18281		210	H	1.08756	-6.61671	5.34273
211	H	-2.18751	-7.02989	-5.57694		211	H	2.47889	-6.79608	5.91093		211	H	2.47069	-6.8229	5.79577		211	H	-2.13122	-6.66174	-4.22816		211	H	2.66078	-6.40395	5.70753		211	H	2.25687	-6.29955	4.75583		211	H	2.30488	-6.9038	4.08885
212	H	1.0767	-5.35865	-4.31072		212	H	-0.79748	-5.13351	4.69642		212	H	-0.84471	-5.17127	4.64382		212	H	1.08447	-4.9965	-3.27831		212	H	-0.68354	-4.85309	4.67334		212	H	-1.29631	-4.8898	4.63884		212	H	-1.3248	-5.48196	3.78741
213	H	0.19078	-5.23498	-2.78666		213	H	-0.03	-5.35304	3.12133		213	H	-0.06118	-5.26982	3.06572		213	H	0.63373	-3.33987	-2.8987		213	H	0.07057	-4.00464	3.31376		213	H	-0.74239	-3.64315	3.49522		213	H	-0.50151	-4.61138	2.50089
214	H	1.17323	-3.89734	-3.29698		214	H	-0.89817	-3.87764	3.42728		214	H	-0.96601	-3.83884	3.46112		214	H	1.98132	-3.66553	-3.9815		214	H	-1.07115	-3.16247	4.37312		214	H	-1.8253	-3.22812	4.82446		214	H	-1.69257	-3.78475	3.47141
215	H	-4.51497	-4.26576	-2.99488		215	H	4.84128	-4.08522	3.11836		215	H	4.78127	-4.07144	3.06697		215	H	-3.84904	-3.79894	-3.02478		215	H	4.53057	-3.9084	3.73813		215	H	4.14078	-3.78648	3.76639		215	H	4.16841	-3.80328	2.777
216	H	-6.60455	-5.80323	-3.80039		216	H	6.90236	-5.56118	3.9413		216	H	6.85481	-5.53462	3.89347		216	H	-6.05052	-5.24565	-4.06525		216	H	6.59676	-5.7822	4.51783		216	H	5.88949	-5.93035	4.60838		216	H	6.27533	-5.30497	3.59054
217	H	-6.99153	-7.425	-2.15808		217	H	7.34924	-7.24051	2.39237		217	H	7.32338	-7.20563	2.34156		217	H	-6.67048	-6.19915	-1.73942		217	H	7.101	-5.98273	2.0617		217	H	6.45712	-6.53844	2.39555		217	H	6.66042	-6.77609	1.60078
218	H	-5.77909	-6.78539	-1.05209		218	H	6.08636	-6.76211	1.27766		218	H	6.05688	-6.74054	1.22621		218	H	-5.03847	-5.79657	-1.26473		218	H	5.69096	-4.97864	1.71718		218	H	5.76972	-5.07563	1.68895		218	H	5.10757	-6.29906	0.9535
219	H	-4.96204	-8.07703	-3.69728		219	H	5.3403	-7.87274	4.02343		219	H	5.31316	-7.85682	3.96883		219	H	-4.26544	-7.28112	-3.29566		219	H	5.38419	-7.6076	3.22555		219	H	3.95736	-7.14272	2.9882		219	H	3.98634	-7.35266	2.96095
220	H	-5.28538	-9.0026	-2.23984		220	H	5.81351	-8.91883	2.69549		220	H	5.81017	-8.90119	2.6479		220	H	-5.93599	-7.84943	-3.35588		220	H	5.42455	-7.51321	1.4579		220	H	4.48607	-7.22826	1.29558		220	H	5.55222	-7.99829	3.45436
221	H	-2.69754	-8.17087	-3.85044		221	H	3.06008	-7.90371	4.11592		221	H	3.03699	-7.90154	4.04593		221	H	-3.03781	-8.87485	-2.25778		221	H	3.17854	-7.88039	3.74589		221	H	1.70676	-6.81256	2.25589		221	H	4.8395	-10.2067	3.14607
222	H	-1.61701	-7.88474	-2.54159		222	H	2.03349	-7.9489	2.73269		222	H	2.0175	-7.9768	2.65985		222	H	-3.4961	-9.58103	-0.7512		222	H	1.89143	-7.02518	2.99997		222	H	1.23972	-5.31508	1.49887		222	H	4.4826	-10.8286	1.56634
223	H	-6.21264	3.40206	-1.44505		223	H	6.37532	3.50549	1.28041		223	H	6.32086	3.52837	1.2685		223	H	-5.52524	3.93646	-1.25604		223	H	6.47288	3.61676	1.09581		223	H	6.41756	3.47811	1.19605		223	H	5.68776	3.80728	1.26766
224	H	-7.83036	5.71496	-0.85249		224	H	7.97012	5.82028	0.66818		224	H	7.86938	5.86439	0.63728		224	H	-6.51239	6.63897	-1.03284		224	H	7.96255	5.96327	0.37403		224	H	7.85733	5.9016	0.69521		224	H	6.88828	6.3955	1.03667
225	H	-5.81655	6.31595	0.38822		225	H	5.99241	6.41835	-0.59435		225	H	5.85852	6.42986	-0.59163		225	H	-4.46878	6.70324	0.5053		225	H	5.88444	6.34699	-0.95014		225	H	5.88524	6.24705	-0.81792		225	H	4.80559	6.75468	-0.31783
226	H	-4.93447	4.96317	-0.33901		226	H	5.06249	5.10778	0.156		226	H	4.96428	5.1065	0.18048		226	H	-4.1765	5.02726	0.08096		226	H	5.1415	4.95296	-0.14344		226	H	5.17855	4.75367	-0.1823		226	H	4.26407	5.13557	0.13341
227	H	-6.37876	3.34278	0.88041		227	H	6.40103	3.41316	-0.99253		227	H	6.33229	3.43184	-0.98136		227	H	-6.44242	4.42932	1.04276		227	H	6.87223	3.4557	-1.13337		227	H	7.13553	3.46608	-1.07795		227	H	6.29821	4.17911	-1.00857
228	H	-7.26795	4.68272	1.63083		228	H	7.43906	4.65261	-1.72351		228	H	7.31386	4.69708	-1.74394		228	H	-6.57825	6.09439	1.64027		228	H	7.55652	4.82787	-2.02593		228	H	7.75143	4.95639	-1.82529		228	H	6.69019	5.80768	-1.60391
229	H	-5.1326	5.50689	2.62052		229	H	5.48695	5.6179	-2.89364		229	H	5.28713	5.60139	-2.85259		229	H	-4.43513	5.71867	2.94919		229	H	5.32835	5.08388	-3.20514		229	H	5.57132	5.09104	-3.13621		229	H	4.40369	5.82227	-2.75095
230	H	-4.26496	4.12359	1.89057		230	H	4.40817	4.43547	-2.08567		230	H	4.28681	4.34602	-2.05643		230	H	-4.3074	4.10363	2.24013		230	H	4.69016	3.75196	-2.22032		230	H	5.02568	3.62091	-2.3153		230	H	4.09748	4.21902	-2.0852
231	H	-6.24219	2.84096	3.2715		231	H	6.33037	2.85325	-3.3363		231	H	6.22492	2.8509	-3.32327		231	H	-5.95913	3.26978	3.61379		231	H	6.06778	2.18786	-3.25614		231	H	6.53289	2.29596	-3.50181		231	H	5.67199	3.24365	-3.53773
232	H	-4.26483	5.53818	4.57046		232	H	4.10265	5.31982	-4.64561		232	H	4.11823	5.39867	-4.70423		232	H	-5.77628	6.83844	4.04869		232	H	6.39994	5.40228	-4.86433		232	H	6.94342	5.73787	-4.46767		232	H	5.67777	6.81518	-3.98884
233	H	-3.59151	4.51189	5.77826		233	H	3.17964	4.11425	-5.48448		233	H	3.2983	4.24204	-5.69728		233	H	-6.59959	6.73018	5.52149		233	H	6.97144	4.65599	-6.27526		233	H	7.76078	5.27603	-5.86813		233	H	6.38385	6.64547	-5.51669
234	H	-4.94624	2.64137	6.3769		234	H	4.50028	2.12867	-6.07969		234	H	4.61848	2.27442	-6.23393		234	H	-7.75987	4.74756	6.0943		234	H	7.70105	2.41456	-6.2155		234	H	8.53534	3.07598	-6.13588		234	H	7.37039	4.59726	-6.14067
235	H	-5.80402	1.83723	5.09189		235	H	5.54298	1.53033	-4.81146		235	H	5.56994	1.61674	-4.9245		235	H	-7.18341	3.25522	5.38144		235	H	7.06934	1.3977	-4.95927		235	H	7.76141	1.82532	-5.19538		235	H	6.78074	3.15221	-5.36775
236	H	11.2756	5.81369	-2.46162		236	H	-11.1989	5.75565	2.45549		236	H	-11.2851	5.70884	2.46411		236	H	12.4539	5.08236	-1.72245		236	H	-11.6772	6.03046	2.03543		236	H	-11.4687	6.46566	1.34397		236	H	-12.5101	5.20699	2.27458
237	H	10.0624	3.23282	-3.54033		237	H	-9.82463	3.2152	3.42564		237	H	-9.90091	3.18109	3.45624		237	H	11.2515	2.75218	-3.28215		237	H	-9.31474	4.3776	3.032		237	H	-9.89081	4.52472	3.09219		237	H	-10.4311	3.341	3.50148
238	H	9.27891	4.8094	-3.58024		238	H	-9.07551	4.8074	3.37281		238	H	-9.16008	4.77681	3.39582		238	H	10.6643	4.41214	-3.32523		238	H	-9.20238	5.98502	2.32775		238	H	-9.30101	6.07988	2.51761		238	H	-10.1744	5.04392	3.13878
239	H	8.74791	5.98552	-1.37242		239	H	-8.54742	5.88582	1.17075		239	H	-8.77168	5.89508	1.15169		239	H	9.86499	5.48131	-1.12127		239	H	-10.2252	6.28259	-0.08033		239	H	-9.44151	6.4371	-0.12209		239	H	-10.6022	5.79277	0.65868
240	H	10.0386	1.90392	-1.5083		240	H	-10.2098	1.94428	1.35795		240	H	-10.1266	1.84218	1.43064		240	H	10.5529	1.26962	-1.49573		240	H	-9.23571	2.46254	1.58987		240	H	-9.4341	2.58605	1.7585		240	H	-9.99539	1.7043	1.79046
241	H	7.95403	5.65098	0.95278		241	H	-7.9277	5.50613	-1.19964		241	H	-8.1373	5.51428	-1.21434		241	H	8.61725	5.08384	0.98543		241	H	-10.1822	5.29404	-2.35427		241	H	-8.75264	5.38742	-2.25851		241	H	-10.0602	5.21519	-1.69193
242	H	9.27702	1.57965	0.81433		242	H	-9.63107	1.58782	-1.01198		242	H	-9.5339	1.4793	-0.93614		242	H	9.31531	0.87241	0.6035		242	H	-9.21172	1.47858	-0.67332		242	H	-8.73761	1.54299	-0.36539		242	H	-9.46393	1.12764	-0.54574
243	H	8.11346	2.52186	2.5654		243	H	-8.41571	2.38945	-2.77217		243	H	-8.39758	2.34592	-2.73299		243	H	8.14419	1.85877	2.33052		243	H	-9.16002	1.99178	-2.92344		243	H	-8.09087	1.94762	-2.55334		243	H	-8.98642	2.01759	-2.64747
244	H	12.6717	-1.65803	-0.79969		244	H	-12.3464	-1.78328	1.03684		244	H	-12.4631	-1.8279	1.02422		244	H	13.4048	-2.45902	-0.07914		244	H	-12.6073	-1.39919	1.39775		244	H	-12.9548	-0.93415	0.61088		244	H	-13.3782	-2.1001	0.52146
245	H	10.771	-0.26681	0.04697		245	H	-10.6974	-0.10483	0.00829		245	H	-10.7363	-0.32575	-0.02428		245	H	11.2673	-1.21151	0.18957		245	H	-10.7511	-0.17576	0.1823		245	H	-10.8003	0.17225	-0.08387		245	H	-11.2096	-0.95688	-0.01895
246	H	11.7952	1.15806	-0.00092		246	H	-12.0335	1.03619	-0.07799		246	H	-11.9011	0.99085	-0.0056		246	H	12.1363	0.31426	0.14461		246	H	-11.769	1.24588	0.1182		246	H	-11.6518	1.6955	-0.24782		246	H	-12.0186	0.59716	0.04237
247	H	13.2752	0.18765	1.74639		247	H	-13.2656	-0.81702	-1.4752		247	H	-13.3924	-0.34529	-1.54436		247	H	13.3029	-0.2288	2.25111		247	H	-13.4319	-0.02023	-1.28448		247	H	-13.0879	0.64952	-2.05985		247	H	-13.4466	-0.03382	-1.88726
248	H	12.3722	-1.3309	1.69749		248	H	-11.7108	-1.65003	-1.50917		248	H	-12.2206	-1.66686	-1.50653		248	H	12.6163	-1.8558	2.25713		248	H	-12.4471	-1.47834	-1.12204		248	H	-12.2067	-0.86586	-1.84517		248	H	-12.7687	-1.66385	-1.88932
249	H	10.3005	-0.117	2.39781		249	H	-10.647	0.34077	-2.56988		249	H	-10.4722	-0.13469	-2.43303		249	H	10.3173	-0.88781	2.46569		249	H	-10.5148	-0.2511	-2.17379		249	H	-10.0584	0.35938	-2.40919		249	H	-10.4983	-0.70144	-2.36492
250	H	11.2036	1.38363	2.52387		250	H	-12.1867	1.19365	-2.54628		250	H	-11.6543	1.15952	-2.55487		250	H	10.9831	0.7358	2.45128		250	H	-11.5553	1.12253	-2.49341		250	H	-10.9871	1.79575	-2.77022		250	H	-11.1897	0.91246	-2.44006
251	H	12.6919	-0.15943	4.14894		251	H	-13.0868	-0.64129	-4.00278		251	H	-12.9485	-0.63446	-4.00632		251	H	12.4103	-0.31991	4.47428		251	H	-13.0145	-0.77629	-3.68675		251	H	-12.2259	0.35563	-4.46854		251	H	-12.7789	-0.35128	-4.21176
252	H	8.94577	-0.95284	5.33858		252	H	-9.33046	-1.44183	-5.10949		252	H	-9.21477	-1.2921	-5.29462		252	H	8.60867	-1.206	5.43016		252	H	-9.32474	-1.72166	-4.91353		252	H	-8.85041	-1.78338	-4.67648		252	H	-9.04824	-1.16545	-5.45119
253	H	9.11314	0.25139	4.12124		253	H	-9.53867	-0.03463	-4.18274		253	H	-9.39635	-0.01465	-4.17034		253	H	8.83559	-0.31335	3.95018		253	H	-9.44617	-0.31357	-3.95386		253	H	-8.75688	-0.32199	-3.78589		253	H	-9.1776	-0.15816	-4.03589
254	H	12.4245	-1.30142	5.99932		254	H	-12.8015	-2.11438	-5.54495		254	H	-12.6864	-1.89385	-5.76264		254	H	11.9919	-1.02505	6.4939		254	H	-12.8193	-2.23057	-5.30131		254	H	-12.1176	-1.23799	-5.95423		254	H	-12.5108	-1.18251	-6.21413
255	H	10.9097	-1.22546	6.81331		255	H	-11.3169	-2.15125	-6.42112		255	H	-11.2074	-1.82244	-6.6399		255	H	10.3823	-0.95844	7.09505		255	H	-11.3507	-2.3035	-6.19322		255	H	-10.5605	-1.77421	-6.46696		255	H	-10.9678	-1.09773	-6.95854
256	H	6.37003	-0.29331	-8.43645		256	H	-6.00826	-0.12722	8.46121		256	H	-6.07956	-0.17809	8.45842		256	H	7.53806	-0.39799	-8.17381		256	H	-6.9535	0.26778	8.30353		256	H	-6.67788	0.78028	7.96027		256	H	-7.08281	-0.64631	8.33814
257	H	5.34524	0.5539	-6.3227		257	H	-5.27293	0.61387	6.20699		257	H	-5.30605	0.58467	6.22519		257	H	6.2615	0.81554	-6.3512		257	H	-5.13061	0.72582	6.66784		257	H	-5.7707	2.30489	6.21331		257	H	-5.89091	0.52425	6.44892
258	H	6.90958	0.45068	-5.52464		258	H	-6.92826	0.50925	5.61995		258	H	-6.95086	0.48675	5.60819		258	H	7.47902	0.29096	-5.19679		258	H	-5.95788	2.18594	6.14148		258	H	-7.39526	2.56391	5.58567		258	H	-7.30933	0.28259	5.43783
259	H	6.93148	-2.03292	-5.88861		259	H	-6.94182	-1.95006	6.0162		259	H	-6.97242	-1.97568	5.97463		259	H	6.91335	-2.12236	-5.78849		259	H	-7.87894	0.82461	5.31446		259	H	-7.57116	0.14987	4.98787		259	H	-7.04688	-2.22088	5.73451
260	H	5.3814	-1.92294	-6.71806		260	H	-5.33381	-1.85962	6.72993		260	H	-5.38128	-1.89467	6.72569		260	H	5.61476	-1.52572	-6.80981		260	H	-7.1297	-0.63588	5.94208		260	H	-6.01508	-0.16284	5.73659		260	H	-5.58965	-1.9294	6.67407
261	H	5.91758	-1.06392	-3.82061		261	H	-6.05646	-1.07789	3.84962		261	H	-6.03879	-1.08304	3.83775		261	H	5.88403	-0.91536	-3.80882		261	H	-5.95846	1.21332	3.786		261	H	-6.54137	1.65	3.31281		261	H	-6.04779	-1.00006	3.78399
262	H	5.26891	-2.63346	-4.2412		262	H	-5.37739	-2.63301	4.2809		262	H	-5.36833	-2.64268	4.26777		262	H	5.05847	-2.34318	-4.3791		262	H	-6.84784	-0.2454	3.4123		262	H	-5.94615	0.0007	3.21314		262	H	-5.29624	-2.53398	4.15837
263	H	3.86714	-0.16684	-3.9467		263	H	-3.99794	-0.16957	3.82251		263	H	-3.97873	-0.17604	3.86371		263	H	4.00727	0.24814	-4.05573		263	H	-4.14299	-0.06118	3.73207		263	H	-4.4476	2.39555	3.65908		263	H	-4.05997	-0.0041	3.97372
264	H	2.14925	-3.55645	-5.09227		264	H	-2.20183	-3.48525	5.03994		264	H	-2.20607	-3.49171	5.12525		264	H	2.00685	-2.66084	-5.92516		264	H	-5.78101	-3.5962	4.27415		264	H	-2.87555	-1.22618	3.77994		264	H	-2.17787	-3.22614	5.37474
265	H	3.73162	-3.25073	-5.6268		265	H	-3.77751	-3.20582	5.58962		265	H	-3.79927	-3.21729	5.63132		265	H	3.68675	-2.50776	-6.22746		265	H	-6.80812	-2.23065	4.35743		265	H	-4.32762	-0.97628	4.68578		265	H	-3.8183	-3.00825	5.78496
266	H	1.78373	-0.5409	-3.37979		266	H	-1.84388	-0.50741	3.27961		266	H	-1.81684	-0.51834	3.36763		266	H	1.81922	0.07146	-3.73164		266	H	-2.92635	-1.79976	3.67828		266	H	-2.426	1.86433	2.57254		266	H	-1.92306	-0.29405	3.47683
267	H	0.85732	-1.76162	-4.19		267	H	-0.94595	-1.66821	4.1912		267	H	-0.93156	-1.66081	4.31771		267	H	0.86678	-0.8982	-4.82933		267	H	-3.64634	-3.32134	3.64756		267	H	-1.52586	0.6419	3.43998		267	H	-0.97636	-1.42761	4.40207
268	H	2.29116	4.09809	-1.72669		268	H	-2.41095	4.35448	1.58419		268	H	-2.44846	4.3139	1.57995		268	H	3.29513	4.02117	-1.34003		268	H	-2.34207	4.5577	1.44338		268	H	-2.37899	4.5208	1.5612		268	H	-2.78334	3.93148	2.00163
269	H	1.3329	6.38408	-3.23972		269	H	-1.02027	6.33042	3.18736		269	H	-1.14008	6.34146	3.18606		269	H	2.96397	6.50655	-2.79144		269	H	-1.02162	6.76486	2.80071		269	H	-1.09076	6.93403	2.59882		269	H	-2.61471	6.62715	3.04589
270	H	-0.1583	4.57573	-1.31946		270	H	0.10372	4.80992	0.83581		270	H	0.05559	4.78969	0.88978		270	H	1.14002	4.66027	-3.04467		270	H	0.47304	4.81281	2.18099		270	H	0.26186	4.88399	2.15129		270	H	-0.72771	5.38124	3.81262
271	H	-0.32507	4.59706	-3.09181		271	H	0.48759	4.48603	2.54648		271	H	0.41439	4.52528	2.61686		271	H	0.73542	6.38176	-2.94151		271	H	0.93071	6.46125	1.69502		271	H	0.77953	6.36708	1.31061		271	H	-0.27462	6.64785	2.65016
272	H	-1.54775	6.12383	-1.28983		272	H	1.70343	6.14876	1.02898		272	H	1.61282	6.17713	1.05371		272	H	0.68023	4.79011	-0.60898		272	H	1.15123	5.15307	-0.16431		272	H	0.74608	4.77907	-0.25803		272	H	0.12888	4.97305	1.13794
273	H	5.80446	2.1395	1.20373		273	H	-6.28737	1.92954	-1.2865		273	H	-6.16678	1.97386	-1.27179		273	H	5.91183	1.86717	1.14683		273	H	-5.55701	1.73773	-1.35346		273	H	-5.14978	1.06867	-0.97918		273	H	-5.97338	2.0795	-1.24723
274	H	7.08124	1.2652	0.33008		274	H	-7.51748	1.00502	-0.39834		274	H	-7.40612	1.03035	-0.41727		274	H	7.03624	0.90563	0.16169		274	H	-7.06541	1.28651	-0.52435		274	H	-6.521	0.75497	0.12567		274	H	-7.24746	1.2624	-0.31379
275	H	5.23842	1.69188	-1.13242		275	H	-5.73094	1.51696	1.06999		275	H	-5.63685	1.5535	1.08647		275	H	5.22643	1.7477	-1.18496		275	H	-5.35599	1.26839	1.14085		275	H	-4.44982	0.70776	1.37409		275	H	-5.40153	1.8075	1.1443
276	H	3.47354	0.3938	0.97643		276	H	-3.86028	0.40598	-1.04758		276	H	-3.752	0.41104	-1.00389		276	H	3.38773	0.44282	0.8375		276	H	-3.60385	0.04735	-0.97064		276	H	-3.42164	-0.9748	-0.8746		276	H	-3.65894	0.46113	-0.9436
277	H	2.2316	-0.75543	-0.8443		277	H	-2.5117	-0.62156	0.75403		277	H	-2.4386	-0.62681	0.81731		277	H	1.97418	-0.41922	-1.04441		277	H	-2.6532	-1.555	0.5267		277	H	-2.69615	-2.78309	0.44923		277	H	-2.33586	-0.6088	0.86898
278	H	2.79916	1.41962	-2.03946		278	H	-3.21803	1.49474	1.95952		278	H	-3.13634	1.49464	2.0187		278	H	2.76865	1.74782	-2.12269		278	H	-2.13488	0.08542	2.03889		278	H	-1.50823	-1.04398	1.74624		278	H	-2.86498	1.5564	2.0316
279	H	4.39363	-1.52061	-2.28464		279	H	-4.59773	-1.56261	2.22961		279	H	-4.55371	-1.55651	2.24908		279	H	4.01754	-1.40797	-2.50491		279	H	-4.84628	-2.05014	2.12665		279	H	-4.33639	-2.55318	2.70072		279	H	-4.45051	-1.43823	2.33015
280	H	4.76394	-1.70778	1.55082		280	H	-4.931	-1.87998	-1.59837		280	H	-4.81179	-1.82475	-1.59298		280	H	3.73707	-1.54942	1.3844		280	H	-5.12112	-2.08747	-1.70713		280	H	-5.49462	-2.97329	-0.98584		280	H	-4.48083	-1.57883	-1.5642
281	H	3.85872	-6.44013	1.71913		281	H	-3.0497	-6.36874	-1.69128		281	H	-3.01657	-6.33975	-1.70086		281	H	2.46455	-6.18214	1.29547		281	H	-3.30799	-6.50031	-2.16287		281	H	-4.88962	-7.71739	-0.96967		281	H	-2.83846	-6.13786	-1.57166
282	H	3.69275	-7.67369	0.52037		282	H	-2.65343	-7.49625	-0.46103		282	H	-2.64907	-7.48727	-0.47615		282	H	2.5892	-7.43749	0.11533		282	H	-2.96972	-7.79361	-1.06761		282	H	-4.41166	-8.88754	0.20608		282	H	-2.74966	-7.3563	-0.36852
283	H	3.47992	-5.59221	-3.4094		283	H	-3.01642	-5.4005	3.42796		283	H	-3.06295	-5.42993	3.43443		283	H	4.05545	-5.54008	-3.64573		283	H	-3.51719	-6.14761	3.03014		283	H	-3.86811	-6.60702	4.0591		283	H	-3.89954	-5.49489	3.49943
284	H	0.74887	1.73448	-2.30622		284	H	-1.30191	2.32145	1.94877		284	H	-1.21041	2.33689	2.00687		284	H	0.59399	2.45092	-1.97463		284	H	-0.98979	2.68926	1.55455		284	H	-0.38082	2.27715	1.84973		284	H	-0.79409	2.17844	1.88753
285	H	-0.6349	2.39904	-1.42966		285	H	0.06024	2.92888	1.02525		285	H	0.21782	2.86807	1.13137		285	H	-0.69546	3.08035	-0.93909		285	H	0.45805	3.2281	0.71263		285	H	0.95283	2.80006	0.83695		285	H	0.52265	2.72404	0.87138
286	H	-1.28621	0.49784	-2.92078		286	H	0.74284	1.32365	2.76245		286	H	0.74331	1.20415	2.90178		286	H	-1.56748	1.58747	-2.67614		286	H	0.93972	1.45145	2.37509		286	H	1.59029	0.93703	2.33848		286	H	1.27073	1.16315	2.62837
287	H	-1.73761	0.51733	0.04772		287	H	1.38201	0.94	-0.15278		287	H	1.43297	0.77847	-0.00866		287	H	-1.83882	0.56409	0.17373		287	H	1.50801	0.94786	-0.5497		287	H	1.87661	0.76511	-0.64384		287	H	1.63445	0.36088	-0.27208
288	H	-2.55661	-1.70852	0.09523		288	H	2.47232	-1.22256	0.36014		288	H	2.54494	-1.35069	0.58578		288	H	-3.09021	-1.33792	-0.74825		288	H	2.18388	-1.2955	-0.12242		288	H	2.43442	-1.48637	-0.63531		288	H	2.78955	-1.67306	0.50534
289	H	-4.03103	-1.79635	-1.48735		289	H	0.59934	-2.11136	2.18048		289	H	0.53156	-2.19967	2.21299		289	C	-4.70926	-0.40427	-2.42746		289	C	2.94468	-2.38055	2.01149		289	H	1.05813	-2.3321	1.69645		289	H	0.90876	-2.27615	2.37652
290	H	-0.96284	-2.79294	-1.8622		290	H	-0.94894	-0.36193	-0.89202		290	H	-0.90169	-0.34545	-0.87241		290	H	-1.20694	-1.86155	-2.64616		290	H	0.28754	-1.86489	1.82823		290	H	-0.00609	-0.52012	-1.5249		290	H	-0.85488	-0.71625	-0.66855
291	H	0.58912	-0.58283	0.92772		291	H	0.20903	-6.63706	-1.18745		291	H	0.20314	-6.62952	-1.25976		291	H	0.409	-0.39882	0.5232		291	H	-1.02986	-0.02319	-1.31007		291	H	-2.31168	-6.43766	-0.63843		291	H	0.89179	-6.86204	-1.06895
292	H	1.06285	-6.94697	1.39655		292	H	2.2098	-5.9221	1.5043		292	H	2.2019	-5.96785	1.45058		292	H	-0.96619	-6.6605	0.58208		292	H	-0.49515	-6.38175	-1.52083		292	H	-1.00029	-5.9574	2.54508		292	H	2.96399	-5.91309	1.60481
293	H	-1.60188	-6.93801	-0.6528		293	H	1.81905	-7.08548	0.38496		293	H	1.80857	-7.11349	0.31126		293	H	-2.9377	-5.79491	-2.15037		293	H	1.54589	-5.86158	1.12745		293	H	-1.96331	-6.96787	1.60552		293	H	2.67863	-7.16029	0.43976
294	H	-0.48665	-7.85538	0.13435		294	H	4.90351	-0.16761	1.50514		294	H	4.83335	-0.20961	1.48755		294	H	-2.6599	-6.95842	-0.89526		294	H	0.89516	-6.98919	0.08878		294	H	5.98757	-0.57837	1.01642		294	H	5.82884	0.01397	0.31437
295	H	-5.52456	0.30946	-1.50616		295	H	6.16631	0.85961	0.79879		295	H	6.12282	0.82281	0.83061		295	H	-6.43555	-0.55486	-0.37799		295	H	5.0988	-0.60497	1.69157		295	H	7.05442	0.29349	-0.10518		295	H	6.46071	1.00163	-0.99251
296	H	-6.81355	1.17893	-0.65216		296	H	6.81628	-1.36934	0.38719		296	H	6.76439	-1.38934	0.35575		296	H	-6.74072	0.67029	0.86821		296	H	6.33553	0.44617	0.97151		296	H	7.69771	-2.01235	-0.1462		296	H	7.22561	-1.26256	-1.0985
297	H	-7.18102	-1.13446	-0.28376		297	H	5.64349	-0.00765	-2.05223		297	H	5.58081	0.00568	-2.0631		297	H	-7.48172	-1.4327	1.66646		297	H	7.29183	-1.6604	0.92304		297	H	6.16097	-1.11137	-2.60222		297	H	5.56355	-0.32766	-3.45163
298	H	-5.86823	0.2187	2.09793		298	H	5.36273	-2.04423	-3.09318		298	H	5.3203	-2.01734	-3.1332		298	H	-5.28112	-0.02174	3.09033		298	H	6.04066	-1.09983	-1.80398		298	H	6.06968	-3.31183	-3.43206		298	H	5.42548	-2.55784	-4.17055
299	H	-5.66084	-1.83369	3.15419		299	H	7.66544	-2.12705	-3.49638		299	H	7.62147	-2.09054	-3.53079		299	H	-4.1126	-2.00709	3.33011		299	H	6.97999	-3.2398	-2.54217		299	H	8.51268	-3.28998	-3.109		299	H	7.99712	-2.14864	-4.2055
300	H	-7.91394	-2.09818	3.38748		300	H	6.50919	-3.44116	-0.67089		300	H	6.46427	-3.43098	-0.71856		300	H	-6.14104	-2.0267	5.15006		300	H	8.93298	-2.42497	-1.02255		300	H	6.58966	-4.62017	-0.88765		300	H	6.89518	-3.49195	-1.7012
301	H	-6.45728	-3.25952	0.63904		301	H	4.35135	-7.20713	-0.8455		301	H	4.3327	-7.20741	-0.90588		301	H	-6.74452	-3.46634	2.76568		301	H	6.82021	-4.44243	0.00966		301	H	3.05188	-7.16992	-1.1923		301	H	4.8888	-7.36003	-1.17757
302	H	-3.64418	-6.55968	0.96562		302	H	1.69027	-4.60531	-2.81564		302	H	1.67202	-4.62486	-2.9037		302	H	-5.3144	-7.21362	0.66594		302	H	4.19616	-7.53423	-1.5721		302	H	1.54742	-3.42221	-2.38535		302	H	1.932	-5.08162	-3.12104
303	H	-1.54142	-3.43693	2.8797		303	H	3.31151	-2.79322	-2.27727		303	H	3.27467	-2.80067	-2.35035		303	H	-1.98853	-5.85773	2.8809		303	H	1.8866	-4.0445	-2.03004		303	H	3.88858	-2.58289	-2.15556		303	H	3.52137	-3.16631	-2.98901
304	H	-3.47129	-1.97682	2.26865		304	H	-14.4131	1.37727	-4.75425		304	H	-14.5184	1.42421	-4.4359		304	H	-3.32519	-3.86001	3.43086		304	H	3.92641	-2.78619	-1.34505		304	H	-14.7	2.23665	-5.14394		304	H	-16.3645	1.88617	-5.31223
305	H	14.6581	1.92146	4.52226		305	H	-14.9664	0.21956	-2.61934		305	H	-15.4256	-0.18358	-2.76027		305	H	16.5897	1.09105	5.91412		305	H	-14.4609	1.26191	-4.33607		305	H	-15.015	0.53412	-3.35726		305	H	-14.6288	1.50274	-3.54133
306	H	15.336	0.07636	2.99328		306	H	-16.6822	0.60282	-2.84051		306	H	-17.0778	0.17684	-3.29378		306	H	15.0326	1.19036	3.95029		306	H	-15.4806	-0.10464	-2.51606		306	H	-16.6643	0.21646	-3.92905		306	H	-15.4528	0.00651	-3.06814
307	H	17.0071	0.19067	3.57672		307	H	-15.5055	1.90612	-2.595		307	H	-16.0965	1.44234	-2.53257		307	H	15.3832	-0.50697	3.58899		307	H	-17.1025	0.29926	-3.10905		307	H	-16.2495	1.80352	-3.25669		307	H	-16.2589	1.57088	-2.85104
308	H	16.2818	1.5469	2.69486		308	H	5.74409	9.12872	-4.95889		308	H	5.64983	9.21551	-4.92967		308	H	16.6661	0.71077	3.45562		308	H	-16.0491	1.5749	-2.47043		308	H	6.11911	9.56878	-4.98367		308	H	4.70576	10.6289	-3.92997
309	H	-5.78588	9.31009	4.58437		309	H	-1.82857	6.33278	0.23782		309	H	-1.87584	6.29991	0.21861		309	H	-4.48094	10.6165	4.00317		309	H	5.97156	9.36996	-5.15787		309	H	-2.10322	6.54204	-0.26534		309	H	-2.07103	5.54297	0.22552
310	H	1.66482	6.02106	-0.22129		310	H	-0.91939	7.62272	1.078		310	H	-1.01244	7.6126	1.07054		310	H	2.50605	5.87547	0.16566		310	H	-1.97966	6.48675	-0.08724		310	H	-1.00765	7.83606	0.25187		310	H	-1.84668	7.2369	0.75269
311	H	0.99097	7.45422	-1.04975		311	H	-2.60636	7.30305	1.5087		311	H	-2.70399	7.26615	1.4618		311	H	2.10998	7.42565	-0.6048		311	H	-0.94097	7.81283	0.47934		311	H	-2.66124	7.78504	0.88113		311	H	-3.46836	6.52687	0.71063
312	H	2.70312	7.04215	-1.2463		312	H	-2.99122	5.8115	4.05301		312	H	-3.14552	5.85622	3.95911		312	H	3.79748	6.87605	-0.53164		312	H	-2.58518	7.64873	1.12017		312	H	-3.43961	6.69305	3.23322		312	H	-4.67942	5.86252	2.98424
313	H	3.49579	5.97008	-3.5864		313	H	-3.95429	5.8895	2.5812		313	H	-4.07711	5.80004	2.46682		313	H	5.03274	5.87208	-2.67197		313	H	-3.10929	6.44844	3.53091		313	H	-4.13708	6.24386	1.67727		313	H	-4.92057	4.67486	1.71216
314	H	4.19768	5.3878	-2.08265		314	H	-4.60529	3.48278	2.88057		314	H	-4.64076	3.39067	2.91703		314	H	5.42407	4.7723	-1.36285		314	H	-3.986	6.13594	2.03442		314	H	-4.68279	3.99164	2.53031		314	H	-5.073	2.85762	3.48454
315	H	4.526	3.11252	-3.15467		315	H	-5.08499	4.48654	4.2597		315	H	-5.19334	4.46872	4.21003		315	H	5.46107	2.85018	-3.05677		315	H	-4.51714	3.81699	2.83597		315	H	-5.46527	5.25198	3.50599		315	H	-6.31053	4.1172	3.67269
316	H	5.39512	4.40906	-3.99493		316	H	-3.65566	3.42616	4.38154		316	H	-3.72741	3.47766	4.43829		316	H	6.66634	4.1152	-3.36591		316	H	-5.16423	5.08594	3.90252		316	H	-4.01194	4.42923	4.1379		316	H	-4.87391	4.09759	4.73578
317	H	3.87184	3.76426	-4.66883		317	H	-5.83365	2.29892	7.89341		317	H	-5.89716	2.25361	7.91774		317	H	5.1697	4.03574	-4.34015		317	H	-3.70117	4.17414	4.372		317	H	-6.32048	3.2047	8.43079		317	H	-7.03489	1.83972	8.15798
318	H	6.12066	2.15266	-8.00385		318	H	-7.12795	2.01354	9.07059		318	H	-7.21093	1.95582	9.06997		318	H	7.78514	2.05355	-7.79881		318	H	-4.90037	1.5146	8.98095		318	H	-7.69769	2.57695	9.35342		318	H	-8.56694	1.29235	8.86258
319	H	7.56717	1.82647	-8.97535		319	H	-7.52474	2.30215	7.36883		319	H	-7.57914	2.26112	7.36468		319	H	9.3208	1.3473	-8.33306		319	H	-6.31093	2.07361	9.89751		319	H	-7.97497	3.55618	7.90392		319	H	-8.5028	1.80502	7.16841
320	H	7.72139	2.18802	-7.24825		320	H	-8.83648	0.02309	7.28804		320	H	-8.88759	-0.01807	7.23893		320	H	9.07809	1.754	-6.62631		320	H	-5.68304	3.04564	8.55673		320	H	-9.41914	1.61244	6.86946		320	H	-9.5029	-0.51712	6.45972
321	H	9.01373	-0.07536	-6.89949		321	H	-8.46234	-0.1094	9.01363		321	H	-8.54277	-0.16709	8.9693		321	H	9.67149	-0.71931	-5.99425		321	H	-8.05432	2.98742	7.41346		321	H	-9.15445	0.77272	8.4062		321	H	-9.57739	-0.89245	8.18862
322	H	8.87525	-0.28488	-8.65231		322	H	-8.05056	-1.43433	7.92177		322	H	-8.11133	-1.48105	7.87179		322	H	9.93098	-1.00307	-7.7228		322	H	-8.58925	2.10048	8.84972		322	H	-8.76239	-0.03383	6.88541		322	H	-8.75898	-1.99915	7.08463
323	H	8.32269	-1.56438	-7.56898		323	H	-12.4219	5.68875	4.64242		323	H	-12.5255	5.64105	4.64066		323	H	8.83322	-2.04594	-6.81721		323	H	-8.87823	1.42722	7.24357		323	H	-12.7911	6.92913	3.41465		323	H	-13.6068	5.12988	4.52177
324	H	12.7335	5.74351	-4.49738		324	H	-10.6754	5.86757	4.89037		324	H	-10.7825	5.83304	4.90327		324	H	14.3229	4.95982	-3.38193		324	H	-12.2093	6.34617	4.45856		324	H	-11.0866	7.36252	3.64082		324	H	-11.9776	5.82132	4.63328
325	H	11.0225	5.87927	-4.94225		325	H	-11.4503	4.29387	5.1399		325	H	-11.5485	4.25483	5.15163		325	H	12.7853	5.32521	-4.18556		325	H	-10.6173	7.02148	4.06553		325	H	-11.7211	5.86311	4.33939		325	H	-12.2686	4.14969	5.14251
326	H	11.8531	4.32018	-5.07736		326	H	-12.1863	3.6869	1.46349		326	H	-12.2358	3.62226	1.47148		326	H	13.4596	3.68864	-4.26279		326	H	-10.7383	5.46294	4.89838		326	H	-12.151	4.08884	1.01035		326	H	-12.8522	2.81784	1.63549
327	H	12.1701	3.77543	-1.33247		327	H	-13.3052	4.44612	2.61327		327	H	-13.3805	4.37768	2.5993		327	H	12.8433	2.90015	-0.59542		327	H	-12.1004	3.57604	1.89839		327	H	-13.4257	5.00657	1.84165		327	H	-14.1333	3.37451	2.73375
328	H	13.4068	4.53272	-2.35789		328	H	-12.3904	3.00662	3.08955		328	H	-12.4572	2.95117	3.09877		328	H	14.3584	3.52644	-1.27905		328	H	-13.0964	4.32361	3.16549		328	H	-12.3819	3.9068	2.75838		328	H	-12.8206	2.35459	3.34623
329	H	12.5687	3.07367	-2.91209		329	H	-14.3932	-0.8496	2.11047		329	H	-14.4543	-0.76612	2.12214		329	H	13.485	2.22252	-2.10294		329	H	-11.6492	3.40081	3.60423		329	H	-14.8613	0.52745	1.33708		329	H	-15.2783	-0.7137	1.41077
330	H	14.668	-0.49898	-1.79643		330	H	-14.4907	-0.65532	0.35696		330	H	-14.5581	-0.64313	0.36289		330	H	15.4797	-1.19642	-0.76029		330	H	-14.4018	-0.02884	2.47565		330	H	-14.615	0.62894	-0.41005		330	H	-15.0153	-0.41749	-0.31163
331	H	14.6193	-0.3044	-0.04068		331	H	-14.0662	0.73058	1.3786		331	H	-14.0679	0.76672	1.32217		331	H	15.0334	-0.87098	0.91825		331	H	-14.5579	0.01237	0.71525		331	H	-14.0371	1.93447	0.6431		331	H	-14.4356	0.75457	0.88705
332	H	14.114	1.03088	-1.09447		332	H	-10.6521	-0.53967	2.38081		332	H	-10.7139	-0.6589	2.37771		332	H	14.6679	0.32268	-0.34151		332	H	-13.8545	1.39539	1.57476		332	H	-11.2949	-0.12621	2.27856		332	H	-11.7375	-1.52532	2.30568
333	H	10.9645	-0.69135	-2.34729		333	H	-12.1484	-0.77777	3.30666		333	H	-12.218	-0.85618	3.29939		333	H	12.0321	-1.82284	-2.06691		333	H	-10.6692	-0.40835	2.58833		333	H	-12.9414	0.0784	2.90836		333	H	-13.3943	-1.4002	2.92792
334	H	12.5485	-0.80239	-3.13961		334	H	-11.7933	0.79987	2.58653		334	H	-11.808	0.71731	2.59828		334	H	13.758	-1.84136	-2.47539		334	H	-12.1349	-0.24395	3.57897		334	H	-12.05	1.47539	2.27452		334	H	-12.4922	0.06541	2.50052
335	H	11.9613	0.75969	-2.54413		335	H	-7.47438	-2.00254	0.07303		335	H	-7.30624	-2.05294	0.06557		335	H	12.927	-0.29988	-2.20229		335	H	-11.5013	1.15152	2.68562		335	H	-7.51445	-1.95287	1.10036		335	H	-7.15944	-1.9198	0.48293
336	H	7.19389	-1.84698	-0.21978		336	H	-8.07947	-3.00821	-1.27802		336	H	-7.7931	-3.02344	-1.35751		336	H	6.65928	-2.18137	-0.56007		336	H	-7.5752	-2.1653	0.43652		336	H	-8.53688	-2.89719	-0.02321		336	H	-7.5436	-2.96721	-0.91579
337	H	7.58572	-2.78767	1.25185		337	H	-9.18644	-2.51914	0.04084		337	H	-8.9857	-2.65027	-0.07684		337	H	6.77826	-3.22402	0.88939		337	H	-8.37469	-2.9596	-0.94945		337	H	-9.29673	-1.81434	1.1813		337	H	-8.80569	-2.59402	0.29565
338	H	8.8618	-2.43302	0.04968		338	H	14.4866	8.67508	2.27023		338	H	14.3969	8.72413	2.2673		338	H	8.1353	-3.1481	-0.26848		338	H	-9.36072	-2.258	0.3715		338	H	14.5082	8.39298	2.19255		338	H	13.4534	9.14938	2.83136
339	H	-14.3339	8.47967	-2.62264		339	H	14.2712	7.29172	1.19328		339	H	14.18	7.34736	1.18218		339	H	-13.3836	8.42873	-4.05457		339	H	14.556	8.79606	1.66595		339	H	14.2458	6.86325	1.34972		339	H	13.3249	7.71548	1.80724
340	H	-14.1016	7.18441	-1.44449		340	H	15.0814	7.07847	2.75264		340	H	14.9875	7.12351	2.74146		340	H	-13.1319	7.11421	-2.90284		340	H	14.3108	7.2899	0.77651		340	H	14.9239	6.86513	2.98489		340	H	13.9298	7.56553	3.46398
341	H	-14.9488	6.8545	-2.96333		341	H	11.9916	7.63636	4.87515		341	H	11.8954	7.67688	4.86233		341	H	-12.5704	6.94472	-4.57572		341	H	15.0865	7.2592	2.36732		341	H	11.7541	8.02868	4.71213		341	H	10.6232	8.31363	5.15593
342	H	-11.9062	7.22175	-5.19322		342	H	13.2167	8.84454	4.45083		342	H	13.1232	8.88519	4.44595		342	H	-9.83798	9.59292	-4.26334		342	H	11.9822	8.19568	4.33037		342	H	13.1023	9.05044	4.18325		342	H	11.9331	9.46295	4.83312
343	H	-13.114	8.4687	-4.8367		343	H	13.7122	7.22199	4.95748		343	H	13.6152	7.25929	4.94527		343	H	-11.5023	9.9252	-4.77311		343	H	13.2541	9.29734	3.77393		343	H	13.424	7.51789	5.00936		343	H	12.3049	7.85374	5.47071
344	H	-13.6307	6.81545	-5.20364		344	H	5.46499	5.99926	2.42212		344	H	5.39281	6.02055	2.43348		344	H	-10.6407	8.52213	-5.42433		344	H	13.6862	7.74322	4.50377		344	H	5.09046	6.1017	1.99525		344	H	4.19501	6.16326	2.48112
345	H	-5.32962	5.77766	-2.62195		345	H	6.24757	7.3482	1.58347		345	H	6.15129	7.37488	1.58163		345	H	-3.78853	6.0696	-2.31476		345	H	5.38169	6.28601	1.99392		345	H	6.00025	7.40691	1.21457		345	H	4.93764	7.63938	1.84298
346	H	-6.05563	7.17873	-1.81631		346	H	7.10099	6.522	2.88944		346	H	7.03172	6.55631	2.87485		346	H	-4.26397	7.60778	-1.58293		346	H	6.22345	7.54461	1.07504		346	H	6.60363	6.69147	2.71119		346	H	5.69209	6.7971	3.19765
347	H	-6.95164	6.34733	-3.08938		347	H	8.51091	4.22203	3.14714		347	H	8.45195	4.24086	3.13469		347	H	-5.10752	7.02101	-3.02299		347	H	6.99073	6.84187	2.50148		347	H	7.95041	4.58208	3.44107		347	H	7.29104	4.68148	3.56286
348	H	-8.45346	3.94268	-3.22484		348	H	6.79988	4.4122	3.52966		348	H	6.7424	4.44203	3.51982		348	H	-7.14678	4.87856	-3.47928		348	H	8.33861	4.67447	3.09362		348	H	6.18643	4.58695	3.44191		348	H	5.53234	4.61267	3.66854
349	H	-6.77435	4.24982	-3.66756		349	H	6.35793	2.03615	3.0302		349	H	6.27931	2.07311	3.01319		349	H	-5.39969	4.97143	-3.6685		349	H	6.59071	4.75804	3.31223		349	H	6.15178	2.12332	3.00634		349	H	5.5326	2.24907	2.90203
350	H	-6.13541	1.93217	-3.15464		350	H	7.58441	2.20064	4.30751		350	H	7.51773	2.21765	4.28131		350	H	-5.12113	2.58298	-3.13886		350	H	6.39102	2.30105	2.94644		350	H	6.97402	2.52521	4.52835		350	H	6.4707	2.45652	4.40156
351	H	-7.41259	1.98688	-4.38978		351	H	8.07447	1.76895	2.65621		351	H	7.99106	1.7938	2.6237		351	H	-6.24236	2.78547	-4.48862		351	H	7.42385	2.68468	4.34278		351	H	7.91873	2.08544	3.09225		351	H	7.30093	2.25183	2.84108
352	H	-7.8194	1.53294	-2.72596		352	H	9.84924	-1.7528	-2.54353		352	H	9.79787	-1.70557	-2.56354		352	H	-6.85672	2.39352	-2.86958		352	H	8.15273	2.17408	2.80685		352	H	10.8691	-1.55923	-2.92579		352	H	10.241	-0.46004	-4.17128
353	H	-10.164	-1.47314	2.83277		353	H	10.7978	-0.47977	-3.37254		353	H	10.7406	-0.41873	-3.3779		353	H	-9.33525	-1.60549	4.93718		353	H	10.1499	-2.39689	-2.8166		353	H	11.2767	0.10403	-2.43205		353	H	10.6719	1.07018	-3.36386
354	H	-10.9204	-0.27408	3.92286		354	H	10.2653	-1.93589	-4.2702		354	H	10.2276	-1.87386	-4.28839		354	H	-10.3403	-0.52345	3.93435		354	H	10.8765	-0.7543	-2.79755		354	H	11.7939	-0.50953	-4.03209		354	H	11.0055	0.84917	-5.10881
355	H	-10.3248	-1.83293	4.57528		355	H	7.53119	-8.37215	-8.28809		355	H	7.46661	-8.2773	-8.3734		355	H	-10.557	-0.55799	5.71003		355	H	10.7537	-1.66953	-4.32372		355	H	9.19912	-7.17029	-7.31676		355	H	8.54054	-5.96564	-9.1711
356	H	-7.14227	-8.40139	8.22816		356	H	6.1005	-7.57741	-7.62953		356	H	6.04244	-7.46822	-7.71779		356	H	-7.74246	-7.22143	8.51863		356	H	9.42861	-6.92922	-7.37646		356	H	8.27055	-5.70749	-6.98689		356	H	7.14504	-4.88609	-9.13059
357	H	-5.855	-7.73056	7.22424		357	H	7.00902	-8.72246	-6.63328		357	H	6.92153	-8.64227	-6.72918		357	H	-7.26294	-8.17921	7.11507		357	H	8.53124	-5.49902	-6.85976		357	H	7.53724	-7.02992	-7.91087		357	H	6.90339	-6.63895	-9.1544
358	H	-7.12092	-8.72228	6.48725		358	H	10.1517	-6.6059	-6.39285		358	H	10.0943	-6.58607	-6.4164		358	H	-8.97067	-7.80198	7.38266		358	H	7.77473	-6.66775	-7.95179		358	H	7.68253	-9.47343	-4.92374		358	H	8.41367	-7.2624	-5.72349
359	H	-9.94899	-6.27601	7.10193		359	H	9.7602	-7.93812	-7.48442		359	H	9.69458	-7.89647	-7.53137		359	H	-8.6635	-4.07773	6.78904		359	H	7.61136	-9.50039	-5.43782		359	H	8.90976	-9.20671	-6.16136		359	H	9.14716	-7.39503	-7.32527
360	H	-9.45547	-7.69499	8.03136		360	H	9.40137	-8.08012	-5.75685		360	H	9.30752	-8.05422	-5.8113		360	H	-8.69767	-4.98714	8.3023		360	H	8.79039	-9.17781	-6.7129		360	H	7.21287	-9.39467	-6.63049		360	H	7.5367	-8.07064	-7.03486
361	H	-9.55408	-7.7884	6.26647		361	H	8.9528	-2.81995	1.13032		361	H	8.8958	-2.79451	1.06437		361	H	-9.85077	-5.37525	7.01575		361	H	7.06015	-9.02429	-7.05394		361	H	8.30966	-3.83858	1.56059		361	H	9.6529	-3.36748	1.14611
362	H	-8.7144	-2.96437	-1.10299		362	H	10.2865	-3.97282	1.29308		362	H	10.2406	-3.92933	1.25913		362	H	-8.46596	-3.43902	-1.00259		362	H	8.81043	-3.78997	1.36997		362	H	9.84031	-3.83216	2.45632		362	H	8.72743	-2.70853	2.49756
363	H	-10.0261	-4.14614	-1.22281		363	H	9.48623	-3.32905	2.73638		363	H	9.41938	-3.26961	2.68353		363	H	-9.56837	-2.85892	-2.26946		363	H	10.3012	-3.61141	2.30797		363	H	8.64034	-2.54524	2.7267		363	H	8.169	-2.45814	0.82855
364	H	-9.23984	-3.53717	-2.68939		364	H	8.1702	-5.16862	0.6395		364	H	8.14011	-5.15718	0.60749		364	H	-8.14515	-1.911	-1.80906		364	H	9.05375	-2.35082	2.37571		364	H	8.2205	-5.51003	3.4509		364	H	7.87336	-4.96614	0.59187
365	H	-7.88114	-5.27001	-0.53299		365	H	8.73235	-5.67528	2.22684		365	H	8.69838	-5.63357	2.2058		365	H	-8.10104	-4.65469	-3.1953		365	H	8.76214	-5.20495	3.49205		365	H	8.62249	-4.23562	4.59777		365	H	8.2284	-5.14028	2.31564
366	H	-8.43781	-5.85113	-2.09829		366	H	4.57383	-6.21879	5.11723		366	H	4.5369	-6.21027	5.06173		366	H	-7.68062	-3.13412	-3.96166		366	H	9.04262	-3.75732	4.45027		366	H	3.91439	-5.59008	6.04474		366	H	4.13858	-5.96984	4.76419
367	H	-4.26588	-6.42541	-4.96527		367	H	5.5556	-4.79974	5.43753		367	H	5.50946	-4.78514	5.38032		367	H	-3.90539	-5.73743	-5.23627		367	H	4.59231	-5.51726	6.16321		367	H	4.845	-4.10202	6.18866		367	H	4.90064	-4.41737	5.07235
368	H	-5.24906	-5.01613	-5.32727		368	H	3.46874	-0.66344	6.70883		368	H	3.45127	-0.69209	6.74854		368	H	-4.67345	-4.17391	-5.46025		368	H	5.47625	-3.99715	6.13214		368	H	2.87761	0.10071	7.00056		368	H	2.51464	-0.39931	6.00725
369	H	-3.23173	-0.92748	-6.72821		369	H	4.32664	-0.26973	5.20902		369	H	4.17827	-0.26408	5.19102		369	H	-2.1956	-0.17852	-6.5034		369	H	3.3709	0.14645	6.92297		369	H	3.73234	0.18528	5.45098		369	H	4.04847	-0.39937	5.12586
370	H	-4.01844	-0.4688	-5.20735		370	H	5.23004	-0.39288	6.72677		370	H	5.20129	-0.37076	6.63687		370	H	-3.36269	-0.02447	-5.17742		370	H	4.32015	0.29337	5.43451		370	H	4.64938	0.30228	6.97045		370	H	4.03874	-0.3236	6.90544
371	H	-4.99058	-0.63908	-6.68165		371	H	4.70683	-2.82107	6.88079		371	H	4.72813	-2.82402	6.79937		371	H	-3.92189	0.0643	-6.85081		371	H	5.13624	0.38366	7.00471		371	H	4.00196	-2.07171	7.51454		371	H	3.19175	-2.61707	7.06373
372	H	-4.48033	-3.08205	-6.75525		372	H	5.60672	-2.45246	5.41221		372	H	5.54813	-2.40874	5.29636		372	H	-3.15052	-2.33143	-7.19566		372	H	4.53092	-1.99633	7.47292		372	H	4.93936	-1.94667	6.02137		372	H	4.62214	-2.61994	6.0293
373	H	-5.3336	-2.64086	-5.2782		373	H	-16.2083	3.0584	-4.77982		373	H	-16.4236	2.97875	-4.57696		373	H	-4.47693	-2.16228	-6.05385		373	H	5.52653	-1.84294	6.02203		373	H	-17.0186	3.00083	-5.42023		373	H	-18.2552	0.70617	-4.18299
374	H	16.7969	3.14318	4.64674		374	H	-17.4461	1.83594	-5.01081		374	H	-17.4447	1.76442	-5.32783		374	H	18.1309	-0.66327	5.021		374	H	-16.268	2.90053	-4.67062		374	H	-17.5363	1.44657	-6.04572		374	H	-17.4654	-0.85396	-4.46598
375	H	17.5665	1.83381	5.52701		375	H	-16.2457	2.16699	-6.29686		375	H	-16.0217	2.41829	-6.19555		375	H	16.8684	-1.88928	5.22124		375	H	-17.3515	1.67524	-5.3089		375	H	-16.4165	2.47386	-6.99004		375	H	-18.0625	0.10218	-5.83238
376	H	16.2451	2.78097	6.27724		376	H	2.97528	10.9311	-3.26854		376	H	2.80605	10.9354	-3.27942		376	H	17.582	-1.10562	6.64034		376	H	-15.8813	2.15074	-6.214		376	H	2.48201	9.93597	-4.47526		376	H	1.01293	10.4605	-3.67735
377	H	-2.7732	10.871	3.07414		377	H	2.91862	10.2836	-4.91389		377	H	2.78942	10.2843	-4.92413		377	H	-0.81224	10.2223	4.3102		377	H	2.4376	10.1614	-4.41342		377	H	3.30216	9.30169	-5.90689		377	H	1.96579	9.88543	-5.0506
378	H	-2.86005	10.2371	4.72342		378	H	4.39306	11.0715	-4.31505		378	H	4.23154	11.1183	-4.30879		378	H	-1.91631	9.56181	5.52512		378	H	3.09443	9.5213	-5.92471		378	H	3.9635	10.7103	-5.0504		378	H	2.39626	11.4072	-4.24015
379	H	-4.23111	11.1346	4.03842		379	H	3.3696	7.08815	-3.03529		379	H	3.30594	7.10589	-3.03619		379	H	-2.23326	11.1526	4.79966		379	H	3.97475	10.7796	-5.03175		379	H	4.32348	6.71508	-3.47194		379	H	3.22776	7.57477	-2.42962
380	H	-3.44394	7.06741	2.8313		380	H	2.21962	8.02848	-3.96317		380	H	2.1368	8.02198	-3.9639		380	H	-2.94451	7.60244	2.45324		380	H	3.92408	6.67718	-3.71611		380	H	3.13806	7.10058	-4.70155		380	H	2.10737	7.71701	-3.76871
381	H	-2.282	7.9317	3.81591		381	H	0.20229	7.70841	-2.28902		381	H	0.12591	7.65758	-2.30978		381	H	-2.41804	7.40838	4.12607		381	H	2.73209	7.27254	-4.85109		381	H	0.9729	6.3933	-3.71502		381	H	-0.11138	6.89169	-2.9469
382	H	-0.22868	7.45213	2.30602		382	H	0.59915	7.72823	-0.56821		382	H	0.49793	7.7021	-0.58414		382	H	-0.43832	5.76623	3.25351		382	H	0.61733	6.49792	-3.66253		382	H	0.70178	6.4916	-1.97745		382	H	-0.47855	6.96537	-1.22783
383	H	-0.44861	7.56561	0.5597		383	H	-17.0899	0.11233	-6.15437		383	H	-16.6492	0.34309	-6.66412		383	H	0.51016	6.34798	1.90052		383	H	0.52539	6.61188	-1.90491		383	H	-16.3233	0.2008	-7.18525		383	H	-16.3931	0.69505	-7.2987
384	H	16.4704	0.69141	6.93216														384	H	16.0303	-0.01451	7.89518		384	H	-16.6169	0.08226	-6.48066		384	C	3.58366	-1.49002	2.443		384	C	4.36508	-0.81701	2.34054
																		385	H	-4.93708	0.63157	-2.17072		385	H	3.12153	-2.86878	1.04809		385	H	4.09214	-2.21677	0.63647		385	O	4.99529	-1.51135	3.39316
																		386	H	-4.98593	-1.04108	-1.58985		386	H	2.15214	-2.93559	2.52948		386	O	2.77839	-0.93541	3.18897		386	C	6.34661	-1.13478	3.47654
																		387	C	-5.56218	-0.82077	-3.59989		387	H	3.87771	-2.42651	2.58089		387	H	4.50871	-1.9537	2.82045		387	S	7.24356	-2.13344	4.68492
																		388	O	-5.64584	0.18766	-4.57332														388	C	7.14684	-1.08462	6.16167
																		389	H	-6.56926	-1.02272	-3.20075														389	H	6.11768	-0.96041	6.49858
																		390	H	-5.18534	-1.7587	-4.04096														390	H	7.59863	-0.10717	5.97258
																		391	C	-6.62316	-0.0805	-5.53708														391	H	7.71822	-1.58934	6.94444
																		392	H	-7.62546	-0.1574	-5.08386														392	H	4.58217	0.25504	2.42167
																		393	H	-6.41755	-1.01609	-6.08234														393	H	4.72166	-1.20998	1.38142
																		394	H	-6.61768	0.74886	-6.24835														394	H	6.44173	-0.07512	3.75492
																																				395	H	6.83967	-1.28663	2.50925

## Sheet: Position 6
Table S6. Cartesian coordinates of optimized structures
All the calculation is performed at the ωB97X-D/6-31G(d) level of theory)
5'-C(5)A(6)U(7)-3'
Unmodified						DNA						2'-Fluoro						2'-MOE						2'-OMe						2'-FA
C79H151N21O29P4S1						C79H151N21O28P4S1						C79F1H150N21O28P4S1						C82H157N21O30P4S1						C80H153N21O29P4S1						C80H152N22O29P4S1
No	Atom	X	Y	Z		No	Atom	X	Y	Z		No	Atom	X	Y	Z		No	Atom	X	Y	Z		No	Atom	X	Y	Z		No	Atom	X	Y	Z
1	C	-11.8289	-1.69176	-0.5699		1	C	-11.9805	-1.54361	-0.22419		1	C	-11.8805	-1.6371	-0.52753		1	C	-11.8	-1.73665	-0.58091		1	C	-11.9233	-1.65832	-0.17821		1	C	-11.9021	-1.23689	-0.2734
2	C	-10.5759	-1.03236	-1.15376		2	C	-10.782	-0.94731	-0.96817		2	C	-10.6339	-0.99944	-1.14797		2	C	-10.5176	-1.26269	-1.27075		2	C	-10.6955	-1.12363	-0.92093		2	C	-10.6618	-0.65839	-0.96049
3	C	-9.51273	-2.07878	-1.53726		3	C	-9.80355	-2.04054	-1.43488		3	C	-9.59582	-2.06295	-1.55115		3	C	-9.56453	-2.43468	-1.56144		3	C	-9.77221	-2.26685	-1.37859		3	C	-9.71527	-1.7699	-1.448
4	C	-10.0568	0.04997	-0.19149		4	C	-10.1205	0.14333	-0.10803		4	C	-10.0737	0.0813	-0.20696		4	C	-9.86774	-0.13575	-0.44932		4	C	-9.9809	-0.06545	-0.06284		4	C	-9.97966	0.36608	-0.03712
5	C	-8.76845	0.74931	-0.61925		5	C	-8.83901	0.75176	-0.67415		5	C	-8.77761	0.74776	-0.66344		5	C	-8.49844	0.3431	-0.92877		5	C	-8.69076	0.51016	-0.64483		5	C	-8.6635	0.94736	-0.54953
6	S	-8.9216	1.72955	-2.15928		6	S	-9.06013	1.66155	-2.247		6	S	-8.93188	1.71119	-2.21347		6	S	-8.46667	1.05141	-2.61064		6	S	-8.89859	1.43288	-2.2096		6	S	-8.80873	1.91427	-2.09657
7	C	-9.18125	3.38108	-1.44479		7	C	-9.24869	3.34954	-1.59847		7	C	-9.13961	3.37823	-1.51849		7	C	-9.13781	2.69923	-2.24446		7	C	-9.27572	3.07891	-1.5372		7	C	-9.0303	3.57736	-1.39645
8	C	-8.94297	-2.87967	-0.35945		8	C	-9.10454	-2.80806	-0.30481		8	C	-9.00475	-2.86216	-0.38178		8	C	-8.99443	-3.13088	-0.31613		8	C	-9.15133	-3.09349	-0.23934		8	C	-9.10329	-2.63179	-0.33384
9	C	-7.5608	-3.50024	-0.61506		9	C	-7.77588	-3.46113	-0.7144		9	C	-7.61851	-3.46304	-0.65963		9	C	-7.61071	-3.7555	-0.54168		9	C	-7.73708	-3.60794	-0.54485		9	C	-7.7361	-3.23855	-0.68261
10	C	-7.59244	-4.43287	-1.83137		10	C	-7.98177	-4.42286	-1.89101		10	C	-7.65849	-4.39292	-1.87798		10	C	-7.65771	-4.81137	-1.65217		10	C	-7.74286	-4.53328	-1.76679		10	C	-7.82192	-4.10406	-1.94448
11	C	-7.01402	-4.2235	0.63971		11	C	-7.06929	-4.16807	0.46829		11	C	-7.03508	-4.18288	0.58036		11	C	-6.97614	-4.32586	0.74748		11	C	-7.06676	-4.27706	0.6768		11	C	-7.12168	-4.0148	0.50547
12	C	-7.04941	-3.35355	1.91358		12	C	-7	-3.3191	1.75252		12	C	-7.08014	-3.33357	1.86712		12	C	-7.04361	-3.37322	1.95662		12	C	-7.07651	-3.39009	1.93896		12	C	-7.0502	-3.18393	1.80424
13	C	-5.59853	-4.75965	0.40176		13	C	-5.66815	-4.64586	0.06737		13	C	-5.60755	-4.67324	0.31357		13	C	-5.53026	-4.76679	0.49163		13	C	-5.63689	-4.72258	0.34949		13	C	-5.74156	-4.58056	0.1536
14	C	-6.32981	-2.0106	1.79826		14	C	-6.26649	-1.98741	1.60917		14	C	-6.3862	-1.97618	1.7704		14	C	-6.33483	-2.0253	1.79889		14	C	-6.46452	-2.00135	1.75922		14	C	-6.324	-1.84433	1.68271
15	C	4.79727	9.8829	-0.70304		15	C	4.79575	9.88433	-0.70685		15	C	4.79138	9.88596	-0.69802		15	C	4.79699	9.88556	-0.72288		15	C	4.7959	9.88422	-0.70513		15	C	5.08418	9.81262	-0.80659
16	C	4.03994	8.56124	-0.83134		16	C	4.03994	8.56124	-0.83134		16	C	4.03993	8.56123	-0.83134		16	C	4.03994	8.56124	-0.83134		16	C	4.03994	8.56124	-0.83134		16	C	4.28479	8.51322	-0.91383
17	C	2.54718	8.78387	-0.86967		17	C	2.54717	8.78382	-0.8713		17	C	2.54645	8.77851	-0.86632		17	C	2.54799	8.78577	-0.85131		17	C	2.54717	8.78328	-0.85749		17	C	2.80075	8.78306	-0.89337
18	O	1.77612	8.17433	-1.57662		18	O	1.77796	8.18303	-1.58736		18	O	1.77892	8.18459	-1.59008		18	O	1.77152	8.20669	-1.57771		18	O	1.77349	8.19399	-1.57855		18	O	1.99052	8.24811	-1.61677
19	C	4.3298	7.62259	0.37487		19	C	4.33036	7.62715	0.37764		19	C	4.33686	7.61828	0.37011		19	C	4.34817	7.63235	0.37736		19	C	4.34144	7.61986	0.37005		19	C	4.59527	7.55893	0.27487
20	C	3.64997	6.24809	0.30727		20	C	3.65291	6.25153	0.3121		20	C	3.65557	6.24483	0.29779		20	C	3.66319	6.26084	0.32036		20	C	3.65732	6.2479	0.30129		20	C	3.86394	6.21045	0.22648
21	C	3.92687	5.38365	1.5457		21	C	3.92298	5.39328	1.55611		21	C	3.93408	5.36812	1.5273		21	C	3.94618	5.38612	1.54966		21	C	3.93778	5.36985	1.52921		21	C	4.15307	5.32132	1.44455
22	C	3.19921	4.03625	1.56911		22	C	3.19648	4.04518	1.58202		22	C	3.19587	4.02554	1.54598		22	C	3.20839	4.04319	1.56644		22	C	3.19784	4.02823	1.54685		22	C	3.37126	4.00383	1.48906
23	N	3.79621	3.05178	0.63177		23	N	3.804	3.05286	0.66053		23	N	3.78314	3.03775	0.60498		23	N	3.79447	3.05978	0.62058		23	N	3.78084	3.04242	0.6012		23	N	3.89568	2.9904	0.5369
24	C	11.0803	-0.51874	-1.54493		24	C	11.0896	-0.52561	-1.54297		24	C	11.0756	-0.51819	-1.55422		24	C	11.0853	-0.52235	-1.54359		24	C	11.0742	-0.51633	-1.55233		24	C	11.1434	-0.68846	-1.54426
25	C	10.1486	-1.66632	-1.14757		25	C	10.1486	-1.66632	-1.14757		25	C	10.1486	-1.66633	-1.14757		25	C	10.1486	-1.66632	-1.14757		25	C	10.1486	-1.66632	-1.14757		25	C	10.2137	-1.82264	-1.10572
26	C	9.81099	-2.55026	-2.34937		26	C	9.79606	-2.53957	-2.35295		26	C	9.81295	-2.56022	-2.34254		26	C	9.8066	-2.54685	-2.35065		26	C	9.81399	-2.55848	-2.34412		26	C	9.8696	-2.7442	-2.27702
27	C	8.85822	-1.14126	-0.4651		27	C	8.86781	-1.13327	-0.45474		27	C	8.85715	-1.1408	-0.46763		27	C	8.86137	-1.13668	-0.46385		27	C	8.85652	-1.14347	-0.46676		27	C	8.9271	-1.27512	-0.43384
28	C	7.8516	-0.40409	-1.31208		28	C	7.8643	-0.38567	-1.2952		28	C	7.84669	-0.4145	-1.31937		28	C	7.85958	-0.39557	-1.31212		28	C	7.84473	-0.41768	-1.31739		28	C	7.91259	-0.56817	-1.29762
29	N	8.11657	0.77538	-1.98125		29	N	8.13756	0.79166	-1.9645		29	N	8.10599	0.76097	-1.99771		29	N	8.12993	0.78359	-1.97957		29	N	8.1037	0.75582	-1.9993		29	N	8.17458	0.57944	-2.02101
30	C	6.52048	-0.71391	-1.44932		30	C	6.53021	-0.68395	-1.42793		30	C	6.51673	-0.73113	-1.45263		30	C	6.52888	-0.70347	-1.4557		30	C	6.514	-0.73286	-1.44619		30	C	6.57653	-0.87241	-1.39755
31	C	6.96139	1.1487	-2.49749		31	C	6.98359	1.17522	-2.4762		31	C	6.94855	1.12534	-2.51553		31	C	6.97753	1.15816	-2.5016		31	C	6.9452	1.12028	-2.51491		31	C	7.01278	0.94019	-2.53202
32	N	5.96102	0.28556	-2.20167		32	N	5.977	0.32071	-2.17762		32	N	5.95228	0.26021	-2.21199		32	N	5.97471	0.29656	-2.21074		32	N	5.94874	0.25728	-2.20641		32	N	6.01142	0.09919	-2.18168
33	C	5.41181	-4.8782	-3.69963		33	C	5.41181	-4.8782	-3.69963		33	C	5.41182	-4.8782	-3.69965		33	C	5.4118	-4.8782	-3.69964		33	C	5.4118	-4.8782	-3.69962		33	C	5.41238	-4.98737	-3.59531
34	C	4.56214	-6.14542	-3.5666		34	C	4.56608	-6.14728	-3.56361		34	C	4.56237	-6.14556	-3.56651		34	C	4.56047	-6.1445	-3.56712		34	C	4.5598	-6.14379	-3.56656		34	C	4.53697	-6.23328	-3.43751
35	N	4.09635	-6.30489	-2.1988		35	N	4.10685	-6.30997	-2.19358		35	N	4.09863	-6.30641	-2.19807		35	N	4.09555	-6.30498	-2.19932		35	N	4.10156	-6.30765	-2.19663		35	N	4.09474	-6.37618	-2.05922
36	C	3.3513	-7.52429	-1.92404		36	C	3.35129	-7.52427	-1.92405		36	C	3.3513	-7.52436	-1.92405		36	C	3.35128	-7.52428	-1.92407		36	C	3.3513	-7.52429	-1.92406		36	C	3.31285	-7.57175	-1.77507
37	C	2.08248	-7.7904	-2.75061		37	C	2.08563	-7.77574	-2.75975		37	C	2.08301	-7.78901	-2.75169		37	C	2.081	-7.79174	-2.74678		37	C	2.084	-7.78647	-2.75398		37	C	2.0446	-7.80729	-2.61089
38	N	1.25102	-6.60709	-2.75228		38	N	1.25078	-6.59331	-2.75706		38	N	1.25058	-6.60639	-2.75182		38	N	1.2461	-6.61202	-2.73832		38	N	1.25313	-6.60244	-2.75808		38	N	1.23713	-6.60563	-2.63876
39	C	-0.1078	-6.74146	-3.2667		39	C	-0.10781	-6.74145	-3.26673		39	C	-0.1078	-6.74143	-3.26673		39	C	-0.1078	-6.74144	-3.26673		39	C	-0.10778	-6.74146	-3.26667		39	C	-0.1371	-6.7479	-3.11669
40	C	-0.58046	-5.32022	-3.59739		40	C	-0.62269	-5.33065	-3.57438		40	C	-0.58485	-5.32049	-3.59108		40	C	-0.57314	-5.31701	-3.59382		40	C	-0.59179	-5.32274	-3.5885		40	C	-0.63317	-5.34555	-3.48272
41	C	-1.04362	-7.47911	-2.28032		41	C	-1.02254	-7.50727	-2.28763		41	C	-1.04132	-7.48266	-2.28176		41	C	-1.05367	-7.48754	-2.2971		41	C	-1.03196	-7.49026	-2.27778		41	C	-1.03402	-7.45509	-2.07713
42	C	-2.55028	-7.27013	-2.50925		42	C	-2.51082	-7.49819	-2.65487		42	C	-2.54704	-7.29894	-2.53178		42	C	-2.55689	-7.26266	-2.53267		42	C	-2.54245	-7.31527	-2.5114		42	C	-2.53375	-7.47491	-2.39733
43	C	-3.04251	-5.99438	-1.82881		43	C	-3.21327	-6.2307	-2.18368		43	C	-3.06534	-6.01552	-1.88949		43	C	-3.03225	-5.98376	-1.84775		43	C	-3.06412	-6.04697	-1.84034		43	C	-3.20591	-6.14913	-2.05063
44	O	-2.79825	-5.78642	-0.65051		44	O	-2.98885	-5.73487	-1.09495		44	O	-2.82358	-5.75655	-0.72189		44	O	-2.79257	-5.78952	-0.66481		44	O	-2.84651	-5.83238	-0.65836		44	O	-3.00441	-5.59973	-0.98054
45	N	-3.80482	-5.13902	-2.57329		45	N	-4.1757	-5.72429	-3.02156		45	N	-3.85847	-5.20786	-2.65896		45	N	-3.76954	-5.10413	-2.58723		45	N	-3.82181	-5.19828	-2.60116		45	N	-4.08142	-5.64621	-2.97894
46	C	3.31251	-0.25707	-5.47744		46	C	3.31252	-0.25706	-5.47744		46	C	3.31252	-0.25706	-5.47745		46	C	3.31251	-0.25706	-5.47745		46	C	3.3125	-0.25707	-5.47742		46	C	3.38703	-0.35605	-5.43139
47	C	3.16735	1.24204	-5.74255		47	C	3.14749	1.2413	-5.73386		47	C	3.16982	1.24249	-5.74201		47	C	3.15304	1.24211	-5.73492		47	C	3.16532	1.24249	-5.73974		47	C	3.24982	1.14253	-5.70351
48	N	3.62116	2.03534	-4.60763		48	N	3.61759	2.03465	-4.60597		48	N	3.62254	2.03578	-4.60617		48	N	3.62035	2.03626	-4.60566		48	N	3.62225	2.03605	-4.60578		48	N	3.72756	1.94384	-4.58288
49	C	3.40821	3.47501	-4.75611		49	C	3.40821	3.47501	-4.75611		49	C	3.40819	3.47497	-4.75612		49	C	3.40821	3.47502	-4.75612		49	C	3.40821	3.47501	-4.75611		49	C	3.55021	3.38366	-4.76359
50	C	4.65646	4.11865	-5.36755		50	C	4.65735	4.11295	-5.37195		50	C	4.65308	4.11774	-5.37548		50	C	4.64452	4.11064	-5.40035		50	C	4.65109	4.11618	-5.38144		50	C	4.80632	3.97605	-5.41116
51	C	3.05271	4.11762	-3.4172		51	C	3.05737	4.12183	-3.41809		51	C	3.05968	4.12196	-3.41769		51	C	3.08687	4.13075	-3.41532		51	C	3.06566	4.12518	-3.4175		51	C	3.23551	4.07983	-3.43987
52	C	1.63535	3.77997	-2.96185		52	C	1.63915	3.79132	-2.96178		52	C	1.64746	3.78232	-2.94675		52	C	1.67985	3.80135	-2.92455		52	C	1.65429	3.78906	-2.94176		52	C	1.81038	3.81414	-2.96162
53	C	1.17617	4.69527	-1.83656		53	C	1.18746	4.70137	-1.82881		53	C	1.19434	4.71434	-1.83198		53	C	1.23718	4.74797	-1.81807		53	C	1.20288	4.72582	-1.8301		53	C	1.36851	4.80599	-1.8924
54	N	-0.16986	4.3487	-1.44575		54	N	-0.15437	4.34999	-1.43133		54	N	-0.13405	4.35222	-1.4008		54	N	-0.09124	4.39386	-1.37839		54	N	-0.1252	4.36432	-1.3964		54	N	0.00275	4.52375	-1.51818
55	C	-0.98506	5.11154	-0.72176		55	C	-1.0027	5.12786	-0.76569		55	C	-0.97299	5.12888	-0.7209		55	C	-0.90955	5.16241	-0.66516		55	C	-0.95437	5.13428	-0.6974		55	C	-0.79159	5.30392	-0.79407
56	N	-0.63498	6.35199	-0.3278		56	N	-0.68418	6.38515	-0.39851		56	N	-0.65576	6.39124	-0.37191		56	N	-0.5786	6.41798	-0.30718		56	N	-0.63086	6.39242	-0.33997		56	N	-0.4122	6.53223	-0.38758
57	N	-2.16601	4.61787	-0.3584		57	N	-2.19067	4.62975	-0.43019		57	N	-2.14751	4.62354	-0.35106		57	N	-2.07455	4.65103	-0.27232		57	N	-2.1247	4.62533	-0.31828		57	N	-1.98894	4.83758	-0.44131
58	C	10.4284	-0.05573	3.74495		58	C	10.4284	-0.05574	3.74495		58	C	10.4284	-0.05575	3.74496		58	C	10.4284	-0.05574	3.74495		58	C	10.4284	-0.05573	3.74494		58	C	10.5397	-0.14801	3.76237
59	C	10.2461	0.98083	2.63579		59	C	10.2498	0.99079	2.64423		59	C	10.2452	0.97984	2.63512		59	C	10.2461	0.97972	2.63483		59	C	10.2445	0.97843	2.63397		59	C	10.3642	0.86749	2.63335
60	N	8.90056	1.52562	2.58663		60	N	8.89991	1.52371	2.58509		60	N	8.89888	1.52253	2.58478		60	N	8.90189	1.52793	2.58824		60	N	8.89942	1.52449	2.58627		60	N	9.02908	1.43776	2.58501
61	C	8.65944	2.38381	1.42328		61	C	8.65943	2.38381	1.42329		61	C	8.65942	2.3838	1.42328		61	C	8.65942	2.3838	1.42328		61	C	8.65943	2.38382	1.42328		61	C	8.8047	2.28883	1.41239
62	C	9.06648	3.82493	1.73304		62	C	9.07621	3.82238	1.73263		62	C	9.05213	3.82682	1.74201		62	C	9.06321	3.82621	1.73107		62	C	9.05229	3.82737	1.7392		62	C	9.19301	3.73467	1.72248
63	C	7.21989	2.31716	0.92574		63	C	7.21626	2.32715	0.93673		63	C	7.22425	2.30658	0.91239		63	C	7.22054	2.31303	0.92386		63	C	7.22437	2.30558	0.9119		63	C	7.37861	2.20544	0.87223
64	O	6.28913	2.96585	1.77269		64	O	6.29514	2.96817	1.80033		64	O	6.28023	2.94893	1.74926		64	O	6.28717	2.96466	1.7655		64	O	6.28062	2.95452	1.74372		64	O	6.41968	2.88596	1.6595
65	C	6.90584	-1.05505	4.92667		65	C	6.93584	-1.1511	4.92767		65	C	6.89885	-1.05237	4.91712		65	C	6.89659	-1.00674	4.95699		65	C	6.88634	-1.02185	4.92326		65	C	6.94936	-0.96226	4.93529
66	O	6.51503	-0.18217	3.88528		66	O	6.5605	-0.25882	3.89735		66	O	6.5061	-0.19022	3.86765		66	O	6.50218	-0.1449	3.9081		66	O	6.49058	-0.16422	3.87132		66	O	6.55154	-0.13941	3.85666
67	P	4.88083	0.02605	3.68318		67	P	4.92937	-0.02096	3.70044		67	P	4.87161	0.01543	3.66516		67	P	4.86768	0.04425	3.69215		67	P	4.85554	0.03999	3.67067		67	P	4.9177	0.0842	3.66877
68	O	4.8015	1.10576	2.62851		68	O	4.86306	1.06578	2.6531		68	O	4.79104	1.08597	2.60147		68	O	4.78587	1.11707	2.63086		68	O	4.77419	1.10907	2.6054		68	O	4.84255	1.11977	2.5696
69	O	4.18484	0.09112	4.98867		69	O	4.23811	0.04486	5.00853		69	O	4.1766	0.09026	4.97074		69	O	4.15987	0.11065	4.99161		69	O	4.16256	0.11858	4.9772		69	O	4.2428	0.22114	4.97988
70	O	4.50119	-1.42261	2.97965		70	O	4.5245	-1.45904	2.98702		70	O	4.49184	-1.43952	2.97405		70	O	4.50871	-1.41313	2.9964		70	O	4.47467	-1.41599	2.98343		70	O	4.50313	-1.38605	3.0353
71	C	5.2712	-1.80674	1.86327		71	C	5.28915	-1.84544	1.86774		71	C	5.26187	-1.83284	1.86079		71	C	5.29079	-1.79954	1.88878		71	C	5.24634	-1.81395	1.87295		71	C	5.25808	-1.83489	1.93247
72	C	4.47143	-2.6846	0.93235		72	C	4.47964	-2.70484	0.92826		72	C	4.45757	-2.70592	0.92929		72	C	4.5008	-2.67927	0.95123		72	C	4.4458	-2.6925	0.94355		72	C	4.43519	-2.72557	1.03479
73	O	4.07422	-3.8955	1.55932		73	O	4.0654	-3.91636	1.54583		73	O	4.04894	-3.91299	1.5578		73	O	4.09897	-3.89087	1.5744		73	O	4.03527	-3.89721	1.57543		73	O	4.0063	-3.90322	1.70212
74	C	3.16259	-2.09256	0.42086		74	C	3.17899	-2.09442	0.41758		74	C	3.15479	-2.10414	0.41392		74	C	3.19694	-2.08588	0.42905		74	C	3.14472	-2.09587	0.41825		74	C	3.14326	-2.12199	0.49577
75	O	3.42147	-1.18724	-0.63451		75	O	3.44738	-1.18203	-0.62893		75	O	3.42264	-1.20342	-0.64219		75	O	3.46725	-1.18413	-0.62586		75	O	3.41681	-1.19603	-0.6375		75	O	3.43745	-1.25497	-0.58164
76	C	2.45195	-3.35188	-0.10278		76	C	2.45738	-3.34166	-0.11745		76	C	2.43463	-3.35881	-0.10792		76	C	2.48664	-3.34452	-0.09638		76	C	2.43413	-3.3546	-0.10713		76	C	2.41128	-3.38355	0.00384
77	O	2.90351	-3.6287	-1.4125		77	O	2.92422	-3.62338	-1.42121		77	O	2.88704	-3.64288	-1.41565		77	O	2.9492	-3.62529	-1.40099		77	O	2.90068	-3.63982	-1.40953		77	O	2.86241	-3.7052	-1.2947
78	C	2.96616	-4.4291	0.87186		78	C	2.94659	-4.42664	0.85904		78	C	2.93572	-4.43671	0.87198		78	C	2.98888	-4.41968	0.8861		78	C	2.93125	-4.42825	0.87986		78	C	2.90719	-4.44562	1.00692
79	N	1.93492	-4.79034	1.84774		79	N	1.90566	-4.76419	1.83453		79	N	1.89685	-4.77875	1.84737		79	N	1.94885	-4.76375	1.85974		79	N	1.8841	-4.77352	1.84509		79	N	1.86696	-4.79648	1.97585
80	C	0.95935	-5.72002	1.41503		80	C	0.91759	-5.68132	1.40696		80	C	0.9093	-5.69605	1.4157		80	C	0.96387	-5.68474	1.42752		80	C	0.90153	-5.69032	1.40067		80	C	0.90316	-5.73969	1.54639
81	O	1.09174	-6.22671	0.30115		81	O	1.03254	-6.18649	0.29022		81	O	1.0393	-6.21266	0.30609		81	O	1.10021	-6.20688	0.3218		81	O	1.04938	-6.21099	0.29513		81	O	1.0423	-6.25	0.43596
82	N	-0.07464	-5.98789	2.2526		82	N	-0.11096	-5.94504	2.25386		82	N	-0.13345	-5.94173	2.24971		82	N	-0.08325	-5.92609	2.25758		82	N	-0.15619	-5.92899	2.21695		82	N	-0.12994	-6.01536	2.38425
83	C	-0.15506	-5.37004	3.41541		83	C	-0.17774	-5.32654	3.41763		83	C	-0.20902	-5.316	3.40879		83	C	-0.16376	-5.29664	3.41383		83	C	-0.24846	-5.3008	3.37342		83	C	-0.2184	-5.39233	3.54312
84	N	-1.24182	-5.6646	4.19067		84	N	-1.24703	-5.63352	4.21269		84	N	-1.30147	-5.59234	4.18264		84	N	-1.26386	-5.56356	4.18068		84	N	-1.36041	-5.56285	4.12411		84	N	-1.30321	-5.69635	4.31981
85	C	0.82562	-4.45024	3.89367		85	C	0.80181	-4.39768	3.87908		85	C	0.78193	-4.40614	3.88458		85	C	0.82851	-4.39057	3.89415		85	C	0.74275	-4.40108	3.8677		85	C	0.75081	-4.45903	4.01785
86	C	1.84706	-4.1654	3.04941		86	C	1.82338	-4.12678	3.03018		86	C	1.81196	-4.14305	3.04344		86	C	1.86054	-4.12794	3.05549		86	C	1.78518	-4.14017	3.04121		86	C	1.77019	-4.16649	3.17344
87	P	2.40966	0.096	-0.88374		87	P	2.44624	0.11658	-0.84992		87	P	2.40111	0.07074	-0.90862		87	P	2.44134	0.08327	-0.90214		87	P	2.39601	0.07707	-0.91174		87	P	2.44398	0.02786	-0.89815
88	O	2.93193	0.68372	-2.16071		88	O	2.98406	0.73976	-2.1043		88	O	2.92659	0.64982	-2.18771		88	O	2.97045	0.66209	-2.18014		88	O	2.92876	0.65271	-2.18979		88	O	3.009	0.57555	-2.17467
89	O	2.27272	0.90106	0.37166		89	O	2.30951	0.88521	0.42837		89	O	2.25408	0.88314	0.34074		89	O	2.28452	0.89972	0.34348		89	O	2.2456	0.89405	0.33428		89	O	2.2825	0.87415	0.32782
90	O	0.97414	-0.64204	-1.0449		90	O	1.01008	-0.60712	-1.04214		90	O	0.97573	-0.6866	-1.07246		90	O	1.02213	-0.68056	-1.06884		90	O	0.97183	-0.67959	-1.08075		90	O	1.01367	-0.71268	-1.08628
91	C	0.50504	-1.25962	-2.22963		91	C	0.56438	-1.20023	-2.24787		91	C	0.50572	-1.29478	-2.26103		91	C	0.54822	-1.30211	-2.24961		91	C	0.50376	-1.28662	-2.27127		91	C	0.53932	-1.30513	-2.28757
92	C	-0.88659	-1.8055	-1.96775		92	C	-0.81561	-1.7864	-2.01891		92	C	-0.89	-1.83337	-2.00496		92	C	-0.85378	-1.81869	-1.98348		92	C	-0.89469	-1.82267	-2.02282		92	C	-0.91409	-1.69768	-2.07604
93	O	-0.85332	-2.83526	-0.97751		93	O	-0.77188	-2.82699	-1.03748		93	O	-0.8691	-2.84053	-0.98735		93	O	-0.83997	-2.82523	-0.96724		93	O	-0.8797	-2.83456	-1.0108		93	O	-0.99955	-2.70241	-1.06903
94	C	-1.90064	-0.78653	-1.44135		94	C	-1.88326	-0.81082	-1.51628		94	C	-1.90282	-0.79992	-1.50731		94	C	-1.84221	-0.76882	-1.47672		94	C	-1.91146	-0.79443	-1.52582		94	C	-1.78244	-0.54198	-1.57961
95	O	-2.53286	-0.10876	-2.50273		95	O	-2.45926	-0.10202	-2.58889		95	O	-2.45898	-0.0744	-2.56643		95	O	-2.36525	-0.03056	-2.55165		95	O	-2.44182	-0.05001	-2.59253		95	O	-2.36371	0.14374	-2.6584
96	C	-2.89659	-1.68167	-0.69887		96	C	-2.86134	-1.76261	-0.83593		96	C	-2.90159	-1.67303	-0.76147		96	C	-2.87355	-1.63936	-0.74498		96	C	-2.93379	-1.68307	-0.80831		96	C	-2.81429	-1.20373	-0.63534
97	O	-3.78442	-2.27432	-1.62921		97	C	-1.91951	-2.79522	-0.21406		97	C	-1.98707	-2.73118	-0.13546		97	C	-1.95701	-2.70229	-0.11665		97	C	-2.00707	-2.72937	-0.17051		97	N	-4.15289	-1.30938	-1.17104
98	C	-1.97052	-2.75589	-0.11894		98	N	-1.50349	-2.41742	1.14211		98	N	-1.53418	-2.32671	1.19346		98	N	-1.49025	-2.29799	1.21111		98	N	-1.56151	-2.31759	1.16184		98	C	-2.10938	-2.52652	-0.22875
99	N	-1.50446	-2.38136	1.21698		99	C	-0.39593	-1.68005	1.50351		99	C	-0.37195	-1.65344	1.51504		99	C	-0.32007	-1.63258	1.51599		99	C	-0.38842	-1.66649	1.48451		99	N	-1.59351	-2.39291	1.13739
100	C	-0.35177	-1.69486	1.53769		100	N	-0.28943	-1.47698	2.78941		100	N	-0.20871	-1.46301	2.79515		100	N	-0.13775	-1.43658	2.79349		100	N	-0.22381	-1.47267	2.76449		100	C	-0.43852	-1.7237	1.48532
101	N	-0.18376	-1.50853	2.81864		101	C	-1.39882	-2.09905	3.30847		101	C	-1.33006	-2.02806	3.35496		101	C	-1.25472	-1.99264	3.36929		101	C	-1.35653	-2.01476	3.32285		101	N	-0.27243	-1.58152	2.77241
102	C	-1.2958	-2.09018	3.37941		102	C	-1.87378	-2.22855	4.62074		102	C	-1.76048	-2.1416	4.68412		102	C	-1.66243	-2.10414	4.70513		102	C	-1.78808	-2.11816	4.65184		102	C	-1.39596	-2.16453	3.30867
103	C	-1.71839	-2.21766	4.70967		103	N	-1.18292	-1.72339	5.67933		103	N	-1.00287	-1.68334	5.71656		103	N	-0.87022	-1.67457	5.72486		103	N	-1.01743	-1.67787	5.68358		103	C	-1.83919	-2.29742	4.63106
104	N	-0.95659	-1.76321	5.74188		104	N	-3.01097	-2.90953	4.83948		104	N	-2.92547	-2.7594	4.94184		104	N	-2.83726	-2.69453	4.98208		104	N	-2.9668	-2.70782	4.91117		104	N	-1.09187	-1.85368	5.68026
105	N	-2.87743	-2.84503	4.96919		105	C	-3.6482	-3.42171	3.77203		105	C	-3.63359	-3.22286	3.89711		105	C	-3.56822	-3.14698	3.94806		105	C	-3.6856	-3.15518	3.86632		105	N	-3.00808	-2.91273	4.86936
106	C	-3.58662	-3.30735	3.92376		106	N	-3.31042	-3.36931	2.49033		106	N	-3.34032	-3.1794	2.60377		106	N	-3.28943	-3.11781	2.65143		106	N	-3.3919	-3.12124	2.57284		106	C	-3.71122	-3.34993	3.80889
107	N	-3.29849	-3.25546	2.63026		107	C	-2.16762	-2.69126	2.3075		107	C	-2.16835	-2.56972	2.38412		107	C	-2.11112	-2.52839	2.41056		107	C	-2.20451	-2.54142	2.35107		107	N	-3.41518	-3.27268	2.51876
108	C	-2.13209	-2.63563	2.40805		108	P	-2.18449	1.51672	-2.70416		108	P	-2.15534	1.5463	-2.64493		108	P	-2.03886	1.57696	-2.68543		108	P	-2.1286	1.56684	-2.66938		108	C	-2.23478	-2.67089	2.31571
109	P	-2.2629	1.51865	-2.68715		109	O	-2.58634	1.95165	-4.0615		109	O	-2.54076	2.01528	-3.99441		109	O	-2.41339	1.97741	-4.06241		109	O	-2.51362	2.03437	-4.02013		109	P	-2.10647	1.76248	-2.76373
110	O	-2.74787	1.8921	-4.03416		110	O	-0.86093	1.81644	-2.05291		110	O	-0.83046	1.80185	-1.97848		110	O	-0.72035	1.83975	-2.01589		110	O	-0.80593	1.81605	-1.99908		110	O	-2.60087	2.22896	-4.07774
111	O	-0.90206	1.81792	-2.1261		111	O	-3.28491	2.08227	-1.5747		111	O	-3.24766	2.09355	-1.50481		111	O	-3.14109	2.2051	-1.59578		111	O	-3.22276	2.13112	-1.53569		111	O	-0.74647	2.04906	-2.18878
112	O	-3.29644	2.1078	-1.51659		112	C	-4.64521	2.07875	-1.98141		112	C	-4.61521	2.06911	-1.88892		112	C	-4.47776	2.35683	-2.0471		112	C	-4.57998	2.19391	-1.94348		112	O	-3.13795	2.29676	-1.54907
113	C	-4.6752	2.13422	-1.86036		113	C	-5.56083	2.16612	-0.78603		113	C	-5.50486	2.1336	-0.67414		113	C	-5.43494	2.33335	-0.88279		113	C	-5.49272	2.20536	-0.74349		113	C	-4.51257	2.32851	-1.89532
114	C	-5.53427	2.18139	-0.6243		114	O	-5.401	1.00192	0.04227		114	O	-5.30133	0.96999	0.14661		114	O	-5.30135	1.11136	-0.13757		114	O	-5.31011	1.00954	0.03494		114	C	-5.3708	2.37199	-0.65835
115	O	-5.3295	0.99861	0.16521		115	C	-5.34247	3.32876	0.17685		115	C	-5.28891	3.29566	0.28954		115	C	-5.26729	3.41766	0.17311		115	C	-5.29041	3.32635	0.26863		115	O	-5.15891	1.18448	0.13286
116	C	-5.29111	3.31867	0.36		116	O	-5.83955	4.53007	-0.34053		116	O	-5.8069	4.49289	-0.21581		116	O	-5.70972	4.65757	-0.29514		116	O	-5.79105	4.54245	-0.20543		116	C	-5.11897	3.50401	0.33008
117	O	-5.79204	4.53309	-0.12051		117	C	-5.9915	2.80991	1.45696		117	C	-5.91426	2.75999	1.57415		117	C	-6.0169	2.80473	1.35217		117	C	-5.94831	2.74329	1.51586		117	O	-5.6319	4.71662	-0.13786
118	C	-5.92297	2.76359	1.63353		118	O	-7.39696	2.93706	1.37321		118	O	-7.32284	2.85401	1.50115		118	O	-7.41116	2.90067	1.13307		118	O	-7.35474	2.83415	1.4056		118	C	-5.73448	2.9449	1.61101
119	O	-7.33013	2.8787	1.56264		119	C	-5.58002	1.32741	1.39104		119	C	-5.46755	1.28812	1.49954		119	C	-5.55549	1.34072	1.22173		119	C	-5.49335	1.27661	1.39814		119	O	-7.14128	3.06509	1.55741
120	C	-5.49562	1.28739	1.52568		120	N	-4.34158	1.07201	2.14957		120	N	-4.21037	1.06317	2.23681		120	N	-4.34585	1.08098	2.02559		120	N	-4.2449	1.03781	2.14499		120	C	-5.31488	1.46722	1.50166
121	N	-4.2432	1.03284	2.26021		121	C	-4.51494	0.91025	3.51212		121	C	-4.35657	0.89473	3.60245		121	C	-4.57417	0.89385	3.37795		121	C	-4.40999	0.86413	3.50801		121	N	-4.06783	1.19058	2.22979
122	C	-4.39474	0.85218	3.62389		122	O	-5.6166	0.85503	4.04161		122	O	-5.44681	0.81226	4.15039		122	O	-5.6975	0.82951	3.85817		122	O	-5.50901	0.77448	4.03792		122	C	-4.2312	0.89639	3.5746
123	O	-5.48797	0.78064	4.16754		123	N	-3.34176	0.83727	4.22416		123	N	-3.16942	0.85139	4.29382		123	N	-3.43164	0.8094	4.13581		123	N	-3.23421	0.82783	4.21722		123	O	-5.32832	0.78035	4.10118
124	N	-3.21052	0.785	4.31755		124	C	-2.03056	1.04615	3.76078		124	C	-1.87103	1.08898	3.8082		124	C	-2.10461	1.05072	3.73423		124	C	-1.93034	1.07948	3.75206		124	N	-3.05393	0.77024	4.27001
125	C	-1.90909	1.02013	3.83871		125	O	-1.11409	1.07913	4.56275		125	O	-0.94022	1.1352	4.59203		125	O	-1.22572	1.09896	4.57443		125	O	-1.01336	1.13915	4.55044		125	C	-1.74531	1.02469	3.82134
126	O	-0.98136	1.05905	4.62592		126	C	-1.95635	1.20056	2.3185		126	C	-1.8259	1.25242	2.36512		126	C	-1.97014	1.21977	2.29684		126	C	-1.86373	1.2395	2.3092		126	O	-0.82274	0.97881	4.61291
127	C	-1.85758	1.1937	2.39657		127	C	-3.08791	1.20798	1.58665		127	C	-2.97032	1.23634	1.65425		127	C	-3.07024	1.23465	1.51942		127	C	-2.99667	1.21781	1.58094		127	C	-1.68107	1.33107	2.4012
128	C	-3.00005	1.19799	1.68252		128	P	-5.46395	5.92889	0.46892		128	P	-5.42914	5.8937	0.59018		128	P	-5.34158	5.99525	0.61243		128	P	-5.40259	5.91363	0.64428		128	C	-2.81705	1.41507	1.68271
129	P	-5.38146	5.91207	0.70639		129	O	-5.55912	7.05075	-0.50991		129	O	-5.55355	7.01645	-0.38412		129	O	-5.40741	7.17842	-0.29481		129	O	-5.51613	7.06711	-0.29501		129	P	-5.20809	6.09464	0.68972
130	O	-5.50428	7.05575	-0.24329		130	O	-4.19252	5.68719	1.25254		130	O	-4.14013	5.66308	1.34825		130	O	-4.08882	5.69421	1.40462		130	O	-4.11748	5.64897	1.39706		130	O	-5.34713	7.24157	-0.25227
131	O	-4.08262	5.64565	1.43571		131	O	-6.64815	5.99233	1.5892		131	O	-6.59196	5.94038	1.7329		131	O	-6.55554	5.98795	1.70235		131	O	-6.57066	5.93121	1.78313		131	O	-3.90007	5.82118	1.39834
132	O	-6.52472	5.9517	1.86838		132	C	-7.97724	6.16027	1.13138		132	C	-7.93257	6.08846	1.30163		132	C	-7.86901	6.18972	1.21112		132	C	-7.90659	6.104	1.34626		132	O	-6.33577	6.12398	1.86816
133	C	-7.86938	6.12858	1.46		133	O	-2.89984	7.95611	0.38563		133	O	-2.87508	7.93553	0.45211		133	O	-2.74639	7.97377	0.61611		133	O	-2.83032	7.93106	0.54504		133	C	-7.68417	6.31827	1.48096
134	O	-2.80137	7.92052	0.57958		134	H	6.17938	-2.40249	2.19135		134	H	6.15409	-2.38161	2.19274		134	H	6.18549	-2.33977	2.22781		134	H	6.13904	-2.35961	2.20871		134	O	-2.59722	8.08477	0.53651
135	H	6.16921	-2.34867	2.19081		135	H	5.62234	-0.9694	1.29709		135	H	5.59133	-0.96133	1.28108		135	H	5.61634	-0.92534	1.31071		135	H	5.57545	-0.94486	1.2893		135	H	6.14202	-2.38778	2.27935
136	H	5.59151	-0.93103	1.28465		136	H	5.11397	-2.95154	0.06265		136	H	5.09248	-2.95793	0.06573		136	H	5.14405	-2.92359	0.09182		136	H	5.08488	-2.9478	0.08403		136	H	5.60049	-0.99134	1.31994
137	H	5.10619	-2.92984	0.06682		137	H	2.64359	-1.61405	1.24302		137	H	2.62017	-1.61607	1.2354		137	H	2.6551	-1.60041	1.24728		137	H	2.60232	-1.60892	1.23533		137	H	5.06411	-3.01608	0.17865
138	H	2.62587	-1.61069	1.2445		138	H	1.36743	-3.26525	-0.1231		138	H	1.3441	-3.28881	-0.10211		138	H	1.39539	-3.28112	-0.09641		138	H	1.34315	-3.28946	-0.11191		138	H	2.60754	-1.60414	1.29815
139	H	1.36073	-3.29176	-0.09388		139	H	3.25836	-2.78211	-1.77209		139	H	3.23375	-2.8061	-1.76578		139	H	3.28833	-2.78545	-1.75091		139	H	3.23654	-2.79983	-1.76242		139	H	1.32066	-3.30583	0.00744
140	H	3.23873	-2.78779	-1.76334		140	H	3.20222	-5.34212	0.32419		140	H	3.20045	-5.35081	0.33917		140	H	3.2597	-5.33272	0.35458		140	H	3.20587	-5.34183	0.35104		140	H	3.20222	-2.8781	-1.673
141	H	3.24219	-5.33609	0.3326		141	H	-1.53889	-4.93549	4.88363		141	H	-1.58344	-4.89211	4.85527		141	H	-1.5446	-4.85949	4.84994		141	H	-1.64716	-4.85929	4.7913		141	H	3.18893	-5.36011	0.48272
142	H	-1.53124	-4.9691	4.86525		142	H	-2.0078	-6.06537	3.70561		142	H	-2.06339	-6.00902	3.66468		142	H	-2.02511	-5.9751	3.6575		142	H	-2.11644	-5.96985	3.58985		142	H	-1.61278	-4.99173	4.97568
143	H	-2.00006	-6.08521	3.67022		143	H	0.70189	-3.86999	4.81907		143	H	0.68226	-3.88069	4.82595		143	H	0.72719	-3.86538	4.83555		143	H	0.63145	-3.87595	4.80797		143	H	-2.05009	-6.13846	3.80085
144	H	0.72295	-3.93324	4.8394		144	H	2.6094	-3.41013	3.24395		144	H	2.6009	-3.43128	3.26205		144	H	2.6478	-3.41539	3.27687		144	H	2.57275	-3.43053	3.27087		144	H	0.63839	-3.93776	4.95991
145	H	2.62652	-3.44388	3.26951		145	H	1.24744	-2.00022	-2.55882		145	H	1.16228	-2.12233	-2.55567		145	H	1.19619	-2.14128	-2.52985		145	H	1.16017	-2.11546	-2.5633		145	H	2.54186	-3.43583	3.38965
146	H	1.16546	-2.08503	-2.522		146	H	0.4972	-0.43959	-3.03276		146	H	0.45432	-0.55286	-3.06493		146	H	0.50868	-0.57209	-3.06496		146	H	0.45896	-0.54422	-3.07506		146	H	1.12959	-2.19647	-2.53078
147	H	0.44869	-0.52094	-3.03613		147	H	-1.158	-2.20876	-2.9752		147	H	-1.26256	-2.27306	-2.93974		147	H	-1.24898	-2.2496	-2.91312		147	H	-1.2638	-2.25813	-2.96119		147	H	0.59747	-0.58049	-3.10665
148	H	-1.26665	-2.22564	-2.9089		148	H	-1.43223	-0.12364	-0.79333		148	H	-1.40511	-0.14182	-0.78541		148	H	-1.33709	-0.11347	-0.75891		148	H	-1.42375	-0.14145	-0.79333		148	H	-1.32686	-2.08389	-3.01423
149	H	-1.40813	-0.09034	-0.75661		149	H	-2.35021	-3.79636	-0.14991		149	H	-2.48025	-3.70414	-0.04447		149	H	-2.45549	-3.67179	-0.01825		149	H	-2.49198	-3.7059	-0.0757		149	H	-1.1556	0.13283	-0.99002
150	H	-3.45915	-1.15678	0.08079		150	H	0.28341	-1.30162	0.75367		150	H	0.29687	-1.30984	0.73997		150	H	0.34225	-1.2988	0.73161		150	H	0.28761	-1.33748	0.7099		150	H	-2.93442	-0.60265	0.26369
151	H	-3.94443	-1.58744	-2.29728		151	H	-0.58347	-0.93203	5.46561		151	H	-0.36151	-0.93141	5.48497		151	H	-0.21259	-0.94483	5.47261		151	H	-0.36141	-0.94037	5.44788		151	H	-2.75997	-3.40444	-0.26288
152	H	-2.4512	-3.73629	-0.04543		152	H	-1.71172	-1.64863	6.53615		152	H	-1.48876	-1.58694	6.59617		152	H	-1.34715	-1.53315	6.60351		152	H	-1.50272	-1.56166	6.56121		152	H	0.23058	-1.34939	0.72334
153	H	0.30956	-1.33802	0.76235		153	H	-4.57066	-3.95356	3.99815		153	H	-4.57854	-3.69821	4.15313		153	H	-4.52038	-3.60034	4.2176		153	H	-4.64148	-3.60698	4.1241		153	H	-0.44842	-1.09723	5.46825
154	H	-0.32256	-1.00566	5.50937		154	H	-4.87154	1.15756	-2.52903		154	H	-4.83415	1.14613	-2.43666		154	H	-4.74126	1.56118	-2.75115		154	H	-4.8287	1.33333	-2.57244		154	H	-1.58895	-1.77204	6.55523
155	H	-1.4416	-1.66827	6.6222		155	H	-4.84482	2.92892	-2.64207		155	H	-4.84098	2.92008	-2.53972		155	H	-4.59354	3.31281	-2.56984		155	H	-4.75928	3.10268	-2.52796		155	H	-4.65819	-3.82879	4.05065
156	H	-4.52746	-3.79046	4.18073		156	H	-6.58641	2.19677	-1.17115		156	H	-6.5383	2.14459	-1.03599		156	H	-6.44602	2.39274	-1.29934		156	H	-6.52033	2.23535	-1.12235		156	H	-4.77586	1.44024	-2.48144
157	H	-4.93912	1.24126	-2.43689		157	H	-4.27412	3.41638	0.39331		157	H	-4.21936	3.39735	0.49324		157	H	-4.21758	3.47438	0.47616		157	H	-4.22514	3.4141	0.50085		157	H	-4.73437	3.21021	-2.50568
158	H	-4.89421	3.01196	-2.47684		158	H	-5.60395	3.31741	2.34461		158	H	-5.53126	3.27362	2.46037		158	H	-5.73315	3.25616	2.30632		158	H	-5.59246	3.22428	2.4309		158	H	-6.41361	2.39923	-0.99008
159	H	-6.57385	2.21471	-0.96616		159	H	-7.74575	2.76453	2.25577		159	H	-7.6621	2.652	2.38123		159	H	-7.84163	2.63737	1.95531		159	H	-7.71831	2.60107	2.26826		159	H	-4.0445	3.58927	0.51649
160	H	-4.21899	3.39868	0.56215		160	H	-6.34689	0.69447	1.83495		160	H	-6.20995	0.63439	1.95351		160	H	-6.3194	0.65311	1.58267		160	H	-6.23765	0.60128	1.81637		160	H	-5.32986	3.42893	2.50422
161	H	-5.53317	3.25099	2.53139		161	H	-3.44988	0.72142	5.22265		161	H	-3.25731	0.72473	5.29304		161	H	-3.58019	0.67091	5.12643		161	H	-3.33622	0.69572	5.21443		161	H	-7.47571	2.86935	2.44067
162	H	-7.67222	2.6512	2.43552		162	H	-0.98265	1.29795	1.8572		162	H	-0.86325	1.37334	1.88609		162	H	-0.97924	1.33454	1.87774		162	H	-0.89451	1.36438	1.84453		162	H	-6.07168	0.8154	1.93443
163	H	-6.24689	0.63191	1.96267		163	H	-3.0863	1.32407	0.50648		163	H	-2.9903	1.36111	0.57532		163	H	-3.02632	1.37349	0.44346		163	H	-3.00164	1.34429	0.50235		163	H	-3.15561	0.54395	5.25033
164	H	-3.30237	0.65041	5.31542		164	H	-11.1584	-0.45495	-1.87489		164	H	-10.94	-0.49035	-2.07189		164	H	-10.7937	-0.83435	-2.24341		164	H	-11.0439	-0.61508	-1.82975		164	H	-0.70982	1.47513	1.94612
165	H	-0.89119	1.30987	1.92408		165	H	-9.88451	-0.26263	0.8863		165	H	-9.89469	-0.35092	0.78807		165	H	-9.75214	-0.45713	0.59566		165	H	-9.73734	-0.48762	0.92281		165	H	-2.8179	1.64668	0.62092
166	H	-3.01886	1.33306	0.60519		166	H	-10.8535	0.94404	0.06081		166	H	-10.8431	0.85291	-0.06684		166	H	-10.5601	0.71666	-0.4193		166	H	-10.6845	0.75591	0.131		166	H	-10.9937	-0.11233	-1.85358
167	H	-10.8662	-0.52136	-2.08182		167	H	-8.07965	-0.01529	-0.85453		167	H	-7.98616	0.00884	-0.8229		167	H	-7.77335	-0.47624	-0.93804		167	H	-7.9588	-0.27778	-0.84622		167	H	-9.78067	-0.0916	0.94262
168	H	-9.88531	-0.38918	0.80168		168	H	-8.40317	1.45133	0.04502		168	H	-8.406	1.43027	0.10681		168	H	-8.10609	1.10236	-0.24509		168	H	-8.22522	1.19154	0.07368		168	H	-10.6849	1.18682	0.15249
169	H	-10.8454	0.80306	-0.05695		169	H	-8.32411	3.69741	-1.12892		169	H	-8.23085	3.7088	-1.00729		169	H	-8.54244	3.19703	-1.47233		169	H	-8.42946	3.47302	-0.96707		169	H	-7.93295	0.15524	-0.74202
170	H	-7.95956	0.02909	-0.77633		170	H	-10.0696	3.40324	-0.87734		170	H	-9.98586	3.4113	-0.82588		170	H	-10.1818	2.64493	-1.92237		170	H	-10.165	3.05086	-0.90066		170	H	-8.21719	1.60323	0.20415
171	H	-8.42146	1.43017	0.16403		171	H	-9.48118	3.99838	-2.44644		171	H	-9.3404	4.05435	-2.35317		171	H	-9.08395	3.28567	-3.16468		171	H	-9.4711	3.73882	-2.38586		171	H	-8.12831	3.90992	-0.87459
172	H	-8.29115	3.72342	-0.90889		172	H	-7.11168	-2.6523	-1.05806		172	H	-6.94098	-2.63012	-0.90478		172	H	-6.95507	-2.94376	-0.88694		172	H	-7.12847	-2.72889	-0.80215		172	H	-9.88359	3.60387	-0.71244
173	H	-10.0423	3.38472	-0.77		173	H	-7.67286	-5.05707	0.71592		173	H	-7.6688	-5.06603	0.7671		173	H	-7.5629	-5.21702	1.02684		173	H	-7.65689	-5.17674	0.91895		173	H	-9.22623	4.25551	-2.23044
174	H	-9.37953	4.06518	-2.2735		174	H	-8.01154	-3.14319	2.14015		174	H	-8.12026	-3.18998	2.18745		174	H	-5.0042	-4.99223	1.42322		174	H	-5.09551	-5.0341	1.2465		174	H	-7.05892	-2.39885	-0.9049
175	H	-6.86438	-2.68052	-0.85001		175	H	-6.48846	-3.91881	2.51619		175	H	-6.60168	-3.9172	2.66452		175	H	-4.95667	-3.97667	-0.00477		175	H	-5.05685	-3.90659	-0.09466		175	H	-7.79303	-4.86482	0.71342
176	H	-7.67793	-5.08395	0.82916		176	H	-5.07409	-4.94616	0.93463		176	H	-5.11413	-5.00692	1.23037		176	H	-5.47086	-5.65313	-0.14371		176	H	-5.61444	-5.55672	-0.35582		176	H	-8.05984	-3.0143	2.20061
177	H	-8.08807	-3.18506	2.22708		177	H	-5.10101	-3.84421	-0.42108		177	H	-4.9868	-3.87158	-0.09828		177	H	4.30277	8.03655	-1.75693		177	H	4.3086	8.04514	-1.76013		177	H	-6.5332	-3.793	2.55596
178	H	-6.58541	-3.93286	2.72258		178	H	-5.69994	-5.49534	-0.61984		178	H	-5.58131	-5.50261	-0.39719		178	H	5.43635	7.50149	0.43068		178	H	5.4294	7.48842	0.42715		178	H	-5.23993	-4.99411	1.03247
179	H	-5.14575	-5.12714	1.32686		179	H	-6.73864	-1.33694	0.8636		179	H	-6.87169	-1.32352	1.03539		179	H	4.05568	8.14814	1.30395		179	H	4.04531	8.12784	1.29983		179	H	-5.07838	-3.80299	-0.23617
180	H	-4.93918	-3.97387	0.02202		180	H	-5.22734	-2.14523	1.30904		180	H	-5.3387	-2.09196	1.47927		180	H	3.97742	5.75222	-0.60217		180	H	3.97573	5.74333	-0.62208		180	H	-5.79414	-5.36952	-0.60064
181	H	-5.58103	-5.57746	-0.3227		181	H	-6.25184	-1.45309	2.56567		181	H	-6.39903	-1.46503	2.73977		181	H	2.57853	6.39751	0.23809		181	H	2.57293	6.38372	0.215		181	H	-6.86169	-1.15212	1.02183
182	H	-6.80643	-1.35838	1.05689		182	H	4.316	8.0393	-1.75471		182	H	4.31575	8.04752	-1.75936		182	H	5.02021	5.19158	1.65894		182	H	5.01144	5.1734	1.63864		182	H	-5.31411	-1.9822	1.28661
183	H	-5.28653	-2.14936	1.50254		183	H	5.41806	7.49968	0.44801		183	H	5.42477	7.48862	0.43226		183	H	3.63265	5.9336	2.44719		183	H	3.62519	5.91692	2.42737		183	H	-6.23047	-1.36558	2.66365
184	H	-6.33098	-1.48763	2.76138		184	H	4.02247	8.13967	1.30117		184	H	4.03559	8.12475	1.29907		184	H	2.14639	4.15284	1.32723		184	H	2.13577	4.13891	1.30857		184	H	4.50842	7.99428	-1.85285
185	H	4.31536	8.04125	-1.75605		185	H	3.98714	5.73682	-0.60001		185	H	3.97815	5.74077	-0.62439		185	H	3.29209	3.56711	2.54562		185	H	3.28165	3.55266	2.52627		185	H	5.67953	7.39167	0.29568
186	H	5.41736	7.49284	0.44283		186	H	2.56905	6.37946	0.20821		186	H	2.57123	6.37839	0.20757		186	H	4.79015	2.90866	0.90835		186	H	4.77719	2.89108	0.88475		186	H	4.34693	8.07372	1.21485
187	H	4.02463	8.13306	1.30036		187	H	4.99702	5.20914	1.683		187	H	5.00777	5.17331	1.6395		187	H	3.75644	3.37613	-0.34885		187	H	3.73876	3.35639	-0.36888		187	H	4.13606	5.69696	-0.70668
188	H	3.9783	5.73745	-0.60939		188	H	3.59299	5.95057	2.44171		188	H	3.61896	5.91604	2.42406		188	H	3.2718	2.12968	0.64696		188	H	3.25611	2.11456	0.63305		188	H	2.78251	6.38383	0.17441
189	H	2.56559	6.37746	0.21098		189	H	2.13688	4.14165	1.32728		189	H	2.13437	4.13413	1.30426		189	H	10.6609	-2.28684	-0.39831		189	H	10.6668	-2.2765	-0.39393		189	H	5.2224	5.09022	1.52239
190	H	5.0014	5.19776	1.66523		190	H	3.26917	3.58669	2.57045		190	H	3.27703	3.55325	2.52722		190	H	9.15535	-0.4881	0.37302		190	H	9.14572	-0.48565	0.36467		190	H	3.88588	5.8774	2.35185
191	H	3.60249	5.93658	2.43603		191	H	4.79956	2.91617	0.9588		191	H	4.77895	2.88741	0.89263		191	H	8.33493	-1.98907	-0.01397		191	H	8.33913	-1.99721	-0.00901		191	H	2.30768	4.14759	1.27658
192	H	2.13717	4.1363	1.32612		192	H	3.76928	3.34873	-0.31553		192	H	3.7443	3.34962	-0.36593		192	H	5.93264	-1.52184	-1.09329		192	H	5.92526	-1.55095	-1.07085		192	H	3.46591	3.53141	2.46906
193	H	3.28271	3.56748	2.55185		193	H	3.28912	2.11801	0.70096		193	H	3.25955	2.10954	0.63703		193	H	6.81044	2.03843	-3.1073		193	H	6.7678	1.99287	-3.12878		193	H	4.89315	2.81159	0.79385
194	H	4.7925	2.9087	0.92299		194	H	10.6616	-2.29303	-0.40389		194	H	10.6661	-2.27582	-0.39286		194	H	4.97803	0.41237	-2.4154		194	H	4.95054	0.3689	-2.40469		194	H	3.83553	3.29461	-0.43551
195	H	3.75758	3.36129	-0.33982		195	H	9.16937	-0.48812	0.38216		195	H	9.14698	-0.48242	0.36314		195	H	3.5135	-5.5005	-1.97341		195	H	3.52475	-5.5008	-1.9651		195	H	3.34539	2.08017	0.59639
196	H	3.27801	2.12032	0.66474		196	H	8.34034	-1.98445	-0.00381		196	H	8.33842	-1.99331	-0.00909		196	H	1.189	-6.24798	-1.78677		196	H	1.20424	-6.22539	-1.8111		196	H	10.7318	-2.41529	-0.3381
197	H	10.663	-2.28319	-0.39677		197	H	5.93108	-1.49855	-1.06168		197	H	5.92808	-1.5508	-1.08067		197	H	-0.82708	-7.16761	-1.27296		197	H	-0.80826	-7.14516	-1.2611		197	H	9.22416	-0.59558	0.3773
198	H	9.14932	-0.49076	0.37138		198	H	6.81822	2.05732	-3.07969		198	H	6.7717	1.99935	-3.12752		198	H	-0.83588	-8.56111	-2.34727		198	H	-0.78629	-8.55841	-2.30752		198	H	8.40864	-2.11318	0.05085
199	H	8.33563	-1.99551	-0.01428		199	H	4.97901	0.44661	-2.36962		199	H	4.95467	0.3712	-2.41254		199	H	-3.12085	-8.07833	-2.06459		199	H	-3.0782	-8.14417	-2.03383		199	H	5.98558	-1.67284	-0.98845
200	H	5.92786	-1.5341	-1.08505		200	H	3.53305	-5.50048	-1.96333		200	H	3.51859	-5.50049	-1.97143		200	H	-2.80832	-7.26945	-3.60114		200	H	-2.79447	-7.34354	-3.57971		200	H	6.83459	1.79374	-3.17195
201	H	6.78999	2.02845	-3.10272		201	H	1.2016	-6.21691	-1.80973		201	H	1.19975	-6.23207	-1.80385		201	H	-3.70923	-5.13273	-3.59406		201	H	-3.73872	-5.26052	-3.60435		201	H	5.01202	0.21868	-2.3704
202	H	4.96399	0.40181	-2.40132		202	H	-0.90823	-7.07332	-1.28745		202	H	-0.82501	-7.13284	-1.26516		202	H	-3.82958	-4.16427	-2.20026		202	H	-3.90862	-4.25302	-2.22956		202	H	3.53709	-5.55532	-1.82895
203	H	3.5134	-5.5003	-1.97508		203	H	-0.67936	-8.5462	-2.22273		203	H	-0.80137	-8.55219	-2.30433		203	H	3.177	1.68518	-3.75893		203	H	3.17205	1.68329	-3.76336		203	H	1.20714	-6.20311	-1.7019
204	H	1.20045	-6.23358	-1.80404		204	H	-3.0221	-8.32433	-2.14424		204	H	-3.09627	-8.11401	-2.04531		204	H	2.54594	3.67162	-5.42197		204	H	2.55447	3.67003	-5.43319		204	H	-0.89703	-6.96696	-1.10545
205	H	-0.81185	-7.1443	-1.26206		205	H	-2.65891	-7.655	-3.73217		205	H	-2.79015	-7.34361	-3.60155		205	H	3.19529	5.21969	-3.52404		205	H	3.17023	5.21496	-3.52118		205	H	-0.68546	-8.48807	-1.95985
206	H	-0.8192	-8.55173	-2.31667		206	H	-4.15221	-5.94922	-4.00381		206	H	-3.81396	-5.29352	-3.66244		206	H	3.8437	3.80841	-2.68234		206	H	3.81544	3.80458	-2.6764		206	H	-3.02367	-8.23725	-1.77888
207	H	-3.10343	-8.08895	-2.03396		207	H	-4.5373	-4.81272	-2.77654		207	H	-4.00119	-4.26896	-2.30373		207	H	1.62119	2.76643	-2.57394		207	H	1.59442	2.75107	-2.59982		207	H	-2.71351	-7.75045	-3.4457
208	H	-2.80639	-7.28815	-3.57676		208	H	3.17854	1.68615	-3.75588		208	H	3.16938	1.68267	-3.76557		208	H	0.967	3.88716	-3.75327		208	H	0.94803	3.88211	-3.77534		208	H	-3.98492	-5.9873	-3.92425
209	H	-3.76563	-5.20997	-3.5781		209	H	2.56003	3.67209	-5.43911		209	H	2.55702	3.66994	-5.43636		209	H	1.26745	5.78197	-2.18454		209	H	1.23002	5.76216	-2.19041		209	H	-4.21653	-4.63711	-2.91656
210	H	-3.92119	-4.19803	-2.19853		210	H	3.16998	5.21154	-3.51406		210	H	3.16223	5.21215	-3.51873		210	H	1.93785	4.69106	-0.97445		210	H	1.90227	4.66744	-0.98495		210	H	3.26769	1.61744	-3.73495
211	H	3.17158	1.68231	-3.76503		211	H	3.79513	3.79031	-2.67012		211	H	3.80762	3.80144	-2.67466		211	H	-0.37461	3.41139	-1.56083		211	H	-0.41028	3.38147	-1.57963		211	H	2.69796	3.58702	-5.44005
212	H	2.56077	3.67141	-5.44055		212	H	1.56461	2.74585	-2.64684		212	H	1.58727	2.74289	-2.609		212	H	0.1781	6.87541	-0.79801		212	H	0.1366	6.84753	-0.81559		212	H	3.38442	5.16128	-3.57192
213	H	3.16009	5.20792	-3.5112		213	H	0.94087	3.91636	-3.79792		213	H	0.94281	3.87911	-3.78125		213	H	-1.34604	7.03731	0.00523		213	H	-1.40539	7.01105	-0.04557		213	H	3.97406	3.74892	-2.69203
214	H	3.79219	3.78883	-2.66969		214	H	1.2395	5.74719	-2.15715		214	H	1.22231	5.75168	-2.18905		214	H	-2.74017	5.16247	0.32125		214	H	-2.78708	5.1328	0.2818		214	H	1.70846	2.7917	-2.58455
215	H	1.56683	2.73553	-2.64195		215	H	1.87191	4.60338	-0.9741		215	H	1.89367	4.65303	-0.98672		215	H	-2.35563	3.74409	-0.63764		215	H	-2.40228	3.71245	-0.67153		215	H	1.11719	3.89772	-3.80684
216	H	0.93928	3.89615	-3.80109		216	H	-0.44809	3.37194	-1.63161		216	H	-0.41903	3.36817	-1.57905		216	H	8.19713	0.79816	2.67592		216	H	8.19549	0.79326	2.66888		216	H	1.47041	5.83126	-2.2719
217	H	1.23046	5.73929	-2.17059		217	H	0.1032	6.8335	-0.8468		217	H	0.1202	6.84149	-0.83806		217	H	9.2606	2.02825	0.56311		217	H	9.26932	2.03488	0.56643		217	H	2.0209	4.72696	-1.01241
218	H	1.85372	4.60243	-0.97584		218	H	-1.46569	7.01124	-0.14106		218	H	-1.43638	7.01254	-0.10015		218	H	6.92791	1.26486	0.77016		218	H	6.93808	1.25565	0.75807		218	H	-0.33371	3.56433	-1.74345
219	H	-0.47317	3.37962	-1.66147		219	H	-2.86127	5.14128	0.15721		219	H	-2.81395	5.13623	0.2403		219	H	7.18898	2.80277	-0.05716		219	H	7.19881	2.79302	-0.0704		219	H	0.35772	6.9778	-0.86968
220	H	0.13341	6.80704	-0.80206		220	H	-2.46089	3.71234	-0.77832		220	H	-2.42512	3.70883	-0.69953		220	H	5.87383	2.26229	2.34776		220	H	5.86515	2.25233	2.32454		220	H	-1.16486	7.16565	-0.0717
221	H	-1.39839	6.97777	-0.0185		221	H	8.20376	0.78432	2.66189		221	H	8.19686	0.78913	2.6646		221	H	5.87455	9.70268	-0.66731		221	H	5.87324	9.70133	-0.64562		221	H	-2.61906	5.34271	0.1926
222	H	-2.80771	5.11878	0.27017		222	H	9.25198	2.02643	0.55768		222	H	9.26912	2.03655	0.56557		222	H	4.50417	10.432	0.18184		222	H	4.498	10.4213	0.20355		222	H	-2.29181	3.93164	-0.79194
223	H	-2.45545	3.70939	-0.71368		223	H	6.91693	1.2829	0.77032		223	H	6.9392	1.25721	0.7527		223	H	4.60606	10.5305	-1.58704		223	H	4.6094	10.5381	-1.56357		223	H	8.31112	0.72118	2.67393
224	H	8.19762	0.79354	2.67056		224	H	7.17617	2.83385	-0.0354		224	H	7.19701	2.80006	-0.06686		224	H	2.17121	9.50751	-0.09228		224	H	2.16715	9.51252	-0.10719		224	H	9.42978	1.93217	0.5699
225	H	9.25931	2.02854	0.56193		225	H	5.9003	2.25387	2.38174		225	H	5.86948	2.24181	2.32758		225	H	8.41202	4.22666	2.51228		225	H	8.3932	4.22102	2.51716		225	H	7.08859	1.1533	0.74273
226	H	6.92556	1.27003	0.76801		226	H	5.87259	9.70135	-0.63894		226	H	5.86885	9.70607	-0.63198		226	H	8.97569	4.45509	0.83619		226	H	8.96724	4.45921	0.84616		226	H	7.37892	2.66244	-0.12463
227	H	7.18702	2.812	-0.05271		227	H	4.49182	10.4264	0.19689		227	H	4.48621	10.4207	0.20965		227	H	10.1005	3.8772	2.0799		227	H	10.0867	3.88298	2.0957		227	H	5.98314	2.21033	2.25495
228	H	5.87999	2.26007	2.3542		228	H	4.61549	10.5338	-1.56996		228	H	4.60846	10.5407	-1.55648		228	H	10.548	0.51848	1.67216		228	H	10.5476	0.51688	1.67174		228	H	6.15661	9.59639	-0.77907
229	H	5.87396	9.69858	-0.63651		229	H	2.16265	9.52577	-0.13582		229	H	2.1598	9.5084	-0.12007		229	H	10.9523	1.80591	2.80063		229	H	10.9488	1.80626	2.79931		229	H	4.82961	10.3554	0.11182
230	H	4.49459	10.4224	0.20265		230	H	8.43373	4.22488	2.51999		230	H	8.39289	4.21888	2.52066		230	H	10.1583	0.37202	4.7159		230	H	10.1535	0.371	4.71499		230	H	4.89276	10.4745	-1.65768
231	H	4.61719	10.5354	-1.56389		231	H	8.98582	4.4541	0.84006		231	H	8.96714	4.46031	0.85014		231	H	11.4674	-0.39989	3.78364		231	H	11.4689	-0.39502	3.78665		231	H	2.46381	9.49565	-0.10739
232	H	2.16407	9.53348	-0.14138		232	H	10.1166	3.86658	2.07293		232	H	10.0865	3.88207	2.09875		232	H	9.78748	-0.92711	3.56742		232	H	9.79239	-0.93026	3.56566		232	H	8.52165	4.13528	2.48618
233	H	8.41717	4.22528	2.51584		233	H	10.57	0.54445	1.68024		233	H	10.552	0.52069	1.67287		233	H	5.5034	4.03068	-4.7238		233	H	5.50065	4.03833	-4.69296		233	H	9.12292	4.35971	0.82335
234	H	8.97881	4.45543	0.83931		234	H	10.9443	1.82257	2.82984		234	H	10.947	1.80908	2.80386		234	H	4.47562	5.16979	-5.63283		234	H	4.48169	5.17508	-5.6146		234	H	10.2214	3.79137	2.09599
235	H	10.1044	3.87368	2.08033		235	H	10.1285	0.35411	4.7148		235	H	10.1476	0.36816	4.71453		235	H	4.90527	3.59439	-6.33035		235	H	4.92657	3.60213	-6.30842		235	H	10.6514	0.38213	1.678
236	H	10.5514	0.52168	1.67309		236	H	11.4727	-0.38069	3.8017		236	H	11.47	-0.39117	3.79046		236	H	2.09343	1.45494	-5.97412		236	H	2.11001	1.46068	-5.99276		236	H	11.0839	1.68616	2.77678
237	H	10.9497	1.80857	2.80454		237	H	9.80796	-0.93619	3.54186		237	H	9.79644	-0.93227	3.56115		237	H	3.73124	1.52124	-6.62784		237	H	3.75631	1.51695	-6.62574		237	H	10.2841	0.30264	4.72693
238	H	10.1484	0.36795	4.71487		238	H	5.5018	4.03141	-4.67764		238	H	5.49992	4.03963	-4.68366		238	H	4.36426	-0.50585	-5.30088		238	H	4.36026	-0.5116	-5.28569		238	H	11.5738	-0.50674	3.79979
239	H	11.4696	-0.39244	3.78986		239	H	4.49312	5.17275	-5.60492		239	H	4.48385	5.17682	-5.60785		239	H	2.94855	-0.83719	-6.33172		239	H	2.95758	-0.83653	-6.33595		239	H	9.88542	-1.01367	3.60714
240	H	9.79525	-0.93133	3.56092		240	H	4.93752	3.59868	-6.29746		240	H	4.93264	3.60517	-6.30204		240	H	2.74718	-0.55096	-4.58732		240	H	2.73297	-0.54586	-4.59477		240	H	5.657	3.89433	-4.72446
241	H	5.49965	4.03857	-4.67158		241	H	2.08659	1.45122	-5.96963		241	H	2.1163	1.46256	-6.00059		241	H	6.69496	-2.05681	4.70232		241	H	6.67942	-2.07247	4.67513		241	H	4.66306	5.03254	-5.67131
242	H	4.48897	5.17831	-5.59849		242	H	3.7223	1.52285	-6.62823		242	H	3.76596	1.51498	-6.62512		242	H	6.361	-0.76257	5.87967		242	H	6.35575	-0.77036	5.84681		242	H	5.06422	3.4314	-6.32555
243	H	4.94047	3.60769	-6.29364		243	H	4.36551	-0.50287	-5.3046		243	H	4.35873	-0.51358	-5.27994		243	H	7.97186	-0.87365	5.10534		243	H	7.96274	-0.89229	5.06636		243	H	2.1939	1.3688	-5.94625
244	H	2.1131	1.46084	-5.99974		244	H	2.94586	-0.83935	-6.32903		244	H	2.96092	-0.83671	-6.3372		244	H	-8.20231	5.31231	0.64648		244	H	-8.27678	5.18271	0.88352		244	H	3.8329	1.40401	-6.59847
245	H	3.7618	1.51511	-6.62662		245	H	2.75071	-0.55234	-4.58496		245	H	2.72774	-0.54372	-4.59754		245	H	-7.9157	7.07999	0.5744		245	H	-7.98216	6.93312	0.63417		245	H	4.43537	-0.61889	-5.25445
246	H	4.35943	-0.5122	-5.28228		246	H	6.68877	-2.18848	4.6613		246	H	6.68936	-2.10158	4.66525		246	H	-8.51816	6.32886	2.0807		246	H	-8.50767	6.33002	2.23216		246	H	3.01286	-0.93855	-6.27957
247	H	2.95921	-0.83824	-6.33541		247	H	6.42388	-0.9	5.86185		247	H	6.36816	-0.8026	5.84106		247	H	-12.4962	-0.9041	-0.42339		247	H	-12.6066	-0.84502	0.09386		247	H	2.81955	-0.63268	-4.53731
248	H	2.73006	-0.54391	-4.59582		248	H	8.01762	-1.06354	5.06204		248	H	7.9754	-0.92615	5.06163		248	H	-11.5808	-2.17599	0.39994		248	H	-11.6326	-2.17147	0.74669		248	H	6.73805	-2.01994	4.72344
249	H	6.69502	-2.10146	4.66456		249	H	-8.36328	5.21497	0.73506		249	H	-8.3151	5.13484	0.92241		249	H	-12.3128	-2.49778	-1.18074		249	H	-12.4779	-2.37403	-0.79662		249	H	6.42395	-0.67763	5.85211
250	H	6.37476	-0.81344	5.85256		250	H	-8.03213	6.93669	0.3604		250	H	-8.01305	6.85692	0.52493		250	H	-8.73438	-2.06392	-2.17799		250	H	-8.97039	-1.84187	-1.9966		250	H	8.02675	-0.83108	5.06898
251	H	7.98246	-0.93177	5.0732		251	H	-8.57926	6.46294	1.99368		251	H	-8.51981	6.39233	2.17357		251	H	-10.0927	-3.16057	-2.19296		251	H	-10.3413	-2.91992	-2.05291		251	H	-8.0936	5.39487	1.05697
252	H	-8.26461	5.19514	1.04512		252	H	-12.7051	-0.76547	0.04376		252	H	-12.6441	-0.88067	-0.31013		252	H	-8.91347	-2.39649	0.49076		252	H	-9.10735	-2.47546	0.66222		252	H	-7.76978	7.13129	0.75185
253	H	-7.95195	6.93021	0.71787		253	H	-11.6649	-2.03609	0.70367		253	H	-11.6379	-2.14425	0.41426		253	H	-9.69237	-3.90023	0.04523		253	H	-9.80189	-3.94338	0.01319		253	H	-8.24371	6.58024	2.38402
254	H	-8.44309	6.39929	2.35151		254	H	-12.4973	-2.28977	-0.83954		254	H	-12.3223	-2.37993	-1.20242		254	H	-8.27382	-5.6661	-1.34079		254	H	-8.27973	-5.46473	-1.54035		254	H	-12.6008	-0.44236	0.01471
255	H	-12.6107	-0.94828	-0.37346		255	H	-9.04308	-1.58079	-2.08011		255	H	-8.78108	-1.57312	-2.10051		255	H	-6.65962	-5.18515	-1.89892		255	H	-6.7293	-4.79954	-2.08134		255	H	-11.63	-1.78586	0.63634
256	H	-11.6051	-2.19673	0.37759		256	H	-10.3525	-2.73852	-2.08055		256	H	-10.0661	-2.74383	-2.27254		256	H	-8.09117	-4.40441	-2.57232		256	H	-8.24104	-4.06066	-2.6207		256	H	-12.4331	-1.93072	-0.93582
257	H	-12.2389	-2.44036	-1.25828		257	H	-8.90594	-2.11494	0.51766		257	H	-8.92609	-2.20252	0.48729		257	H	-0.69283	-4.73312	-2.67304		257	H	-0.71076	-4.7403	-2.66658		257	H	-8.90867	-1.31228	-2.03636
258	H	-8.68962	-1.57527	-2.06156		258	H	-9.77665	-3.57775	0.10278		258	H	-9.69475	-3.66707	-0.08762		258	H	-1.51835	-5.29339	-4.14548		258	H	-1.5432	-5.31393	-4.13078		258	H	-10.2652	-2.40394	-2.15533
259	H	-9.95587	-2.75957	-2.27566		259	H	-8.6547	-5.24175	-1.60213		259	H	-8.29925	-5.26269	-1.67642		259	H	0.19347	-4.83153	-4.20371		259	H	0.16149	-4.82718	-4.20688		259	H	-8.98808	-2.01774	0.56457
260	H	-8.86731	-2.21709	0.50776		260	H	-7.04111	-4.87122	-2.2239		260	H	-6.66322	-4.76211	-2.14103		260	H	-0.04115	-7.30494	-4.20986		260	H	-0.05226	-7.30841	-4.20857		260	H	-9.79626	-3.43999	-0.05783
261	H	-9.64613	-3.67517	-0.07063		261	H	-8.42536	-3.91289	-2.75245		261	H	-8.05972	-3.87815	-2.75741		261	H	1.60133	-8.69677	-2.32413		261	H	1.59684	-8.68619	-2.32951		261	H	-8.44636	-4.98899	-1.76072
262	H	-8.23995	-5.2992	-1.63613		262	H	-0.71086	-4.74938	-2.64881		262	H	-0.69485	-4.7371	-2.66862		262	H	2.33864	-8.03146	-3.79017		262	H	2.34716	-8.03365	-3.79421		262	H	-6.83757	-4.45303	-2.26854
263	H	-6.59516	-4.80533	-2.08156		263	H	-1.59935	-5.33593	-4.07316		263	H	-1.53924	-5.30539	-4.12826		263	H	3.05772	-7.48711	-0.86837		263	H	3.05291	-7.48614	-0.86975		263	H	-8.26507	-3.54972	-2.77881
264	H	-7.9814	-3.91798	-2.71655		264	H	0.09422	-4.82419	-4.22648		264	H	0.16863	-4.83032	-4.21334		264	H	4.02966	-8.38302	-2.03966		264	H	4.02621	-8.38599	-2.03696		264	H	-0.73667	-4.72558	-2.58462
265	H	-0.68948	-4.73046	-2.67879		265	H	-0.04656	-7.30459	-4.21147		265	H	-0.05059	-7.30976	-4.20759		265	H	5.16926	-7.02336	-3.82805		265	H	5.16592	-7.02268	-3.83348		265	H	-1.60231	-5.35988	-3.99229
266	H	-1.53444	-5.30541	-4.13527		266	H	1.59865	-8.68089	-2.34662		266	H	1.5983	-8.69042	-2.32773		266	H	3.73283	-6.10175	-4.29795		266	H	3.72787	-6.09737	-4.29208		266	H	0.09808	-4.87289	-4.14478
267	H	0.17526	-4.83625	-4.22193		267	H	2.35258	-8.01306	-3.80125		267	H	2.34462	-8.03368	-3.79284		267	H	4.81479	-3.98943	-3.46923		267	H	4.8179	-3.98965	-3.46008		267	H	-0.10345	-7.35719	-4.03391
268	H	-0.05106	-7.31216	-4.20613		268	H	3.05069	-7.48801	-0.87024		268	H	3.05439	-7.48683	-0.8692		268	H	5.80046	-4.76773	-4.71815		268	H	5.79232	-4.76315	-4.72064		268	H	1.53427	-8.69091	-2.18056
269	H	1.59731	-8.6904	-2.32429		269	H	4.0219	-8.38884	-2.03906		269	H	4.02778	-8.38467	-2.03743		269	H	6.25193	-4.90882	-2.99861		269	H	6.25768	-4.91296	-3.00571		269	H	2.30974	-8.07441	-3.64575
270	H	2.34297	-8.03737	-3.79159		270	H	5.17601	-7.02434	-3.8279		270	H	5.17183	-7.02369	-3.82811		270	H	9.13521	-3.36585	-2.0669		270	H	9.15102	-3.38206	-2.05391		270	H	3.01119	-7.51497	-0.72279
271	H	3.05502	-7.48668	-0.86928		271	H	3.73484	-6.10568	-4.29023		271	H	3.73367	-6.10347	-4.29608		271	H	10.711	-2.98396	-2.79118		271	H	10.7222	-2.98969	-2.78279		271	H	3.96578	-8.45147	-1.87793
272	H	4.02939	-8.38319	-2.03846		272	H	4.81268	-3.99192	-3.46546		272	H	4.81468	-3.99026	-3.46583		272	H	9.30101	-1.95693	-3.12326		272	H	9.30171	-1.97878	-3.12007		272	H	5.12073	-7.12694	-3.70528
273	H	5.17206	-7.02378	-3.82626		273	H	5.79434	-4.76599	-4.72019		273	H	5.79679	-4.76547	-4.71922		273	H	12.0009	-0.90771	-2.0104		273	H	11.9931	-0.89612	-2.01729		273	H	3.69519	-6.17521	-4.1501
274	H	3.73454	-6.10428	-4.2975		274	H	6.2562	-4.90566	-3.0036		274	H	6.25453	-4.90877	-3.00173		274	H	11.3725	0.06835	-0.6652		274	H	11.3565	0.08307	-0.67827		274	H	4.84129	-4.08412	-3.35421
275	H	4.81442	-3.99041	-3.46599		275	H	9.12191	-3.35642	-2.0695		275	H	9.14932	-3.38274	-2.05077		275	H	10.5852	0.15393	-2.24369		275	H	10.567	0.15027	-2.25662		275	H	5.77771	-4.88849	-4.62352
276	H	5.7976	-4.76572	-4.71897		276	H	10.6961	-2.97929	-2.79998		276	H	10.7207	-2.99301	-2.7806		276	H	-3.50838	7.99198	0.00671		276	H	-3.59511	7.92768	-0.06005		276	H	6.26934	-5.03297	-2.91563
277	H	6.25396	-4.90877	-3.001		277	H	9.28965	-1.9435	-3.12028		277	H	9.30107	-1.98146	-3.11945		277	H	-3.07816	7.30777	1.25085		277	H	-3.14693	7.26853	1.19163		277	H	9.20368	-3.55641	-1.96259
278	H	9.14409	-3.37248	-2.06436		278	H	12.0013	-0.91379	-2.01517		278	H	11.9944	-0.89992	-2.01778		278	H	-3.45387	-1.09749	0.01103		278	H	-3.52813	-1.14349	-0.06118		278	H	10.7737	-3.19146	-2.70794
279	H	10.7176	-2.98311	-2.78962		279	H	11.3835	0.05991	-0.66334		279	H	11.358	0.08279	-0.68125		279	O	-3.73754	-2.3032	-1.64277		279	O	-3.78802	-2.37328	-1.6976		279	H	9.35698	-2.18234	-3.06574
280	H	9.30208	-1.96399	-3.12262		280	H	10.5901	0.15611	-2.23821		280	H	10.5698	0.14754	-2.26029		280	C	-4.84732	-1.53303	-2.07486		280	C	-4.90738	-1.63716	-2.16224		280	H	12.0587	-1.08503	-2.00227
281	H	11.9982	-0.90069	-2.00999		281	H	-3.64548	7.93499	-0.24233		281	H	-3.63171	7.91233	-0.1623		281	H	-4.52452	-0.52421	-2.32765		281	H	-6.51747	-3.92217	2.7189		281	H	11.432	-0.06759	-0.68734
282	H	11.3638	0.07513	-0.66751		282	H	-3.23113	7.303	1.03484		282	H	-3.19321	7.28208	1.1077		282	H	-5.58458	-1.4515	-1.26317		282	H	-8.09986	-3.28866	2.3235		282	H	10.6367	-0.0384	-2.26418
283	H	10.5779	0.15378	-2.24702		283	H	-3.51886	-1.28106	-0.10892		283	H	-3.53762	-1.14659	-0.04784		283	C	-5.47089	-2.21976	-3.27799		283	H	-7.05296	-1.38802	1.06555		283	H	-3.3618	8.10176	-0.06676
284	H	-3.5677	7.92341	-0.02314		284	H	-3.47941	-2.24513	-1.6014		284	F	-3.74513	-2.30464	-1.68068		284	H	-6.59122	-3.89846	2.80839		284	H	-5.44273	-2.06797	1.37395		284	H	-2.92145	7.4198	1.17728
285	H	-3.11917	7.25639	1.22459														285	H	-8.08923	-3.19913	2.23758		285	H	-6.41673	-1.47226	2.71742		285	H	-4.79789	-0.60529	-0.8274
																		286	H	-6.79136	-1.41487	0.99691		286	H	-4.62026	-0.9491	-2.96093		286	C	-4.49561	-2.00176	-2.2689
																		287	H	-5.26901	-2.18199	1.56309		287	H	-5.36764	-1.07062	-1.34271		287	O	-3.77057	-2.7854	-2.86726
																		288	H	-6.41099	-1.468	2.75164		288	H	-5.62246	-2.37316	-2.54165		288	H	-5.54141	-1.82044	-2.5749
																		289	O	-4.59452	-2.38756	-4.36275
																		290	H	-6.36517	-1.64368	-3.5707
																		291	H	-5.79869	-3.22858	-3.01618
																		292	C	-4.3214	-1.19469	-5.06976
																		293	H	-3.76992	-0.45921	-4.4765
																		294	H	-5.2544	-0.73484	-5.43467
																		295	H	-3.70842	-1.47646	-5.9294

## Sheet: Position 7
Table S6. Cartesian coordinates of optimized structures
All the calculation is performed at the ωB97X-D/6-31G(d) level of theory)
5'-A(6)U(7)U(8)-3'
Unmodified						DNA						2'-Fluoro						2'-MOE						2'-OMe						2'-FA
C67H119N17O29P4S1						C67H119N17O28P4S1						C67F1H118N17O28P4S1						C70H125N17O30P4S1						C68H121N17O29P4S1						C68H120N18O29P4S1
No	Atom	X	Y	Z		No	Atom	X	Y	Z		No	Atom	X	Y	Z		No	Atom	X	Y	Z		No	Atom	X	Y	Z		No	Atom	X	Y	Z
1	C	-6.81214	2.53778	-0.95834		1	C	-6.6064	2.59946	-0.08512		1	C	-6.64814	2.73357	-0.25685		1	C	-7.04451	2.25801	-0.16623		1	C	-6.85826	2.4342	-0.06741		1	C	-7.19683	1.61718	-1.22695
2	C	-6.41222	3.99274	-0.78852		2	C	-6.17145	4.00531	0.28813		2	C	-6.22053	4.17048	-0.02168		2	C	-6.76779	3.69843	0.21367		2	C	-6.4993	3.74238	0.60819		2	C	-7.10545	3.13389	-1.22677
3	O	-7.05119	4.8127	-0.14159		3	O	-6.71906	4.69098	1.14225		3	O	-6.78987	4.94754	0.73398		3	O	-7.5056	4.37062	0.92791		3	O	-7.15985	4.26691	1.4982		3	O	-7.99011	3.87413	-0.81394
4	C	-7.9005	2.08481	0.00773		4	C	-7.73022	2.058	0.78579		4	C	-7.80826	2.29011	0.62093		4	C	-8.50778	1.87249	0.01045		4	C	-8.0322	1.72561	0.59124		4	C	-8.32752	1.07136	-0.36155
5	C	-9.29278	2.65529	-0.26441		5	C	-9.10732	2.66624	0.51651		5	C	-9.16281	2.90545	0.2689		5	C	-9.48874	2.62863	-0.88677		5	C	-9.40653	2.29159	0.23986		5	C	-9.74414	1.3584	-0.86557
6	S	-10.011	2.24467	-1.88926		6	S	-9.73012	2.49065	-1.19019		6	S	-9.7481	2.62486	-1.43718		6	S	-9.21881	2.45835	-2.68156		6	S	-9.87975	2.14107	-1.51778		6	S	-10.1567	0.69443	-2.50951
7	C	-10.0544	0.42991	-1.79306		7	C	-9.65311	0.68729	-1.40817		7	C	-9.71479	0.80924	-1.52439		7	C	-9.44149	0.66568	-2.87822		7	C	-9.76886	0.33917	-1.74092		7	C	-10.0071	-1.08878	-2.19625
8	N	-5.25819	4.34207	-1.43353		8	N	-5.09375	4.46858	-0.41504		8	N	-5.11695	4.55481	-0.73426		8	N	-5.60241	4.21374	-0.27572		8	N	-5.35862	4.33109	0.13711		8	N	-5.94284	3.63378	-1.73806
9	C	-4.77576	5.70767	-1.42313		9	C	-4.57954	5.80969	-0.22679		9	C	-4.60561	5.90774	-0.67148		9	C	-5.21649	5.58669	-0.02001		9	C	-4.90659	5.6193	0.62155		9	C	-5.73474	5.06196	-1.86289
10	C	-5.87283	6.6251	-1.95594		10	C	-5.71021	6.80863	-0.45759		10	C	-5.72311	6.8782	-1.0449		10	C	-6.336	6.51149	-0.49128		10	C	-6.02743	6.63739	0.43481		10	C	-6.87237	5.65988	-2.68519
11	O	-6.25767	7.63555	-1.42535		11	O	-6.00534	7.71193	0.28238		11	O	-6.03936	7.85501	-0.41507		11	O	-6.82169	7.40121	0.15924		11	O	-6.43174	7.39137	1.28257		11	O	-7.52556	6.62305	-2.3746
12	C	-3.5245	5.89728	-2.3114		12	C	-3.43754	6.13785	-1.21639		12	C	-3.42926	6.13559	-1.64926		12	C	-3.91741	5.95385	-0.76948		12	C	-3.66314	6.10451	-0.15757		12	C	-4.39886	5.40321	-2.56137
13	C	-2.4266	4.84519	-2.07447		13	C	-2.32344	5.07639	-1.25719		13	C	-2.33764	5.05282	-1.57647		13	C	-2.72693	5.05754	-0.38734		13	C	-2.46869	5.1397	-0.05252		13	C	-3.1931	4.63325	-1.99205
14	C	-2.96945	7.31652	-2.13839		14	C	-2.86155	7.5268	-0.91487		14	C	-2.83214	7.53183	-1.43519		14	C	-3.57837	7.43695	-0.5792		14	C	-3.26642	7.52159	0.27267		14	C	-4.15893	6.91698	-2.51569
15	C	-1.98483	4.68413	-0.62136		15	C	-1.64881	4.78459	0.08232		15	C	-1.75401	4.81203	-0.18566		15	C	-2.22661	5.19652	1.04968		15	C	-1.81569	5.04206	1.32548		15	C	-3.03767	4.70502	-0.47367
16	C	0.38883	-5.02239	-5.28361		16	C	0.37058	-5.06086	-5.26094		16	C	0.38318	-5.05532	-5.27295		16	C	0.33935	-5.07836	-5.22897		16	C	0.3211	-5.1335	-5.19769		16	C	0.35261	-5.06348	-5.2442
17	C	1.36947	-4.83282	-4.12279		17	C	1.36948	-4.83282	-4.12279		17	C	1.36948	-4.83282	-4.12279		17	C	1.36947	-4.83281	-4.12279		17	C	1.36948	-4.83281	-4.12278		17	C	1.36947	-4.83281	-4.12277
18	C	0.91778	-5.64879	-2.90574		18	C	0.94325	-5.61511	-2.87481		18	C	0.92341	-5.61232	-2.88007		18	C	1.00253	-5.62974	-2.86555		18	C	1.05493	-5.6082	-2.83805		18	C	0.97394	-5.62828	-2.87353
19	C	1.50731	-3.34201	-3.79775		19	C	1.5053	-3.3343	-3.84148		19	C	1.51132	-3.33494	-3.84057		19	C	1.48114	-3.33296	-3.83884		19	C	1.44802	-3.32552	-3.8746		19	C	1.49757	-3.33529	-3.83264
20	C	2.48316	-3.00736	-2.67225		20	C	2.49627	-2.96611	-2.74133		20	C	2.49305	-2.97228	-2.73029		20	C	2.49478	-2.94459	-2.767		20	C	2.48061	-2.89329	-2.83908		20	C	2.52156	-2.96044	-2.7652
21	C	2.37607	-1.53926	-2.2663		21	C	2.41245	-1.48213	-2.39848		21	C	2.41683	-1.48715	-2.39048		21	C	2.40187	-1.4593	-2.43058		21	C	2.40092	-1.39432	-2.57107		21	C	2.45564	-1.4713	-2.4411
22	C	3.35736	-1.11424	-1.19159		22	C	3.32998	-1.05582	-1.27047		22	C	3.33625	-1.06214	-1.26328		22	C	3.30302	-1.0318	-1.28936		22	C	3.22784	-0.94258	-1.38482		22	C	3.34137	-1.05176	-1.28542
23	N	4.75167	-1.11639	-1.71406		23	N	4.75228	-1.09851	-1.70812		23	N	4.75832	-1.10622	-1.70126		23	N	4.72946	-1.0701	-1.71327		23	N	4.67804	-1.01403	-1.71175		23	N	4.77418	-1.07958	-1.69033
24	C	12.358	1.32897	-1.04009		24	C	12.3663	1.30742	-1.05555		24	C	12.3643	1.30358	-1.05426		24	C	12.3644	1.30367	-1.05422		24	C	12.3619	1.28528	-1.05649		24	C	12.3447	1.29589	-1.03317
25	C	11.2005	1.56364	-2.0125		25	C	11.2005	1.56364	-2.0125		25	C	11.2005	1.56364	-2.0125		25	C	11.2005	1.56364	-2.0125		25	C	11.2005	1.56364	-2.0125		25	C	11.2005	1.56364	-2.0125
26	C	10.1093	2.42079	-1.36605		26	C	10.1127	2.40145	-1.33587		26	C	10.1157	2.40707	-1.33787		26	C	10.0991	2.37462	-1.3254		26	C	10.116	2.39763	-1.32572		26	C	10.1278	2.44876	-1.37252
27	C	10.6402	0.22808	-2.55782		27	C	10.6396	0.24073	-2.58749		27	C	10.6341	0.24249	-2.58618		27	C	10.6597	0.24494	-2.61603		27	C	10.6322	0.25335	-2.60882		27	C	10.6073	0.24534	-2.56454
28	C	10.0997	-0.69028	-1.50379		28	C	10.1055	-0.70239	-1.55258		28	C	10.0974	-0.69829	-1.55041		28	C	10.1342	-0.7233	-1.60037		28	C	10.0963	-0.70474	-1.58874		28	C	10.0518	-0.67177	-1.51698
29	N	10.8373	-1.73454	-0.98698		29	N	10.8459	-1.7579	-1.06352		29	N	10.8345	-1.75684	-1.06315		29	N	10.8845	-1.78017	-1.12962		29	N	10.8359	-1.76912	-1.11827		29	N	10.7708	-1.73893	-1.02202
30	C	8.89141	-0.60946	-0.85853		30	C	8.90217	-0.6343	-0.89685		30	C	8.89531	-0.62608	-0.89255		30	C	8.93173	-0.67598	-0.94184		30	C	8.89406	-0.64545	-0.92973		30	C	8.84823	-0.57781	-0.86311
31	C	10.0764	-2.25756	-0.04637		31	C	10.0917	-2.29958	-0.12799		31	C	10.08	-2.29629	-0.12675		31	C	10.1368	-2.3428	-0.20122		31	C	10.0825	-2.32479	-0.19035		31	C	10.0045	-2.26324	-0.08658
32	N	8.88776	-1.62035	0.06646		32	N	8.90444	-1.66421	0.00669		32	N	8.89524	-1.65667	0.01035		32	N	8.94447	-1.71962	-0.05469		32	N	8.89681	-1.68984	-0.04316		32	N	8.82995	-1.60447	0.04449
33	C	7.73518	-3.48423	3.46253		33	C	7.73519	-3.48423	3.46253		33	C	7.73518	-3.48423	3.46254		33	C	7.73519	-3.48425	3.46252		33	C	7.73518	-3.48422	3.46253		33	C	7.73519	-3.48423	3.46254
34	C	7.3867	-4.36354	2.26044		34	C	7.39133	-4.37087	2.26434		34	C	7.3903	-4.37141	2.26521		34	C	7.39319	-4.36842	2.26187		34	C	7.39671	-4.37038	2.26211		34	C	7.39389	-4.35526	2.25199
35	N	6.00944	-4.15732	1.84584		35	N	6.01777	-4.15913	1.84264		35	N	6.01704	-4.15863	1.84262		35	N	6.01743	-4.16182	1.84531		35	N	6.02034	-4.1673	1.84826		35	N	6.00452	-4.18101	1.86843
36	C	5.48878	-5.0784	0.84146		36	C	5.48878	-5.0784	0.84146		36	C	5.48878	-5.0784	0.84146		36	C	5.48879	-5.07842	0.84145		36	C	5.48878	-5.0784	0.84146		36	C	5.48878	-5.07841	0.84146
37	C	6.31242	-5.14553	-0.45533		37	C	6.30032	-5.14191	-0.46268		37	C	6.30492	-5.14741	-0.45956		37	C	6.27164	-5.09727	-0.48121		37	C	6.2687	-5.09309	-0.48288		37	C	6.25383	-5.03019	-0.49131
38	C	4.03046	-4.7172	0.51268		38	C	4.02619	-4.71137	0.53187		38	C	4.02887	-4.70706	0.52495		38	C	4.00854	-4.74632	0.57513		38	C	4.00891	-4.73725	0.58184		38	C	3.9971	-4.78028	0.60378
39	C	3.17453	-4.36562	1.72946		39	C	3.19045	-4.3708	1.76596		39	C	3.18763	-4.36221	1.75416		39	C	3.19867	-4.45816	1.83941		39	C	3.20926	-4.455	1.85375		39	C	3.20133	-4.54273	1.88672
40	C	1.67668	-4.33489	1.41547		40	C	1.68799	-4.30924	1.47915		40	C	1.68735	-4.29509	1.45775		40	C	1.68783	-4.4026	1.59647		40	C	1.69766	-4.38367	1.62418		40	C	1.68633	-4.5381	1.67039
41	N	0.97906	-3.70018	2.52357		41	N	1.02634	-3.6772	2.61212		41	N	1.01916	-3.66466	2.58767		41	N	1.0606	-3.79085	2.76163		41	N	1.08684	-3.78813	2.80663		41	N	1.05871	-3.97614	2.8603
42	C	-0.31927	-3.8462	2.80148		42	C	-0.26983	-3.79409	2.91441		42	C	-0.28129	-3.77433	2.8742		42	C	-0.2369	-3.87192	3.0765		42	C	-0.20739	-3.8709	3.134		42	C	-0.22711	-4.12079	3.19725
43	N	-1.09238	-4.72593	2.11868		43	N	-1.08335	-4.63394	2.22962		43	N	-1.09252	-4.60191	2.17185		43	N	-1.08431	-4.67611	2.3908		43	N	-1.06608	-4.65741	2.44387		43	N	-1.04736	-4.96553	2.53007
44	N	-0.8698	-3.18959	3.81581		44	N	-0.7791	-3.14221	3.95375		44	N	-0.79731	-3.12783	3.91344		44	N	-0.713	-3.21625	4.12839		44	N	-0.66875	-3.23491	4.20574		44	N	-0.71598	-3.49069	4.26118
45	C	6.24644	1.39123	-5.76745		45	C	6.23161	1.4018	-5.75946		45	C	6.22439	1.40413	-5.75603		45	C	6.22252	1.41656	-5.75249		45	C	6.21823	1.42482	-5.7488		45	C	6.21303	1.40306	-5.75165
46	C	6.78811	1.09679	-4.36683		46	C	6.78811	1.09679	-4.36683		46	C	6.78811	1.09679	-4.36683		46	C	6.78811	1.09678	-4.36683		46	C	6.78812	1.09679	-4.36684		46	C	6.78811	1.0968	-4.36683
47	C	7.0209	-0.40406	-4.17077		47	C	7.00192	-0.40768	-4.17762		47	C	7.00442	-0.40783	-4.18158		47	C	6.97004	-0.41236	-4.18255		47	C	6.94008	-0.41535	-4.17964		47	C	6.99345	-0.40882	-4.17765
48	C	5.88196	1.68779	-3.28791		48	C	5.90684	1.7025	-3.27484		48	C	5.9115	1.69883	-3.26928		48	C	5.93566	1.72385	-3.26358		48	C	5.95932	1.7472	-3.25915		48	C	5.9299	1.71458	-3.26383
49	O	4.60002	1.06661	-3.33855		49	O	4.61653	1.10031	-3.31164		49	O	4.6218	1.09499	-3.30053		49	O	4.6284	1.15767	-3.28537		49	O	4.63881	1.21622	-3.27768		49	O	4.63081	1.13275	-3.28354
50	C	7.28692	2.64362	1.40388		50	C	7.3598	2.6195	1.40238		50	C	7.35569	2.62492	1.39537		50	C	7.42532	2.59713	1.39278		50	C	7.38948	2.58311	1.46041		50	C	7.21929	2.58962	1.62335
51	O	7.35016	1.29281	1.8573		51	O	7.42738	1.26257	1.83769		51	O	7.42352	1.27043	1.83826		51	O	7.5072	1.2321	1.79832		51	O	7.45318	1.2144	1.85654		51	O	7.25973	1.21711	2.00652
52	P	6.23496	0.2653	1.29082		52	P	6.29044	0.24858	1.29109		52	P	6.28442	0.2546	1.29976		52	P	6.35574	0.22814	1.26168		52	P	6.3024	0.22339	1.29601		52	P	6.16521	0.22631	1.34184
53	O	6.62512	-1.12768	1.67854		53	O	6.68218	-1.15171	1.64955		53	O	6.67627	-1.14472	1.6613		53	O	6.74438	-1.17773	1.59749		53	O	6.68701	-1.18805	1.6137		53	O	6.55135	-1.18751	1.65125
54	O	5.98074	0.56451	-0.17389		54	O	5.99638	0.56578	-0.16228		54	O	5.98508	0.56643	-0.15372		54	O	6.03497	0.56591	-0.18166		54	O	5.99469	0.58299	-0.14496		54	O	5.95795	0.61187	-0.11081
55	O	4.86402	0.74269	2.01407		55	O	4.94344	0.72076	2.05969		55	O	4.94079	0.73115	2.07194		55	O	5.02608	0.70083	2.05853		55	O	4.96675	0.68529	2.08926		55	O	4.76947	0.65078	2.04687
56	C	4.79067	1.16797	3.36227		56	C	4.90754	1.13996	3.41085		56	C	4.90962	1.16196	3.41952		56	C	5.02049	1.09185	3.41785		56	C	4.94865	1.06084	3.45309		56	C	4.65838	1.00754	3.4127
57	C	3.70372	2.21616	3.4661		57	C	3.8395	2.20471	3.54099		57	C	3.83356	2.2189	3.54672		57	C	3.93765	2.13326	3.59427		57	C	3.88644	2.12463	3.62833		57	C	3.56199	2.0428	3.54437
58	O	3.97957	3.32349	2.60085		58	O	4.11903	3.31113	2.67637		58	O	4.10201	3.32312	2.67591		58	O	4.16296	3.25299	2.73003		58	O	4.14738	3.24649	2.77744		58	O	3.80965	3.16311	2.68533
59	C	2.3225	1.72526	3.03992		59	C	2.44418	1.73648	3.13504		59	C	2.44165	1.73756	3.14501		59	C	2.53938	1.64156	3.23133		59	C	2.47916	1.6678	3.25081		59	C	2.17192	1.54682	3.15185
60	O	1.68889	1.06968	4.11434		60	O	1.81628	1.08953	4.21829		60	O	1.82173	1.08552	4.23035		60	O	1.96787	0.96367	4.32515		60	O	1.87646	1.01141	4.34168		60	O	1.57104	0.8929	4.24473
61	C	1.63088	3.03709	2.66617		61	C	1.76724	3.05879	2.77168		61	C	1.75288	3.05319	2.78004		61	C	1.82302	2.95611	2.92218		61	C	1.79845	2.9989	2.92936		61	C	1.46716	2.86073	2.80869
62	O	1.25021	3.72708	3.8297		62	O	1.40951	3.75259	3.94035		62	O	1.3955	3.74829	3.94816		62	O	1.50731	3.62314	4.11827		62	O	1.47043	3.6723	4.11806		62	O	1.12919	3.54769	3.98676
63	C	2.79352	3.79851	2.01337		63	C	2.93281	3.80602	2.10597		63	C	2.91002	3.80638	2.10672		63	C	2.94507	3.72754	2.21471		63	C	2.94844	3.75363	2.24874		63	C	2.60704	3.62671	2.12818
64	N	2.83803	3.57411	0.56459		64	N	2.95236	3.59042	0.65604		64	N	2.92863	3.58421	0.65766		64	N	2.90051	3.51295	0.76348		64	N	2.92766	3.56356	0.79457		64	N	2.61901	3.39587	0.67651
65	C	3.41786	2.53271	-0.10882		65	C	3.4541	2.51637	-0.02961		65	C	3.44803	2.51593	-0.02372		65	C	3.50316	2.53495	0.01864		65	C	3.50362	2.56702	0.05288		65	C	3.3889	2.52189	-0.04049
66	N	3.14308	2.52751	-1.39312		66	N	3.138	2.51855	-1.30427		66	N	3.14542	2.51678	-1.30164		66	N	3.12936	2.538	-1.24192		66	N	3.16404	2.60163	-1.21614		66	N	3.10353	2.51195	-1.32391
67	C	2.33298	3.63092	-1.5776		67	C	2.37466	3.65858	-1.4675		67	C	2.37506	3.65079	-1.47216		67	C	2.22038	3.57612	-1.33031		67	C	2.30518	3.67994	-1.31429		67	C	2.08482	3.43478	-1.45935
68	C	1.67075	4.16507	-2.69758		68	C	1.67887	4.20533	-2.56077		68	C	1.69529	4.19736	-2.57528		68	C	1.41104	4.07247	-2.36866		68	C	1.54519	4.22056	-2.36715		68	C	1.31364	3.86957	-2.55129
69	N	1.69527	3.55601	-3.91288		69	N	1.60614	3.57258	-3.76155		69	N	1.64903	3.56958	-3.78007		69	N	1.37297	3.49643	-3.60032		69	N	1.50814	3.64917	-3.60118		69	N	1.48163	3.36864	-3.80627
70	N	1.01554	5.32608	-2.55685		70	N	1.08558	5.39821	-2.40737		70	N	1.09291	5.38607	-2.42817		70	N	0.66866	5.16425	-2.13379		70	N	0.852	5.34625	-2.14337		70	N	0.40358	4.83154	-2.34859
71	C	0.97385	5.89417	-1.34287		71	C	1.13562	5.986	-1.20342		71	C	1.11773	5.96968	-1.22128		71	C	0.68809	5.6997	-0.90508		71	C	0.87155	5.87379	-0.91118		71	C	0.24796	5.31445	-1.10698
72	N	1.47921	5.44976	-0.19758		72	N	1.67131	5.53168	-0.07595		72	N	1.63787	5.51508	-0.08655		72	N	1.32955	5.27471	0.17749		72	N	1.46402	5.41066	0.18389		72	N	0.8677	4.95164	0.01057
73	C	2.15116	4.30757	-0.37589		73	C	2.27352	4.35331	-0.26679		73	C	2.25278	4.34236	-0.27151		73	C	2.08254	4.20496	-0.09775		73	C	2.1665	4.30384	-0.07918		73	C	1.77896	4.00308	-0.22758
74	P	0.97253	-0.39268	3.79582		74	P	1.09023	-0.37208	3.91839		74	P	1.07725	-0.36418	3.91991		74	P	1.1808	-0.45999	3.99996		74	P	1.16839	-0.46281	4.0604		74	P	0.98376	-0.64152	4.01409
75	O	0.74736	-1.09029	5.09451		75	O	0.89616	-1.06875	5.22247		75	O	0.88038	-1.07346	5.21641		75	O	0.96162	-1.15531	5.30131		75	O	1.00919	-1.14511	5.37739		75	O	0.86972	-1.29131	5.35312
76	O	1.69976	-1.02983	2.64777		76	O	1.78136	-1.01049	2.7498		76	O	1.75265	-0.99679	2.73902		76	O	1.84351	-1.11637	2.82722		76	O	1.8484	-1.10216	2.88805		76	O	1.73088	-1.26909	2.87501
77	O	-0.46898	0.10464	3.18866		77	O	-0.36871	0.13041	3.35316		77	O	-0.37825	0.16185	3.36572		77	O	-0.25611	0.12002	3.44014		77	O	-0.31159	0.01906	3.52065		77	O	-0.52189	-0.3037	3.45031
78	C	-1.46086	0.58466	4.08317		78	C	-1.32081	0.62775	4.27752		78	C	-1.31947	0.67441	4.29227		78	C	-1.16262	0.65723	4.38704		78	C	-1.22391	0.5266	4.47763		78	C	-1.4854	0.15094	4.39135
79	C	-2.70912	0.90021	3.29223		79	C	-2.58644	0.99025	3.53806		79	C	-2.57644	1.05645	3.54902		79	C	-2.45484	1.04997	3.71397		79	C	-2.49832	0.97364	3.80133		79	C	-2.74037	0.5653	3.66182
80	O	-2.36864	1.8623	2.28308		80	O	-2.28551	1.98692	2.54641		80	O	-2.24551	2.03036	2.54241		80	O	-2.20416	2.06008	2.71699		80	O	-2.20611	2.00239	2.83856		80	O	-2.38663	1.5654	2.6975
81	C	-3.34831	-0.28087	2.55255		81	C	-3.29833	-0.1433	2.78772		81	C	-3.29263	-0.07509	2.80003		81	C	-3.23731	-0.04779	2.98923		81	C	-3.29114	-0.09292	3.03539		81	C	-3.44743	-0.54191	2.87297
82	O	-4.25925	-0.92349	3.3977		82	O	-4.18364	-0.80246	3.65836		82	O	-4.16419	-0.74807	3.65849		82	O	-4.05448	-0.7335	3.8892		82	O	-4.16707	-0.76922	3.89054		82	O	-4.38706	-1.19702	3.67681
83	C	-3.98478	0.41041	1.33129		83	C	-4.00918	0.64969	1.69562		83	C	-3.99328	0.71613	1.70036		83	C	-4.00867	0.76315	1.92763		83	C	-3.99392	0.73032	1.93732		83	C	-4.06351	0.22277	1.67286
84	O	-5.27313	0.88367	1.60481		84	C	-3.03267	1.76692	1.38663		84	C	-2.98817	1.8128	1.38314		84	C	-2.9905	1.85007	1.58226		84	C	-2.9678	1.84092	1.67816		84	N	-5.45335	0.57848	1.80028
85	C	-3.05111	1.60357	1.09916		85	N	-2.09674	1.44514	0.26117		85	N	-2.07266	1.46116	0.26409		85	N	-2.12019	1.47191	0.42991		85	N	-2.05765	1.53754	0.53321		85	C	-3.12628	1.43573	1.5336
86	N	-2.0674	1.35711	0.00875		86	C	-2.573	1.64616	-1.01522		86	C	-2.55465	1.66423	-1.0122		86	C	-2.68079	1.58486	-0.82754		86	C	-2.56883	1.72068	-0.73606		86	N	-2.17781	1.24375	0.39358
87	C	-2.53989	1.51717	-1.2746		87	O	-3.73183	1.95711	-1.25946		87	O	-3.71483	1.97364	-1.24367		87	O	-3.8572	1.86782	-1.00884		87	O	-3.73253	2.02974	-0.95221		87	C	-2.70673	1.38129	-0.86932
88	O	-3.71254	1.76221	-1.52607		88	N	-1.64069	1.49747	-2.01725		88	N	-1.62633	1.51497	-2.01665		88	N	-1.80752	1.37974	-1.87106		88	N	-1.66006	1.55399	-1.75659		88	O	-3.90114	1.56565	-1.06929
89	N	-1.59275	1.39566	-2.26486		89	C	-0.30012	1.12863	-1.88899		89	C	-0.28698	1.13777	-1.89202		89	C	-0.45306	1.0451	-1.79928		89	C	-0.3154	1.1916	-1.65491		89	N	-1.79344	1.30006	-1.89385
90	C	-0.23608	1.09786	-2.11308		90	O	0.38933	0.99594	-2.89698		90	O	0.39878	1.00115	-2.90053		90	O	0.18375	0.87304	-2.83456		90	O	0.35367	1.05722	-2.67583		90	C	-0.43408	0.9851	-1.79534
91	O	0.46921	0.97326	-3.11011		91	C	0.09988	0.91892	-0.51981		91	C	0.11699	0.92299	-0.52326		91	C	0.03066	0.91565	-0.44664		91	C	0.11541	0.98459	-0.29465		91	O	0.22389	0.8402	-2.82069
92	C	0.15949	0.94244	-0.73411		92	C	-0.79946	1.06683	0.47938		92	C	-0.77478	1.07564	0.48003		92	C	-0.80729	1.11601	0.59376		92	C	-0.75873	1.14636	0.7229		92	C	0.0184	0.81908	-0.43543
93	C	-0.7565	1.0542	0.25407		93	P	-4.62353	-2.37994	3.39485		93	P	-4.6227	-2.31755	3.35464		93	P	-4.54186	-2.30021	3.6037		93	P	-4.54352	-2.3678	3.61681		93	C	-0.86004	0.92599	0.58621
94	P	-4.68663	-2.51045	3.20485		94	O	-5.57174	-2.73937	4.46983		94	O	-5.55045	-2.70179	4.4376		94	O	-5.51189	-2.6201	4.67252		94	O	-5.51532	-2.75121	4.66155		94	P	-4.64079	-2.82998	3.54876
95	O	-5.57393	-2.85149	4.33661		95	O	-3.35965	-3.14847	3.06829		95	O	-3.36453	-3.07885	2.98845		95	O	-3.29334	-3.0979	3.29315		95	O	-3.2373	-3.08571	3.34687		95	O	-5.6116	-3.19644	4.60055
96	O	-3.42832	-3.27541	2.8443		96	O	-5.35998	-2.2909	1.92326		96	O	-5.37481	-2.17576	1.89914		96	O	-5.24956	-2.18972	2.12777		96	O	-5.21197	-2.31437	2.11868		96	O	-3.29057	-3.48346	3.34855
97	O	-5.50451	-2.49093	1.77294		97	C	-6.6352	-1.72368	1.7017		97	C	-6.63118	-1.55372	1.69253		97	C	-6.54431	-1.66553	1.88387		97	C	-6.51021	-1.8123	1.84859		97	O	-5.30173	-2.95501	2.042
98	C	-6.80146	-1.95176	1.61353		98	C	-6.86205	-1.54985	0.20636		98	C	-6.85894	-1.3746	0.19815		98	C	-6.74603	-1.55761	0.38132		98	C	-6.67715	-1.6679	0.34647		98	C	-6.64998	-2.64363	1.76476
99	C	-7.06587	-1.72011	0.12978		99	O	-5.88442	-0.64899	-0.34555		99	O	-5.84878	-0.5105	-0.35753		99	O	-5.74732	-0.68718	-0.17878		99	O	-5.71635	-0.72187	-0.15856		99	C	-6.80969	-2.47424	0.2621
100	O	-6.06517	-0.83307	-0.4179		100	C	-6.81213	-2.80263	-0.67358		100	C	-6.85096	-2.63078	-0.67832		100	C	-6.66531	-2.84862	-0.43764		100	C	-6.51421	-2.91702	-0.5229		100	O	-5.92044	-1.43896	-0.20647
101	C	-7.0683	-2.94598	-0.78801		101	O	-8.07663	-3.39943	-0.63688		101	O	-8.13355	-3.18715	-0.64166		101	O	-7.91994	-3.46581	-0.39627		101	O	-7.7321	-3.60531	-0.52116		101	C	-6.50406	-3.69573	-0.60708
102	O	-8.35392	-3.49441	-0.76443		102	C	-6.36537	-2.20839	-2.03353		102	C	-6.38483	-2.05964	-2.04146		102	C	-6.2024	-2.31583	-1.8161		102	C	-6.07304	-2.29286	-1.87011		102	O	-7.65613	-4.4844	-0.66702
103	C	-6.60713	-2.34016	-2.13848		103	O	-7.4261	-1.57823	-2.7047		103	O	-7.42506	-1.40755	-2.72294		103	O	-7.25997	-1.75229	-2.54783		103	O	-7.15346	-1.72838	-2.56843		103	C	-6.05553	-3.03764	-1.93428
104	O	-7.65276	-1.68186	-2.8047		104	C	-5.4276	-1.08212	-1.5988		104	C	-5.41555	-0.95746	-1.61426		104	C	-5.29527	-1.1509	-1.41861		104	C	-5.21513	-1.11741	-1.4031		104	O	-7.14554	-2.60479	-2.70476
105	C	-5.63643	-1.24455	-1.6982		105	N	-4.00149	-1.50314	-1.48549		105	N	-4.00053	-1.41797	-1.50892		105	N	-3.863	-1.54632	-1.29672		105	N	-3.77254	-1.4722	-1.26023		105	C	-5.3432	-1.77618	-1.44597
106	N	-4.22203	-1.69442	-1.62727		106	C	-3.12203	-1.20358	-2.51315		106	C	-3.11649	-1.14218	-2.53863		106	C	-3.01976	-1.33956	-2.37388		106	C	-2.91361	-1.19728	-2.31025		106	N	-3.88068	-1.97357	-1.27889
107	C	-3.32652	-1.30199	-2.61183		107	O	-3.42424	-0.58998	-3.52186		107	O	-3.40473	-0.5209	-3.54693		107	O	-3.35497	-0.79711	-3.41352		107	O	-3.24257	-0.62512	-3.33525		107	C	-3.03631	-1.548	-2.29295
108	O	-3.6207	-0.63801	-3.58916		108	N	-1.82393	-1.65049	-2.29586		108	N	-1.82872	-1.6197	-2.32315		108	N	-1.72139	-1.7841	-2.17053		108	N	-1.60725	-1.61436	-2.0975		108	O	-3.40836	-0.95785	-3.29232
109	N	-2.0193	-1.72236	-2.38706		109	C	-1.30638	-2.30024	-1.16842		109	C	-1.32337	-2.27509	-1.19354		109	C	-1.1693	-2.3458	-1.01275		109	C	-1.05964	-2.20248	-0.95055		109	N	-1.69796	-1.83551	-2.07227
110	C	-1.5125	-2.44951	-1.30341		110	O	-0.13545	-2.66695	-1.13979		110	O	-0.16004	-2.66551	-1.16356		110	O	-0.00244	-2.72563	-1.00015		110	O	0.11854	-2.54333	-0.9286		110	C	-1.1125	-2.44131	-0.95287
111	O	-0.32495	-2.75433	-1.25261		111	C	-2.27723	-2.46874	-0.1293		111	C	-2.29681	-2.42029	-0.15333		111	C	-2.10173	-2.41379	0.07409		111	C	-2.01221	-2.3419	0.1128		111	O	0.09397	-2.64884	-0.91906
112	C	-2.51465	-2.77038	-0.33238		112	C	-3.5564	-2.10385	-0.34114		112	C	-3.56852	-2.03071	-0.36618		112	C	-3.38677	-2.05608	-0.12132		112	C	-3.30376	-2.01375	-0.09528		112	C	-2.06628	-2.76349	0.0711
113	C	-3.7946	-2.41218	-0.54245		113	P	-8.44252	-4.64507	-1.6992		113	P	-8.52581	-4.43732	-1.68978		113	P	-8.23889	-4.77258	-1.3976		113	P	-7.97761	-4.86666	-1.59815		113	C	-3.38012	-2.55506	-0.14346
114	P	-8.73653	-4.73469	-1.83081		114	O	-9.4926	-5.46954	-1.04914		114	O	-9.6004	-5.22636	-1.03583		114	O	-9.29241	-5.57928	-0.73102		114	O	-8.98773	-5.76614	-0.98495		114	P	-7.68449	-5.80093	-1.71113
115	O	-9.80624	-5.5404	-1.18992		115	O	-7.17469	-5.12365	-2.31533		115	O	-7.26674	-4.95633	-2.2913		115	O	-6.94858	-5.26137	-1.9569		115	O	-6.6616	-5.25425	-2.17678		115	O	-8.63376	-6.78728	-1.13674
116	O	-7.47027	-5.23383	-2.43425		116	O	-9.17888	-3.6843	-2.87894		116	O	-9.22998	-3.47325	-2.88583		116	O	-8.96041	-3.89129	-2.64784		116	O	-8.74244	-3.95385	-2.7984		116	O	-6.29191	-6.05219	-2.17399
117	O	-9.44346	-3.75772	-3.01338		117	C	-10.4296	-3.12604	-2.52663		117	C	-10.4744	-2.88997	-2.55168		117	C	-10.2247	-3.3275	-2.35761		117	C	-10.0404	-3.48836	-2.48456		117	O	-8.44956	-5.01176	-2.9933
118	C	-10.7028	-3.20519	-2.68181		118	H	-7.4936	2.23313	1.8423		118	H	-7.58766	2.53967	1.66425		118	H	-8.80922	2.05768	1.04789		118	H	-7.91495	1.76468	1.67907		118	C	-9.82585	-4.73901	-2.81331
119	H	-7.61415	2.36069	1.02917		119	H	-7.7759	0.97474	0.64496		119	H	-7.87458	1.19945	0.56686		119	H	-8.60457	0.7957	-0.16179		119	H	-7.99272	0.67078	0.3145		119	H	-8.25242	1.5023	0.64512
120	H	-7.9471	0.99074	-0.02439		120	H	-9.07561	3.74344	0.70221		120	H	-9.11094	3.99207	0.37875		120	H	-9.42304	3.7012	-0.68145		120	H	-9.43969	3.36168	0.46527		120	H	-8.18425	-0.01008	-0.2607
121	H	-9.25269	3.74663	-0.22923		121	H	-9.84305	2.22772	1.20007		121	H	-9.92678	2.53243	0.96063		121	H	-10.514	2.31245	-0.66187		121	H	-10.1779	1.79993	0.84359		121	H	-9.88554	2.43857	-0.94165
122	H	-9.98723	2.3161	0.51282		122	H	-10.0896	0.17447	-0.54494		122	H	-10.1678	0.37159	-0.62881		122	H	-10.3904	0.34718	-2.43404		122	H	-10.2943	-0.17942	-0.93236		122	H	-10.474	0.96934	-0.14593
123	H	-10.4892	0.10619	-0.84149		123	H	-8.63797	0.32176	-1.58281		123	H	-8.70776	0.40829	-1.66639		123	H	-8.61694	0.0868	-2.45382		123	H	-8.73865	-0.02255	-1.80298		123	H	-10.5627	-1.36816	-1.29477
124	H	-9.07042	-0.02729	-1.93026		124	H	-10.2507	0.44317	-2.28984		124	H	-10.3145	0.5162	-2.38976		124	H	-9.47485	0.46322	-3.95168		124	H	-10.268	0.10097	-2.68365		124	H	-8.96605	-1.41416	-2.11774
125	H	-10.7017	0.08098	-2.60178		125	H	-4.61451	3.81413	-1.02139		125	H	-4.61933	3.84035	-1.25029		125	H	-4.99651	3.59625	-0.80349		125	H	-4.78876	3.79621	-0.50713		125	H	-10.456	-1.60302	-3.04994
126	H	-4.6847	3.59851	-1.81221		126	H	-4.23567	5.95029	0.80582		126	H	-4.29674	6.15634	0.35202		126	H	-5.09882	5.76316	1.05704		126	H	-4.6926	5.5807	1.69743		126	H	-5.16968	2.99277	-1.87047
127	H	-4.5589	6.03212	-0.39708		127	H	-3.88214	6.16632	-2.22334		127	H	-3.84297	6.09704	-2.66896		127	H	-4.1113	5.78389	-1.83944		127	H	-3.95208	6.13844	-1.21906		127	H	-5.77162	5.54348	-0.87682
128	H	-3.84793	5.78576	-3.358		128	H	-2.72015	4.14735	-1.67712		128	H	-2.73092	4.11184	-1.97354		128	H	-2.99336	4.01709	-0.57935		128	H	-2.78373	4.14718	-0.37986		128	H	-4.49542	5.1069	-3.61729
129	H	-2.76155	3.87715	-2.46054		129	H	-1.56553	5.4162	-1.97357		129	H	-1.53027	5.34392	-2.25923		129	H	-1.90999	5.27835	-1.08356		129	H	-1.71948	5.45818	-0.78637		129	H	-3.26035	3.58332	-2.29145
130	H	-1.55899	5.12317	-2.68468		130	H	-2.06399	7.7635	-1.62744		130	H	-2.02706	7.70984	-2.15632		130	H	-2.60707	7.66012	-1.03445		130	H	-2.32813	7.81171	-0.21312		130	H	-2.28624	5.01307	-2.47815
131	H	-2.10854	7.46537	-2.79891		131	H	-2.43818	7.56775	0.09436		131	H	-2.41353	7.63069	-0.42774		131	H	-3.52533	7.69932	0.48267		131	H	-3.11924	7.58022	1.35615		131	H	-3.24117	7.16862	-3.05758
132	H	-2.63941	7.48682	-1.10774		132	H	-3.62109	8.31155	-0.98063		132	H	-3.57957	8.32192	-1.5546		132	H	-4.3247	8.09188	-1.03863		132	H	-4.02733	8.26138	0.0065		132	H	-4.04944	7.26648	-1.48326
133	H	-3.71634	8.08192	-2.36975		133	H	-2.36199	4.43343	0.83422		133	H	-2.52244	4.49131	0.52437		133	H	-3.01752	4.99424	1.78141		133	H	-2.53528	4.77767	2.10799		133	H	-4.98526	7.47838	-2.96217
134	H	-2.805	4.32874	0.01056		134	H	-1.1465	5.66499	0.49264		134	H	-1.28125	5.70784	0.22661		134	H	-1.83498	6.19926	1.24953		134	H	-1.33084	5.97997	1.61295		134	H	-3.90308	4.26659	0.03345
135	H	-1.62194	5.62309	-0.19296		135	H	-0.8815	4.01193	-0.03891		135	H	-0.98003	4.03722	-0.22319		135	H	-1.41339	4.49091	1.24488		135	H	-1.03882	4.27182	1.32564		135	H	-2.92763	5.7355	-0.11864
136	H	-1.16107	3.96568	-0.54759		136	H	2.3497	-5.21434	-4.44905		136	H	2.35125	-5.22043	-4.43698		136	H	2.34699	-5.19029	-4.48266		136	H	2.34801	-5.17208	-4.49703		136	H	-2.1458	4.15774	-0.15001
137	H	2.35305	-5.21056	-4.44334		137	H	1.78275	-2.81292	-4.76871		137	H	1.80203	-2.81597	-4.76511		137	H	1.71498	-2.80095	-4.77197		137	H	1.64418	-2.80874	-4.82494		137	H	2.34781	-5.20168	-4.46847
138	H	1.80477	-2.79791	-4.70545		138	H	0.52058	-2.95539	-3.54449		138	H	0.52596	-2.94969	-3.55407		138	H	0.4967	-2.98094	-3.51028		138	H	0.46249	-2.98956	-3.52871		138	H	1.73403	-2.80305	-4.76511
139	H	0.52107	-2.96417	-3.50616		139	H	3.51152	-3.25994	-3.05652		139	H	3.50949	-3.27415	-3.03372		139	H	3.50547	-3.22611	-3.10669		139	H	3.48496	-3.19431	-3.18053		139	H	0.51715	-2.97034	-3.50255
140	H	3.50454	-3.27528	-2.99046		140	H	2.26602	-3.5335	-1.83382		140	H	2.24866	-3.53648	-1.82452		140	H	2.29208	-3.50832	-1.85097		140	H	2.28726	-3.41354	-1.89567		140	H	3.52669	-3.26236	-3.10353
141	H	2.25632	-3.6177	-1.79197		141	H	2.60991	-0.8548	-3.27704		141	H	2.61826	-0.86295	-3.27041		141	H	2.6123	-0.83433	-3.30832		141	H	2.6879	-0.80904	-3.45478		141	H	2.3098	-3.51267	-1.84415
142	H	2.48753	-0.87629	-3.13322		142	H	1.38924	-1.27094	-2.08684		142	H	1.3941	-1.26986	-2.08099		142	H	1.37577	-1.24287	-2.13386		142	H	1.3674	-1.13467	-2.34883		142	H	2.69533	-0.85789	-3.31961
143	H	1.3668	-1.38202	-1.88013		143	H	3.21662	-1.67123	-0.37367		143	H	3.22285	-1.6769	-0.36605		143	H	3.1794	-1.65325	-0.39814		143	H	3.03238	-1.53745	-0.48825		143	H	1.43008	-1.23028	-2.16492
144	H	3.31551	-1.74454	-0.29933		144	H	3.1479	-0.01586	-0.99593		144	H	3.15663	-0.02184	-0.98833		144	H	3.11537	0.0068	-1.01205		144	H	3.03403	0.10711	-1.15806		144	H	3.20806	-1.68042	-0.40082
145	H	3.17609	-0.08455	-0.88013		145	H	4.82088	-0.46773	-2.53707		145	H	4.82757	-0.47501	-2.5299		145	H	4.80694	-0.43015	-2.53363		145	H	4.81271	-0.38683	-2.53228		145	H	3.14747	-0.01665	-1.00063
146	H	4.77135	-0.47464	-2.54048		146	H	5.0717	-2.03972	-1.92956		146	H	5.07793	-2.04751	-1.92208		146	H	5.04882	-2.00912	-1.94425		146	H	4.99152	-1.96197	-1.91325		146	H	4.85144	-0.4497	-2.51754
147	H	5.08247	-2.04731	-1.9604		147	H	5.37314	-0.62516	-0.98698		147	H	5.37739	-0.63146	-0.97926		147	H	5.35272	-0.60768	-0.98782		147	H	5.27225	-0.55675	-0.95837		147	H	5.11033	-2.01723	-1.9024
148	H	5.39234	-0.63709	-1.01506		148	H	11.5815	2.13776	-2.87018		148	H	11.5846	2.13492	-2.87067		148	H	11.5787	2.15904	-2.85678		148	H	11.5873	2.14846	-2.86027		148	H	5.37259	-0.59663	-0.95854
149	H	11.5895	2.11488	-2.88145		149	H	11.4347	-0.27244	-3.14077		149	H	11.4269	-0.27417	-3.13947		149	H	11.4638	-0.24709	-3.1754		149	H	11.4239	-0.25413	-3.17215		149	H	11.6099	2.10599	-2.87769
150	H	11.4371	-0.29946	-3.09474		150	H	9.84907	0.48559	-3.31044		150	H	9.84425	0.48991	-3.30894		150	H	9.86895	0.49312	-3.33769		150	H	9.84151	0.51376	-3.32613		150	H	11.3899	-0.29628	-3.10836
151	H	9.85359	0.45661	-3.29037		151	H	8.06927	0.05047	-0.96312		151	H	8.06442	0.06127	-0.95736		151	H	8.09431	0.00435	-0.99539		151	H	8.06154	0.04107	-0.98303		151	H	9.8237	0.49701	-3.29278
152	H	8.05796	0.07219	-0.94568		152	H	10.3579	-3.15612	0.47671		152	H	10.3441	-3.15408	0.47708		152	H	10.4113	-3.20662	0.38922		152	H	10.3483	-3.19164	0.39962		152	H	8.02645	0.12018	-0.93226
153	H	10.3386	-3.10094	0.57823		153	H	8.17238	-1.77944	0.71339		153	H	8.16437	-1.77053	0.71837		153	H	8.21833	-1.84445	0.65553		153	H	8.1661	-1.81507	0.66289		153	H	10.253	-3.12277	0.52133
154	H	8.14695	-1.73006	0.7649		154	H	5.90771	-3.18516	1.5608		154	H	5.90783	-3.1848	1.55997		154	H	5.90367	-3.18785	1.56492		154	H	5.90106	-3.19169	1.57597		154	H	8.08369	-1.72413	0.73648
155	H	5.89257	-3.18328	1.5668		155	H	5.49569	-6.07901	1.30063		155	H	5.49053	-6.07806	1.30271		155	H	5.53356	-6.0855	1.28369		155	H	5.53031	-6.08796	1.27849		155	H	5.85341	-3.20229	1.62373
156	H	5.49308	-6.07796	1.30314		156	H	3.57104	-5.54223	-0.02582		156	H	3.57359	-5.53699	-0.03397		156	H	3.56266	-5.57675	0.0094		156	H	3.55607	-5.56159	0.01279		156	H	5.56809	-6.09851	1.24786
157	H	3.58462	-5.55501	-0.04233		157	H	4.01369	-3.85193	-0.15638		157	H	4.02269	-3.84867	-0.16466		157	H	3.95375	-3.87059	-0.09045		157	H	3.95467	-3.85502	-0.07589		157	H	3.56514	-5.60991	0.02606
158	H	4.02613	-3.86713	-0.18606		158	H	3.51519	-3.40483	2.16593		158	H	3.51394	-3.39741	2.15586		158	H	3.52418	-3.50134	2.2595		158	H	3.54602	-3.50531	2.28077		158	H	3.90806	-3.89153	-0.03998
159	H	3.47724	-3.38729	2.11712		159	H	3.37511	-5.10171	2.56122		159	H	3.36438	-5.09358	2.55076		159	H	3.41391	-5.21124	2.60605		159	H	3.42339	-5.21757	2.61135		159	H	3.49799	-3.58105	2.31658
160	H	3.35722	-5.07923	2.54051		160	H	1.29306	-5.32373	1.34915		160	H	1.28983	-5.30773	1.32169		160	H	1.29318	-5.41699	1.4636		160	H	1.29436	-5.39287	1.478		160	H	3.45676	-5.29991	2.63671
161	H	1.3045	-5.35853	1.29076		161	H	1.47427	-3.74594	0.55892		161	H	1.48191	-3.72855	0.53754		161	H	1.44555	-3.82462	0.6929		161	H	1.45226	-3.78681	0.73376		161	H	1.33065	-5.5646	1.52065
162	H	1.47165	-3.78882	0.48249		162	H	1.4387	-2.76845	2.8693		162	H	1.43099	-2.7576	2.85168		162	H	1.49377	-2.89446	3.0203		162	H	1.52317	-2.89506	3.07086		162	H	1.40905	-3.9464	0.78561
163	H	1.3667	-2.77842	2.77542		163	H	-0.85713	-4.79278	1.25835		163	H	-0.85951	-4.74555	1.19958		163	H	-0.86798	-4.845	1.4192		163	H	-0.85363	-4.82462	1.47143		163	H	1.45451	-3.06014	3.11277
164	H	-0.84583	-4.88795	1.15279		164	H	-2.07889	-4.4939	2.4256		164	H	-2.08866	-4.46039	2.36106		164	H	-2.0729	-4.49997	2.59048		164	H	-2.0528	-4.46865	2.64744		164	H	-0.81756	-5.1737	1.57018
165	H	-2.09433	-4.61384	2.29797		165	H	-1.80229	-3.02463	3.9542		165	H	-1.81889	-2.99722	3.90078		165	H	-1.73219	-3.06509	4.14134		165	H	-1.68557	-3.07257	4.22402		165	H	-2.04315	-4.81477	2.72181
166	H	-1.89516	-3.0989	3.78666		166	H	-0.18723	-2.53689	4.52865		166	H	-0.20671	-2.53395	4.50125		166	H	-0.09987	-2.60989	4.6813		166	H	-0.04928	-2.6336	4.75585		166	H	-1.73745	-3.37775	4.27701
167	H	-0.30681	-2.56078	4.3956		167	H	5.81008	2.78462	-3.44293		167	H	5.81219	2.78115	-3.43428		167	H	5.86742	2.80853	-3.42967		167	H	5.92153	2.83361	-3.42428		167	H	-0.12907	-2.83382	4.78484
168	H	5.76848	2.76793	-3.45743		168	H	6.36162	1.55166	-2.28588		168	H	6.37128	1.54655	-2.28281		168	H	6.39795	1.55817	-2.28079		168	H	6.4212	1.56844	-2.27796		168	H	5.84912	2.79854	-3.42917
169	H	6.32628	1.54548	-2.29306		169	H	4.04545	1.58303	-2.66731		169	H	4.05375	1.57775	-2.65322		169	H	4.0763	1.6483	-2.63116		169	H	4.10157	1.71143	-2.61479		169	H	6.39506	1.55684	-2.2805
170	H	4.01937	1.55634	-2.70593		170	H	5.88336	1.53134	3.71664		170	H	5.88395	1.56381	3.71628		170	H	5.99721	1.49489	3.70544		170	H	5.92946	1.43925	3.75952		170	H	4.07649	1.62026	-2.62502
171	H	5.7533	1.57608	3.68743		171	H	4.63966	0.29615	4.05638		171	H	4.65254	0.32192	4.0744		171	H	4.78482	0.23224	4.0553		171	H	4.68511	0.19833	4.07535		171	H	5.61011	1.40433	3.78077
172	H	4.52198	0.32336	4.00645		172	H	3.80823	2.55137	4.58174		172	H	3.80208	2.57046	4.58583		172	H	3.9359	2.471	4.63838		172	H	3.88117	2.45264	4.67553		172	H	4.38067	0.13008	4.00713
173	H	3.64941	2.56745	4.50432		173	H	2.50779	1.06882	2.27134		173	H	2.50927	1.06847	2.28278		173	H	2.58541	0.99271	2.35174		173	H	2.51739	1.0136	2.37483		173	H	3.52457	2.38461	4.58623
174	H	2.41019	1.0582	2.17753		174	H	0.91298	2.9466	2.09167		174	H	0.89629	2.9331	2.10462		174	H	0.93998	2.84183	2.28148		174	H	0.92874	2.90215	2.26759		174	H	2.23693	0.88392	2.28335
175	H	0.78629	2.91373	1.97654		175	H	1.12184	3.07017	4.56671		175	H	1.11943	3.06596	4.57976		175	H	1.29135	2.92292	4.75412		175	H	1.19974	2.97893	4.74003		175	H	0.60081	2.74573	2.14678
176	H	0.96186	3.04156	4.45247		176	H	2.84672	4.88398	2.26088		176	H	2.81613	4.88436	2.25695		176	H	2.84741	4.80318	2.37871		176	H	2.86915	4.82862	2.42709		176	H	0.81277	2.86709	4.60068
177	H	2.68981	4.87583	2.16199		177	H	4.07933	1.77773	0.45213		177	H	4.07516	1.78233	0.46311		177	H	4.22991	1.85733	0.44431		177	H	4.18855	1.8533	0.48805		177	H	2.50025	4.70327	2.28185
178	H	4.06167	1.82163	0.39002		178	H	1.59805	2.55769	-3.71528		178	H	1.65346	2.55502	-3.73927		178	H	1.49316	2.48887	-3.60734		178	H	1.58185	2.63696	-3.6028		178	H	4.15456	1.9172	0.42295
179	H	1.73361	2.54167	-3.88552		179	H	0.91462	3.96458	-4.38582		179	H	0.96476	3.95676	-4.41516		179	H	0.60067	3.81543	-4.1695		179	H	0.76762	4.00714	-4.18891		179	H	1.7814	2.40182	-3.83693
180	H	1.01801	3.92622	-4.5655		180	H	0.64262	6.95372	-1.14004		180	H	0.6167	6.93353	-1.1638		180	H	0.07672	6.59008	-0.7755		180	H	0.30623	6.79554	-0.79101		180	H	0.70663	3.56907	-4.42372
181	H	0.42867	6.834	-1.29157		181	H	-0.92298	1.51749	4.7831		181	H	-0.90783	1.55902	4.79552		181	H	-0.72376	1.54439	4.86288		181	H	-0.77867	1.38112	5.00422		181	H	-0.50081	6.09623	-1.0046
182	H	-1.10183	1.4922	4.58596		182	H	-1.552	-0.12761	5.03639		182	H	-1.56252	-0.07634	5.05194		182	H	-1.38427	-0.07941	5.16674		182	H	-1.47127	-0.24167	5.21856		182	H	-1.08864	1.00744	4.95064
183	H	-1.69089	-0.16798	4.84473		183	H	-3.2981	1.41007	4.26201		183	H	-3.28738	1.49913	4.25673		183	H	-3.10143	1.46968	4.4949		183	H	-3.13849	1.39464	4.58507		183	H	-1.72847	-0.64221	5.10678
184	H	-3.46179	1.33069	3.96429		184	H	-2.56571	-0.84506	2.37036		184	H	-2.55727	-0.75591	2.34997		184	H	-2.53748	-0.72954	2.48631		184	H	-2.58536	-0.7873	2.56012		184	H	-3.45382	0.99259	4.3722
185	H	-2.5677	-0.97344	2.21098		185	H	-3.53211	2.68796	1.08012		185	H	-3.5114	2.72114	1.07638		185	H	-3.47443	2.77995	1.28251		185	H	-3.47398	2.77359	1.41883		185	H	-2.69988	-1.24715	2.49046
186	H	-3.99382	-0.24188	0.46194		186	H	-2.02499	1.52176	-2.95553		186	H	-2.01388	1.53539	-2.95404		186	H	-2.2409	1.34284	-2.78819		186	H	-2.0622	1.57011	-2.68779		186	H	-4.0164	-0.38171	0.77342
187	H	-5.8227	0.52375	0.89233		187	H	1.10719	0.59566	-0.30269		187	H	1.12288	0.59245	-0.31118		187	H	1.05372	0.61367	-0.27525		187	H	1.12166	0.64332	-0.09951		187	H	-3.67866	2.35118	1.31643
188	H	-3.63847	2.46938	0.78704		188	H	-0.54214	0.88679	1.51726		188	H	-0.51657	0.89291	1.51752		188	H	-0.49132	0.98529	1.62237		188	H	-0.48426	0.95565	1.75387		188	H	-2.19988	1.2619	-2.82227
189	H	-1.9674	1.39607	-3.20704		189	H	-6.7095	-0.74794	2.19952		189	H	-6.65255	-0.57612	2.18705		189	H	-6.63727	-0.67342	2.33667		189	H	-6.63944	-0.83287	2.32157		189	H	1.04361	0.53143	-0.25127
190	H	1.18365	0.69075	-0.50525		190	H	-7.41854	-2.37979	2.09674		190	H	-7.43495	-2.18001	2.094		190	H	-7.30843	-2.33275	2.29653		190	H	-7.26963	-2.50688	2.22269		190	H	-0.58941	0.74191	1.62046
191	H	-0.51389	0.89912	1.30029		191	H	-7.85657	-1.10816	0.07116		191	H	-7.83615	-0.89616	0.06424		191	H	-7.73435	-1.11871	0.20082		191	H	-7.68517	-1.28197	0.15461		191	H	-6.94658	-1.72603	2.28798
192	H	-6.8882	-1.00978	2.16601		192	H	-6.04672	-3.50646	-0.32302		192	H	-6.1088	-3.35747	-0.32451		192	H	-5.89272	-3.51836	-0.03847		192	H	-5.70879	-3.56086	-0.14706		192	H	-7.30915	-3.45481	2.09309
193	H	-7.55719	-2.65148	1.98758		193	H	-5.87257	-2.9594	-2.65782		193	H	-5.91095	-2.82954	-2.65744		193	H	-5.67825	-3.08599	-2.38931		193	H	-5.51958	-3.00883	-2.48451		193	H	-7.8431	-2.17154	0.05099
194	H	-8.04595	-1.2384	0.0273		194	H	-8.07304	-2.28381	-2.92246		194	H	-8.09192	-2.09666	-2.93366		194	H	-7.88085	-2.4868	-2.74776		194	H	-7.74347	-2.47509	-2.8099		194	H	-5.66566	-4.27053	-0.19453
195	H	-6.33182	-3.69056	-0.46182		195	H	-5.43862	-0.2578	-2.31077		195	H	-5.40808	-0.13416	-2.32746		195	H	-5.32475	-0.35246	-2.15927		195	H	-5.25212	-0.28903	-2.10969		195	H	-5.3952	-3.69918	-2.50243
196	H	-6.13192	-3.09528	-2.7712		196	H	-1.17524	-1.42782	-3.04146		196	H	-1.17672	-1.41368	-3.07065		196	H	-1.09587	-1.60706	-2.94726		196	H	-0.97475	-1.39911	-2.8587		196	H	-7.63657	-3.41507	-2.96506
197	H	-8.31629	-2.37053	-3.02926		197	H	-1.99798	-2.88825	0.82399		197	H	-2.02847	-2.84545	0.80046		197	H	-1.78815	-2.76614	1.04424		197	H	-1.70455	-2.71931	1.07576		197	H	-5.45823	-0.95535	-2.15294
198	H	-5.64936	-0.40107	-2.38725		198	H	-4.29261	-2.2482	0.43923		198	H	-4.30882	-2.16439	0.41236		198	H	-4.10761	-2.13985	0.68353		198	H	-4.0367	-2.14835	0.69245		198	H	-1.07374	-1.51469	-2.80376
199	H	-1.35955	-1.44283	-3.10307		199	H	9.26194	2.57079	-2.00848		199	H	9.26649	2.57949	-2.01154		199	H	9.24962	2.54688	-1.99898		199	H	9.27039	2.58684	-1.99946		199	H	-1.73261	-3.16672	1.01464
200	H	-2.25164	-3.25836	0.5914		200	H	10.504	3.37968	-1.03246		200	H	10.5111	3.38387	-1.03515		200	H	10.4769	3.35143	-1.00092		200	H	10.5137	3.36664	-1.00165		200	H	-4.1094	-2.80241	0.62043
201	H	-4.54058	-2.63207	0.2098		201	H	9.73525	1.89608	-0.44033		201	H	9.7353	1.90447	-0.44203		201	H	9.72357	1.84716	-0.44192		201	H	9.72971	1.87832	-0.44196		201	H	9.29721	2.63384	-2.06561
202	H	9.26607	2.57802	-2.05087		202	H	12.7909	2.25144	-0.69305		202	H	12.7934	2.24622	-0.6934		202	H	12.7759	2.24585	-0.67241		202	H	12.7937	2.22102	-0.68118		202	H	10.5451	3.41877	-1.07751
203	H	10.5014	3.40414	-1.08075		203	H	13.1626	0.73649	-1.54598		203	H	13.1582	0.72768	-1.54293		203	H	13.1699	0.75121	-1.55069		203	H	13.1544	0.71366	-1.55233		203	H	9.71574	1.97206	-0.47625
204	H	9.721	1.9369	-0.46319		204	H	12.0327	0.72543	-0.1899		204	H	12.0272	0.72503	-0.18766		204	H	12.0332	0.70223	-0.20102		204	H	12.0213	0.69525	-0.1991		204	H	12.7967	2.23509	-0.69184
205	H	12.7835	2.28078	-0.69978		205	H	6.14729	2.48212	-5.92341		205	H	6.1376	2.48467	-5.91704		205	H	6.16203	2.49875	-5.91468		205	H	6.17844	2.50765	-5.91309		205	H	13.127	0.68424	-1.49631
206	H	13.1557	0.74206	-1.50878		206	H	5.23289	0.96797	-5.87117		206	H	5.22583	0.96898	-5.864		206	H	5.21259	1.00653	-5.85306		206	H	5.19947	1.03522	-5.84063		206	H	11.9807	0.75054	-0.15596
207	H	12.0154	0.77158	-0.1618		207	H	6.87789	0.98757	-6.54177		207	H	6.86748	0.99275	-6.54243		207	H	6.84946	0.98809	-6.54277		207	H	6.83037	0.98184	-6.54266		207	H	6.13243	2.48359	-5.91618
208	H	6.14767	2.46989	-5.93417		208	H	7.76665	1.58916	-4.26455		208	H	7.76651	1.59016	-4.26836		208	H	7.779	1.56608	-4.27582		208	H	7.78985	1.54451	-4.28631		208	H	5.21053	0.9743	-5.84854
209	H	5.25611	0.94184	-5.89202		209	H	6.06837	-0.9574	-4.35064		209	H	6.07052	-0.95808	-4.351		209	H	6.02345	-0.94151	-4.34896		209	H	5.98271	-0.92657	-4.3407		209	H	6.84541	0.98403	-6.54261
210	H	6.90956	0.98599	-6.5403		210	H	7.37626	-0.64251	-3.17435		210	H	7.38383	-0.64413	-3.1805		210	H	7.34876	-0.65744	-3.18349		210	H	7.31917	-0.66538	-3.18185		210	H	7.77231	1.58109	-4.28177
211	H	7.7574	1.60426	-4.25104		211	H	7.73677	-0.78689	-4.89606		211	H	7.73603	-0.78505	-4.90434		211	H	7.68992	-0.80548	-4.90856		211	H	7.64843	-0.82419	-4.9083		211	H	6.05425	-0.95292	-4.33776
212	H	6.09559	-0.9659	-4.34863		212	H	0.05059	-5.16396	-2.42627		212	H	0.02584	-5.15813	-2.44471		212	H	0.10971	-5.20712	-2.39039		212	H	0.15906	-5.20133	-2.35414		212	H	7.38002	-0.64435	-3.179
213	H	7.38886	-0.62997	-3.16303		213	H	1.72645	-5.62411	-2.10939		213	H	1.6957	-5.62316	-2.10367		213	H	1.80671	-5.61671	-2.12242		213	H	1.87436	-5.55196	-2.11384		213	H	7.71587	-0.79405	-4.90539
214	H	7.76681	-0.77666	-4.8813		214	H	0.71405	-6.65683	-3.12669		214	H	0.69461	-6.65358	-3.1342		214	H	0.79714	-6.67715	-3.11425		214	H	0.8751	-6.66716	-3.05536		214	H	0.06332	-5.21288	-2.4261
215	H	0.01844	-5.20731	-2.46123		215	H	0.66229	-4.51191	-6.16401		215	H	0.68957	-4.50916	-6.17284		215	H	0.58956	-4.52006	-6.13871		215	H	0.53533	-4.59171	-6.1264		215	H	1.75617	-5.60705	-2.10764
216	H	1.68687	-5.68336	-2.12674		216	H	-0.62947	-4.71727	-4.96896		216	H	-0.61814	-4.70499	-4.99359		216	H	-0.65803	-4.75788	-4.9035		216	H	-0.67704	-4.83198	-4.85718		216	H	0.78176	-6.67761	-3.12425
217	H	0.69035	-6.68213	-3.19167		217	H	0.29499	-6.12336	-5.51866		217	H	0.30392	-6.11751	-5.53075		217	H	0.27869	-6.14133	-5.48847		217	H	0.28381	-6.20389	-5.42968		217	H	0.62653	-4.51169	-6.1511
218	H	0.69905	-4.45012	-6.16576		218	H	6.4022	-4.13546	-0.89099		218	H	6.41321	-4.14203	-0.88893		218	H	6.33132	-4.08173	-0.89581		218	H	6.32822	-4.07633	-0.89431		218	H	-0.64425	-4.72581	-4.93508
219	H	-0.61386	-4.6804	-4.99862		219	H	5.81292	-5.78496	-1.20537		219	H	5.81735	-5.78929	-1.20313		219	H	5.78891	-5.74455	-1.22323		219	H	5.78387	-5.73772	-1.22592		219	H	0.2777	-6.12582	-5.50218
220	H	0.311	-6.07665	-5.57262		220	H	7.3111	-5.5267	-0.29389		220	H	7.31322	-5.53671	-0.28655		220	H	7.29808	-5.45065	-0.34018		220	H	7.2951	-5.44805	-0.34497		220	H	6.28934	-3.99711	-0.86341
221	H	6.4194	-4.14005	-0.8847		221	H	7.06671	-3.71328	4.29845		221	H	7.06635	-3.71156	4.29863		221	H	7.06434	-3.71464	4.29619		221	H	7.06575	-3.71777	4.29645		221	H	5.77204	-5.65531	-1.25271
222	H	5.83029	-5.78929	-1.20081		222	H	7.61016	-2.43086	3.20339		222	H	7.61183	-2.43078	3.20297		222	H	7.61335	-2.43068	3.20342		222	H	7.60704	-2.43134	3.2035		222	H	7.28868	-5.36913	-0.37983
223	H	7.32096	-5.5318	-0.27736		223	H	8.77081	-3.65387	3.78077		223	H	8.77046	-3.65531	3.78103		223	H	8.76981	-3.6556	3.78309		223	H	8.77087	-3.64983	3.78277		223	H	7.09273	-3.75256	4.30705
224	H	7.07732	-3.72463	4.30362		224	H	7.49996	-5.4302	2.53907		224	H	7.49754	-5.43061	2.54096		224	H	7.50733	-5.42811	2.53273		224	H	7.51526	-5.42968	2.53282		224	H	7.57049	-2.43007	3.22853
225	H	7.59841	-2.42943	3.21379		225	H	8.12914	-4.18864	1.45782		225	H	8.12834	-4.19092	1.45858		225	H	8.1288	-4.18002	1.45452		225	H	8.13096	-4.17888	1.45416		225	H	8.78255	-3.62533	3.75507
226	H	8.77539	-3.64758	3.7686		226	H	6.42528	3.09078	1.72776		226	H	6.41983	3.09723	1.7156		226	H	6.50286	3.06225	1.75972		226	H	6.46343	3.05197	1.81286		226	H	7.54605	-5.4161	2.49898
227	H	7.50237	-5.42415	2.52729		227	H	7.43291	2.67591	0.31221		227	H	7.4316	2.6756	0.3051		227	H	7.46009	2.67554	0.30207		227	H	7.44694	2.66971	0.37124		227	H	8.10548	-4.12855	1.43344
228	H	8.1184	-4.17214	1.45088		228	H	8.20932	3.13365	1.8564		228	H	8.20333	3.14251	1.84892		228	H	8.29034	3.10273	1.82657		228	H	8.2493	3.07856	1.91583		228	H	6.25739	3.04456	1.88797
229	H	6.33731	3.11062	1.68998		229	H	-10.3137	-2.3821	-1.72617		229	H	-10.358	-2.15829	-1.74036		229	H	-10.1332	-2.52971	-1.60753		229	H	-10.0045	-2.74868	-1.67276		229	H	7.3839	2.6919	0.54646
230	H	7.39913	2.68857	0.31645		230	H	-11.1158	-3.90699	-2.18534		230	H	-11.1854	-3.65833	-2.2334		230	H	-10.9075	-4.09327	-1.97747		230	H	-10.6819	-4.31935	-2.17597		230	H	8.02211	3.08881	2.16966
231	H	8.11446	3.17103	1.88258		231	H	-10.8341	-2.63329	-3.41749		231	H	-10.849	-2.37778	-3.44469		231	H	-10.6176	-2.90119	-3.28714		231	H	-10.4473	-3.01294	-3.38375		231	H	-9.98096	-4.0324	-1.98654
232	H	-10.6137	-2.50489	-1.84007		232	H	-6.26838	6.62385	-1.40478		232	H	-6.24977	6.59436	-1.98554		232	H	-6.68663	6.2838	-1.52459		232	H	-6.46387	6.62394	-0.5911		232	H	-10.3748	-5.65975	-2.59549
233	H	-11.4088	-3.99502	-2.40867		233	H	-5.74357	1.92957	-0.04842		233	H	-5.79273	2.07483	-0.09453		233	H	-6.41692	1.62226	0.4678		233	H	-5.98315	1.78163	-0.05583		233	H	-10.1962	-4.29093	-3.74183
234	H	-11.0664	-2.66341	-3.56173		234	H	-6.91786	2.60587	-1.13783		234	H	-6.90915	2.62222	-1.31715		234	H	-6.71772	2.0742	-1.19477		234	H	-7.08206	2.63992	-1.12293		234	H	-7.06154	5.10878	-3.63551
235	H	-6.3112	6.26707	-2.91647		235	H	-4.31073	0.08091	0.82249		235	H	-4.33133	0.15284	0.83674		235	H	-4.2716	0.1691	1.05682		235	H	-4.18179	0.14778	1.04036		235	H	-6.23743	1.20684	-0.89582
236	H	-5.92043	1.91641	-0.83962		236	H	-4.91558	1.08498	2.13234		236	F	-5.10177	1.34983	2.25241		236	O	-5.24368	1.25506	2.40033		236	O	-5.25855	1.24146	2.26523		236	H	-7.3325	1.28422	-2.26449
237	H	-7.14804	2.39616	-1.99425														237	C	-5.34368	2.50327	3.06721		237	C	-5.40449	2.03492	3.42638		237	H	-6.07062	0.08928	1.16616
																		238	H	-5.1717	3.32615	2.35882		238	H	-4.64338	2.82657	3.48551		238	C	-5.96695	1.45363	2.68963
																		239	H	-4.62271	2.5978	3.88726		239	H	-5.37205	1.41817	4.33081		239	O	-5.32411	2.12859	3.47578
																		240	C	-6.74869	2.64682	3.64046		240	H	-6.37839	2.51942	3.33804		240	H	-7.06809	1.51926	2.61937
																		241	O	-6.91869	2.09616	4.91944
																		242	H	-7.46433	2.22032	2.92023
																		243	H	-6.97294	3.71339	3.7333
																		244	C	-6.95478	0.68099	4.94357
																		245	H	-5.99572	0.22882	4.676
																		246	H	-7.72774	0.29656	4.25979
																		247	H	-7.21358	0.38935	5.96405

## Sheet: Position 8
Table S6. Cartesian coordinates of optimized structures
All the calculation is performed at the ωB97X-D/6-31G(d) level of theory)
5'-U(7)U(8)G(9)C(10)-3'
Unmodified						DNA						2'-Fluoro						2'-MOE						2'-OMe						2'-FA
C82H159N27O40P5						C82H159N27O39P5						C82F1H158N27O39P5						C85H165N27O41P5						C83H161N27O40P5						C83H160N28O40P5
No	Atom	X	Y	Z		No	Atom	X	Y	Z		No	Atom	X	Y	Z		No	Atom	X	Y	Z		No	Atom	X	Y	Z		No	Atom	X	Y	Z
1	C	-6.4436	4.06953	6.62633		1	C	-6.4436	4.06951	6.62633		1	C	-6.45705	4.1977	6.57477		1	C	-6.44359	4.06952	6.62639		1	C	-6.44361	4.06951	6.62634		1	C	-6.4436	4.06952	6.62632
2	C	-7.41444	3.26471	5.75727		2	C	-7.43167	3.27783	5.76433		2	C	-7.44758	3.39693	5.72402		2	C	-7.44935	3.29135	5.77234		2	C	-7.44183	3.28567	5.76877		2	C	-7.42365	3.27149	5.76124
3	N	-7.63675	3.89024	4.45961		3	N	-7.62491	3.88446	4.45317		3	N	-7.63285	3.98088	4.40142		3	N	-7.61386	3.87774	4.44812		3	N	-7.61765	3.88026	4.44968		3	N	-7.63105	3.88732	4.45651
4	C	-8.48873	3.0898	3.58632		4	C	-8.48873	3.08979	3.58631		4	C	-8.49707	3.1747	3.5456		4	C	-8.48874	3.08977	3.58638		4	C	-8.48872	3.08979	3.58632		4	C	-8.48873	3.0898	3.5863
5	C	-10.1604	-0.23441	2.75712		5	C	-10.1604	-0.23443	2.75709		5	C	-10.1667	-0.16127	2.76072		5	C	-10.1604	-0.23445	2.7572		5	C	-10.1604	-0.23443	2.75712		5	C	-10.1604	-0.23441	2.75709
6	C	-9.54163	-0.9352	1.59644		6	C	-9.53854	-0.93351	1.59671		6	C	-9.53953	-0.87531	1.61228		6	C	-9.52411	-0.93081	1.60326		6	C	-9.53227	-0.93203	1.59921		6	C	-9.53644	-0.93357	1.59831
7	O	-9.13951	-0.33352	0.62117		7	O	-9.13138	-0.33065	0.6245		7	O	-9.12642	-0.28517	0.63481		7	O	-9.09942	-0.3262	0.6394		7	O	-9.11743	-0.32822	0.6308		7	O	-9.1274	-0.33107	0.62638
8	C	-9.38886	-2.42971	1.66125		8	C	-9.39056	-2.42877	1.65926		8	C	-9.39449	-2.3699	1.69484		8	C	-9.3853	-2.4268	1.6624		8	C	-9.3887	-2.42768	1.66006		8	C	-9.38776	-2.42857	1.66147
9	C	-8.43443	-2.90815	0.59212		9	C	-8.43442	-2.90815	0.59209		9	C	-8.43669	-2.86494	0.6365		9	C	-8.43443	-2.9082	0.5922		9	C	-8.43443	-2.90816	0.59211		9	C	-8.43443	-2.90814	0.59208
10	C	-8.99754	-2.78318	-0.82547		10	C	-8.99545	-2.78236	-0.82609		10	C	-8.99496	-2.75801	-0.78421		10	C	-8.99907	-2.77762	-0.82465		10	C	-8.9962	-2.78107	-0.82569		10	C	-8.99709	-2.78119	-0.82539
11	O	-10.2139	-2.60138	-1.01099		11	O	-10.2122	-2.60189	-1.01235		11	O	-10.2111	-2.57798	-0.97517		11	O	-10.2152	-2.58907	-1.00731		11	O	-10.2127	-2.59699	-1.01111		11	O	-10.2131	-2.59887	-1.01075
12	N	-8.10398	-2.94694	-1.80256		12	N	-8.10159	-2.94408	-1.80294		12	N	-8.09977	-2.93445	-1.7572		12	N	-8.10724	-2.94437	-1.80197		12	N	-8.1032	-2.94536	-1.80263		12	N	-8.10344	-2.94476	-1.80269
13	C	-8.44189	-2.93086	-3.21549		13	C	-8.44188	-2.93085	-3.21553		13	C	-8.43794	-2.94144	-3.17042		13	C	-8.4419	-2.93092	-3.21541		13	C	-8.44189	-2.93087	-3.2155		13	C	-8.44188	-2.93084	-3.21554
14	C	-11.7627	-3.93494	-4.73966		14	C	-11.7627	-3.93493	-4.73971		14	C	-11.7561	-3.96768	-4.68565		14	C	-11.7627	-3.93501	-4.73957		14	C	-11.7627	-3.93495	-4.73966		14	C	-11.7627	-3.93491	-4.73971
15	C	-12.9746	-3.46609	-3.94431		15	C	-12.9746	-3.46575	-3.94464		15	C	-12.9699	-3.48953	-3.8989		15	C	-12.9757	-3.47126	-3.94286		15	C	-12.9742	-3.46534	-3.94431		15	C	-12.9765	-3.47266	-3.94346
16	N	-12.6831	-3.40027	-2.52352		16	N	-12.6836	-3.40082	-2.52374		16	N	-12.6806	-3.40265	-2.47879		16	N	-12.6826	-3.40104	-2.52252		16	N	-12.6832	-3.40058	-2.52341		16	N	-12.6832	-3.40133	-2.52323
17	C	-13.7805	-3.00396	-1.67154		17	C	-13.7805	-3.00396	-1.67158		17	C	-13.7791	-2.9939	-1.63426		17	C	-13.7805	-3.00402	-1.67145		17	C	-13.7805	-3.00398	-1.67154		17	C	-13.7805	-3.00395	-1.67158
18	C	-14.603	-1.84478	-2.13185		18	C	-14.6038	-1.8455	-2.13233		18	C	-14.602	-1.84254	-2.11311		18	C	-14.603	-1.84551	-2.13379		18	C	-14.6034	-1.84512	-2.13204		18	C	-14.6031	-1.84532	-2.13341
19	O	-14.1365	-0.82617	-2.6123		19	O	-14.1382	-0.82779	-2.61564		19	O	-14.1361	-0.83173	-2.61028		19	O	-14.1363	-0.82772	-2.61571		19	O	-14.1376	-0.82715	-2.61445		19	O	-14.1362	-0.82678	-2.61372
20	C	-16.0745	-2.0652	-1.979		20	C	-16.0751	-2.06484	-1.97633		20	C	-16.0735	-2.05995	-1.95642		20	C	-16.0745	-2.06586	-1.98096		20	C	-16.0748	-2.0648	-1.97679		20	C	-16.0746	-2.06601	-1.98181
21	C	-16.8201	-0.82563	-2.33115		21	C	-16.8201	-0.82562	-2.33118		21	C	-16.818	-0.82577	-2.32952		21	C	-16.8201	-0.82571	-2.33106		21	C	-16.8201	-0.82565	-2.33116		21	C	-16.8201	-0.82561	-2.33119
22	C	-13.1365	6.29626	1.34638		22	C	-13.1391	6.30258	1.34238		22	C	-13.1464	6.35591	1.24566		22	C	-13.1434	6.30016	1.33497		22	C	-13.1434	6.30408	1.33509		22	C	-13.1388	6.29741	1.34253
23	C	-11.8169	6.37803	0.57445		23	C	-11.8169	6.37803	0.57445		23	C	-11.821	6.41932	0.48217		23	C	-11.817	6.37798	0.5745		23	C	-11.8169	6.37801	0.57446		23	C	-11.8169	6.37804	0.57444
24	C	-11.3093	7.81841	0.5103		24	C	-11.3042	7.81644	0.50753		24	C	-11.3071	7.85629	0.39582		24	C	-11.3042	7.81681	0.51594		24	C	-11.3017	7.81571	0.51082		24	C	-11.3079	7.81796	0.51167
25	C	-11.9366	5.78523	-0.83697		25	C	-11.9337	5.78105	-0.8356		25	C	-11.932	5.80127	-0.91927		25	C	-11.9262	5.78626	-0.83801		25	C	-11.9264	5.78149	-0.83626		25	C	-11.9328	5.78508	-0.83721
26	C	-12.3183	4.29929	-0.84808		26	C	-12.3161	4.29521	-0.84421		26	C	-12.3143	4.31541	-0.90733		26	C	-12.3128	4.30166	-0.85231		26	C	-12.3095	4.29596	-0.84664		26	C	-12.3146	4.29919	-0.8491
27	C	-11.8742	3.62071	-2.14587		27	C	-11.8756	3.61558	-2.14275		27	C	-11.8716	3.61735	-2.19531		27	C	-11.8562	3.62017	-2.14388		27	C	-11.8644	3.61608	-2.14335		27	C	-11.8684	3.62057	-2.14606
28	N	-12.0912	2.17213	-2.16249		28	N	-12.0948	2.16732	-2.15944		28	N	-12.0922	2.16923	-2.19231		28	N	-12.0791	2.17267	-2.16136		28	N	-12.0856	2.16827	-2.16082		28	N	-12.0878	2.1723	-2.16375
29	C	-11.2565	1.29548	-1.57964		29	C	-11.2549	1.28763	-1.58861		29	C	-11.2527	1.29617	-1.61072		29	C	-11.252	1.2919	-1.574		29	C	-11.2497	1.2874	-1.58568		29	C	-11.2542	1.29325	-1.58337
30	N	-10.1788	1.71375	-0.9459		30	N	-10.1707	1.70271	-0.96391		30	N	-10.1674	1.71825	-0.99265		30	N	-10.1785	1.70544	-0.93014		30	N	-10.1667	1.70076	-0.95793		30	N	-10.1754	1.70854	-0.94917
31	N	-11.5291	-0.01912	-1.65097		31	N	-11.5278	-0.02643	-1.66439		31	N	-11.5267	-0.01838	-1.66934		31	N	-11.5279	-0.02147	-1.65118		31	N	-11.526	-0.02603	-1.66025		31	N	-11.5277	-0.0208	-1.65839
32	C	4.8096	6.02208	1.62028		32	C	4.78656	5.99282	1.62503		32	C	4.78254	6.05903	1.56208		32	C	4.81007	5.97456	1.64872		32	C	4.79711	5.99741	1.62825		32	C	4.78546	6.01128	1.61322
33	C	5.45966	5.29434	0.44089		33	C	5.45966	5.29434	0.44089		33	C	5.45601	5.33763	0.39201		33	C	5.45965	5.29434	0.4409		33	C	5.45966	5.29434	0.44089		33	C	5.45966	5.29434	0.44089
34	C	5.88246	6.30156	-0.63233		34	C	5.8743	6.32438	-0.61357		34	C	5.86953	6.34621	-0.68332		34	C	5.86686	6.34237	-0.59862		34	C	5.87124	6.32078	-0.61818		34	C	5.87574	6.30707	-0.62957
35	C	4.54688	4.21786	-0.17024		35	C	4.57045	4.21102	-0.19268		35	C	4.56712	4.24103	-0.21887		35	C	4.55249	4.23154	-0.20154		35	C	4.56191	4.21314	-0.18496		35	C	4.57069	4.20136	-0.17676
36	C	4.06571	3.16217	0.82377		36	C	4.10285	3.13115	0.78196		36	C	4.10359	3.177	0.77546		36	C	4.09085	3.13688	0.75881		36	C	4.09622	3.13555	0.79342		36	C	4.102	3.13556	0.81304
37	C	3.24214	2.05374	0.16378		37	C	3.32196	2.0061	0.09726		37	C	3.3262	2.03914	0.108		37	C	3.28048	2.0377	0.06756		37	C	3.30377	2.01556	0.11399		37	C	3.31987	2.00305	0.14212
38	N	2.64808	1.21642	1.19091		38	N	2.72512	1.14609	1.10414		38	N	2.72443	1.19341	1.12451		38	N	2.70647	1.15862	1.0712		38	N	2.72521	1.14716	1.12433		38	N	2.71639	1.15881	1.15909
39	C	1.38513	0.77775	1.2235		39	C	1.44953	0.74662	1.15132		39	C	1.44665	0.80103	1.17224		39	C	1.44208	0.72614	1.11784		39	C	1.46001	0.71377	1.16626		39	C	1.44565	0.7455	1.1951
40	N	0.57863	0.88792	0.1703		40	N	0.63008	0.89804	0.11319		40	N	0.63034	0.95327	0.13154		40	N	0.6149	0.86502	0.08506		40	N	0.64144	0.84018	0.125		40	N	0.63748	0.87461	0.14409
41	N	0.90543	0.25941	2.36761		41	N	0.97415	0.22388	2.29707		41	N	0.96582	0.28534	2.31949		41	N	0.98353	0.17801	2.25895		41	N	0.99234	0.18	2.30924		41	N	0.9598	0.23303	2.34008
42	C	15.315	5.9115	-4.27248		42	C	15.2836	5.98968	-4.24453		42	C	15.2832	5.99088	-4.27918		42	C	15.2792	6.01517	-4.23543		42	C	15.2843	5.98638	-4.2457		42	C	15.3057	5.94971	-4.26055
43	C	15.553	5.53456	-2.80816		43	C	15.553	5.53459	-2.80816		43	C	15.5546	5.53418	-2.8437		43	C	15.553	5.53456	-2.80817		43	C	15.553	5.53456	-2.80817		43	C	15.553	5.53459	-2.80816
44	C	16.9042	6.06835	-2.32792		44	C	16.9215	6.02907	-2.33468		44	C	16.9251	6.02511	-2.37262		44	C	16.9279	6.01122	-2.33482		44	C	16.9199	6.03273	-2.33404		44	C	16.911	6.04854	-2.32541
45	C	15.483	4.01157	-2.57778		45	C	15.4707	4.00282	-2.65515		45	C	15.469	4.00252	-2.69164		45	C	15.4597	4.00178	-2.67925		45	C	15.4739	4.00282	-2.65244		45	C	15.4758	4.00687	-2.61559
46	C	14.1954	3.28718	-2.99425		46	C	14.1677	3.3156	-3.08529		46	C	14.1647	3.31826	-3.12234		46	C	14.1479	3.33628	-3.11414		46	C	14.1727	3.31147	-3.08171		46	C	14.1817	3.30113	-3.04309
47	C	12.9629	3.62789	-2.1457		47	C	12.9506	3.64033	-2.20901		47	C	12.9472	3.64983	-2.24923		47	C	12.9374	3.67175	-2.23349		47	C	12.9551	3.6315	-2.20419		47	C	12.9543	3.63523	-2.18488
48	N	11.7989	2.83181	-2.52067		48	N	11.772	2.87459	-2.60065		48	N	11.7674	2.88394	-2.6371		48	N	11.7484	2.92877	-2.63577		48	N	11.7787	2.86165	-2.5948		48	N	11.7842	2.85337	-2.57049
49	C	10.9442	3.14807	-3.47672		49	C	10.9086	3.23941	-3.53092		49	C	10.9038	3.24586	-3.56821		49	C	10.8867	3.3201	-3.55612		49	C	10.9129	3.22434	-3.52366		49	C	10.9256	3.19344	-3.51451
50	N	11.0885	4.31031	-4.16693		50	N	11.0572	4.42636	-4.17601		50	N	11.0567	4.42693	-4.2228		50	N	11.0409	4.5196	-4.17549		50	N	11.0584	4.41066	-4.17021		50	N	11.0724	4.36812	-4.183
51	N	9.88364	2.37645	-3.73755		51	N	9.83543	2.49068	-3.80769		51	N	9.82623	2.50041	-3.83698		51	N	9.80751	2.58372	-3.84584		51	N	9.84069	2.47347	-3.79854		51	N	9.85844	2.43349	-3.78271
52	C	12.7439	2.16236	2.88593		52	C	12.7588	2.15422	2.84394		52	C	12.7494	2.23296	2.85174		52	C	12.7765	2.1479	2.79769		52	C	12.7659	2.15629	2.84342		52	C	12.7418	2.16108	2.88367
53	C	12.3566	3.58019	2.45662		53	C	12.3566	3.58019	2.45662		53	C	12.35	3.65368	2.44296		53	C	12.3565	3.58019	2.45662		53	C	12.3566	3.58019	2.45662		53	C	12.3566	3.58019	2.45662
54	C	13.0855	4.61566	3.31774		54	C	13.0716	4.59755	3.35031		54	C	13.0638	4.68326	3.32349		54	C	13.065	4.57657	3.37908		54	C	13.0692	4.60074	3.34863		54	C	13.0855	4.61341	3.32053
55	C	10.8409	3.80845	2.50632		55	C	10.8386	3.79026	2.51018		55	C	10.8322	3.86726	2.48966		55	C	10.8372	3.77327	2.52205		55	C	10.8377	3.78432	2.51329		55	C	10.8414	3.81143	2.50486
56	C	10.0795	3.04948	1.42418		56	C	10.0814	3.02885	1.42681		56	C	10.0737	3.07801	1.42729		56	C	10.0888	3.05372	1.40526		56	C	10.0819	3.02787	1.42538		56	C	10.0777	3.03792	1.43507
57	C	8.56701	3.18307	1.59716		57	C	8.56853	3.16267	1.59536		57	C	8.56103	3.22572	1.58672		57	C	8.57471	3.16178	1.579		57	C	8.56866	3.14844	1.60165		57	C	8.56563	3.18231	1.60191
58	N	7.78978	2.40487	0.64162		58	N	7.79448	2.39427	0.62999		58	N	7.78484	2.43867	0.63826		58	N	7.81035	2.4153	0.58916		58	N	7.79592	2.37322	0.64048		58	N	7.78679	2.40282	0.64896
59	C	7.75022	2.64404	-0.66343		59	C	7.74772	2.65565	-0.67068		59	C	7.73604	2.674	-0.66749		59	C	7.76345	2.71441	-0.70325		59	C	7.73854	2.63248	-0.66		59	C	7.74788	2.64065	-0.65699
60	N	8.27286	3.80383	-1.16349		60	N	8.27003	3.82144	-1.15608		60	N	8.26386	3.82584	-1.17848		60	N	8.28293	3.89394	-1.15612		60	N	8.24823	3.80141	-1.15083		60	N	8.27416	3.79724	-1.15929
61	N	7.19338	1.77648	-1.48844		61	N	7.18189	1.80383	-1.50578		61	N	7.16105	1.8098	-1.48361		61	N	7.19765	1.88473	-1.56082		61	N	7.17307	1.77469	-1.48997		61	N	7.18536	1.77493	-1.47957
62	C	10.4981	-0.76538	3.53761		62	C	10.6127	-0.85798	3.34139		62	C	10.6323	-0.78772	3.34117		62	C	10.6569	-0.85741	3.25042		62	C	10.6381	-0.85165	3.36162		62	C	10.5618	-0.82385	3.42851
63	O	10.64	-0.40541	2.17105		63	O	10.713	-0.45024	1.98439		63	O	10.7192	-0.38357	1.98195		63	O	10.7574	-0.4208	1.90248		63	O	10.7358	-0.44507	2.00411		63	O	10.6805	-0.42203	2.07128
64	P	9.32938	-0.54821	1.20906		64	P	9.37165	-0.56111	1.06028		64	P	9.37085	-0.50713	1.06965		64	P	9.42122	-0.53042	0.97134		64	P	9.39577	-0.56836	1.07979		64	P	9.35511	-0.54709	1.12624
65	O	9.78832	0.02657	-0.11365		65	O	9.78824	0.06151	-0.2549		65	O	9.77193	0.10969	-0.25298		65	O	9.83381	0.11955	-0.33213		65	O	9.8078	0.05237	-0.23755		65	O	9.78893	0.06785	-0.18706
66	O	8.11835	0.01255	1.88917		66	O	8.18239	-0.0285	1.79807		66	O	8.18469	0.02256	1.81464		66	O	8.22358	-0.02623	1.71527		66	O	8.20267	-0.04263	1.81649		66	O	8.15223	-0.01292	1.84124
67	O	9.15093	-2.15698	1.10444		67	O	9.19022	-2.16563	0.90336		67	O	9.1971	-2.11311	0.92415		67	O	9.26567	-2.13451	0.78577		67	O	9.22829	-2.17494	0.92949		67	O	9.18586	-2.1526	0.97973
68	C	9.69493	-2.91586	0.03406		68	C	9.7213	-2.88546	-0.19964		68	C	9.72563	-2.83739	-0.17702		68	C	9.79006	-2.82732	-0.33687		68	C	9.76885	-2.89627	-0.16749		68	C	9.72144	-2.87984	-0.11669
69	C	8.68512	-3.96285	-0.37972		69	C	8.71462	-3.92884	-0.62884		69	C	8.72114	-3.88803	-0.59224		69	C	8.7878	-3.87308	-0.76954		69	C	8.77743	-3.95992	-0.58227		69	C	8.72125	-3.93508	-0.53126
70	O	8.45559	-4.87065	0.70115		70	O	8.51499	-4.8764	0.42502		70	O	8.52974	-4.82578	0.47269		70	O	8.61284	-4.83978	0.27166		70	O	8.59323	-4.8987	0.48233		70	O	8.52988	-4.86881	0.53593
71	C	7.30454	-3.40111	-0.69511		71	C	7.32076	-3.37581	-0.89852		71	C	7.3231	-3.34406	-0.85927		71	C	7.38489	-3.32732	-1.00651		71	C	7.37519	-3.42834	-0.85167		71	C	7.32374	-3.39344	-0.80664
72	O	7.26736	-2.84992	-1.99024		72	O	7.24673	-2.77326	-2.16891		72	O	7.23589	-2.74746	-2.13153		72	O	7.28301	-2.70096	-2.26323		72	O	7.28786	-2.83376	-2.1243		72	O	7.2477	-2.80828	-2.08547
73	C	6.39668	-4.60764	-0.46394		73	C	6.4394	-4.60713	-0.70271		73	C	6.45257	-4.58021	-0.65321		73	C	6.51968	-4.56933	-0.81828		73	C	6.51184	-4.66738	-0.64079		73	C	6.44938	-4.62731	-0.59089
74	O	6.3279	-5.4395	-1.59097		74	O	6.37589	-5.40093	-1.85707		74	O	6.40207	-5.38501	-1.80031		74	O	6.46922	-5.34661	-1.98602		74	O	6.48614	-5.47768	-1.78824		74	O	6.39155	-5.43704	-1.73296
75	C	7.11494	-5.28625	0.71393		75	C	7.17993	-5.30905	0.44543		75	C	7.1963	-5.26247	0.50379		75	C	7.27913	-5.27438	0.3153		75	C	7.2606	-5.33765	0.52145		75	C	7.19632	-5.30577	0.56797
76	N	6.48217	-4.90288	1.99576		76	N	6.55583	-4.96227	1.74329		76	N	6.57119	-4.89579	1.79632		76	N	6.6765	-4.93334	1.62492		76	N	6.64286	-4.96897	1.8155		76	N	6.57543	-4.93729	1.86232
77	C	5.25735	-5.50884	2.24354		77	C	5.32796	-5.56558	1.979		77	C	5.33936	-5.489	2.03599		77	C	5.45099	-5.53462	1.87731		77	C	5.42337	-5.57951	2.07497		77	C	5.3526	-5.54517	2.11488
78	O	4.76836	-6.32923	1.48475		78	O	4.83066	-6.36362	1.20034		78	O	4.8399	-6.29461	1.26617		78	O	4.93602	-6.32077	1.09807		78	O	4.92105	-6.38691	1.30921		78	O	4.85907	-6.36355	1.35738
79	N	4.64511	-5.10116	3.40695		79	N	4.72074	-5.18379	3.15295		79	N	4.72918	-5.08734	3.20158		79	N	4.86863	-5.16494	3.06784		79	N	4.83331	-5.19492	3.25678		79	N	4.74479	-5.14041	3.2823
80	C	5.06767	-4.10194	4.30112		80	C	5.15747	-4.21808	4.07807		80	C	5.16948	-4.11375	4.11709		80	C	5.33052	-4.21606	3.99841		80	C	5.28257	-4.22525	4.17194		80	C	5.17533	-4.15122	4.18348
81	O	4.39134	-3.83085	5.27672		81	O	4.49083	-3.97618	5.06709		81	O	4.50191	-3.85671	5.10135		81	O	4.68474	-3.98183	5.00296		81	O	4.63215	-3.98149	5.17123		81	O	4.5048	-3.88689	5.16509
82	C	6.31729	-3.47967	3.90348		82	C	6.40989	-3.59359	3.69246		82	C	6.42666	-3.50133	3.72729		82	C	6.58142	-3.59728	3.59922		82	C	6.52704	-3.59869	3.76479		82	C	6.42567	-3.53146	3.78503
83	C	6.95511	-3.88474	2.78657		83	C	7.03989	-3.97102	2.56201		83	C	7.05857	-3.8973	2.60437		83	C	7.18641	-3.96213	2.4514		83	C	7.13959	-3.97686	2.62529		83	C	7.05574	-3.92923	2.66094
84	P	6.42363	-1.47576	-2.24943		84	P	6.37482	-1.40333	-2.35255		84	P	6.34078	-1.39215	-2.31764		84	P	6.41134	-1.32587	-2.40447		84	P	6.41103	-1.46562	-2.30284		84	P	6.38551	-1.43638	-2.29447
85	O	7.01307	-0.84318	-3.47894		85	O	6.92697	-0.71587	-3.56983		85	O	6.88244	-0.70006	-3.53693		85	O	6.93227	-0.62616	-3.62821		85	O	6.93502	-0.78987	-3.53826		85	O	6.962	-0.75864	-3.50701
86	O	6.37532	-0.67073	-0.96975		86	O	6.34575	-0.65134	-1.0411		86	O	6.3001	-0.63793	-1.00794		86	O	6.42174	-0.58906	-1.08437		86	O	6.41166	-0.70022	-0.9988		86	O	6.34085	-0.67012	-0.99065
87	O	4.8995	-1.98356	-2.44933		87	O	4.85291	-1.92757	-2.53703		87	O	4.82582	-1.94067	-2.50002		87	O	4.88226	-1.84165	-2.55319		87	O	4.88649	-1.99627	-2.44478		87	O	4.86508	-1.951	-2.50363
88	C	4.47489	-3.08767	-3.24244		88	C	4.43218	-2.9953	-3.37782		88	C	4.42025	-3.01919	-3.33441		88	C	4.45215	-2.90464	-3.39418		88	C	4.45465	-3.0871	-3.24979		88	C	4.45933	-3.04877	-3.31731
89	C	3.24081	-3.71189	-2.60919		89	C	3.23901	-3.70495	-2.75592		89	C	3.24568	-3.75295	-2.70779		89	C	3.27133	-3.62343	-2.76021		89	C	3.25178	-3.75718	-2.6001		89	C	3.26869	-3.74604	-2.67856
90	O	3.59717	-4.34184	-1.36476		90	O	3.63635	-4.40428	-1.55935		90	O	3.65895	-4.42274	-1.4963		90	O	3.68862	-4.29163	-1.55537		90	O	3.64816	-4.39547	-1.37332		90	O	3.67955	-4.34393	-1.43892
91	C	2.10492	-2.75277	-2.2535		91	C	2.04546	-2.84472	-2.33046		91	C	2.02832	-2.92536	-2.28472		91	C	2.06753	-2.76854	-2.3476		91	C	2.07937	-2.84405	-2.22429		91	C	2.07815	-2.86543	-2.29701
92	O	1.28862	-2.56255	-3.37341		92	O	1.22404	-2.61224	-3.43564		92	O	1.21751	-2.6639	-3.38104		92	O	1.19747	-2.61232	-3.42534		92	O	1.2119	-2.7068	-3.30721		92	O	1.23349	-2.67204	-3.38932
93	C	1.41772	-3.47449	-1.07665		93	C	1.41954	-3.71933	-1.23961		93	C	1.41608	-3.84423	-1.2253		93	C	1.48076	-3.52608	-1.13305		93	C	1.47501	-3.51343	-0.96627		93	C	1.44126	-3.64899	-1.12167
94	O	0.52399	-4.46555	-1.48992		94	C	2.64125	-4.32304	-0.5631		94	C	2.66015	-4.35809	-0.50721		94	C	2.7308	-4.19062	-0.53114		94	C	2.6928	-4.23275	-0.35607		94	N	0.4136	-4.58804	-1.50911
95	C	2.59629	-4.16742	-0.39107		95	N	3.10987	-3.45455	0.55839		95	N	3.06447	-3.4355	0.58597		95	N	3.25209	-3.37517	0.59471		95	N	3.24977	-3.42702	0.75919		95	C	2.67497	-4.28889	-0.46488
96	N	3.1127	-3.33778	0.7272		96	C	2.46307	-3.59593	1.7776		96	C	2.4132	-3.56839	1.80605		96	C	2.60675	-3.52758	1.81606		96	C	2.60597	-3.54651	1.98525		96	N	3.13871	-3.42425	0.66067
97	C	2.48695	-3.47786	1.95858		97	O	1.69941	-4.517	2.02261		97	O	1.65142	-4.48918	2.05245		97	O	1.85462	-4.45683	2.05878		97	O	1.85227	-4.46731	2.25424		97	C	2.49421	-3.56509	1.88001
98	O	1.73943	-4.40378	2.22849		98	N	2.74307	-2.5993	2.69259		98	N	2.69173	-2.56502	2.71368		98	N	2.87158	-2.52674	2.72883		98	N	2.87423	-2.52331	2.87199		98	O	1.73142	-4.48558	2.12918
99	N	2.76693	-2.46733	2.85769		99	C	3.61403	-1.53119	2.53084		99	C	3.57319	-1.50585	2.55151		99	C	3.71727	-1.44081	2.55805		99	C	3.71785	-1.44079	2.67062		99	N	2.76823	-2.56154	2.78927
100	C	3.61588	-1.3866	2.66893		100	O	3.62165	-0.60234	3.34492		100	O	3.58974	-0.57507	3.36221		100	O	3.68614	-0.49566	3.35261		100	O	3.68841	-0.47614	3.4412		100	C	3.62635	-1.48428	2.61915
101	O	3.60616	-0.44077	3.46272		101	C	4.38308	-1.5771	1.31675		101	C	4.34715	-1.56307	1.34018		101	C	4.50318	-1.48596	1.35274		101	C	4.50063	-1.51648	1.46454		101	O	3.61611	-0.54629	3.42287
102	C	4.38107	-1.44387	1.45106		102	C	4.0367	-2.46769	0.36639		102	C	4.00462	-2.4583	0.39452		102	C	4.16938	-2.37976	0.4009		102	C	4.16395	-2.434	0.53668		102	C	4.39986	-1.53388	1.40798
103	C	4.03284	-2.34707	0.51352		103	P	0.03889	-1.44707	-3.33579		103	P	0.05302	-1.47374	-3.26626		103	P	0.02491	-1.42195	-3.3849		103	P	0.07162	-1.48319	-3.31596		103	C	4.06184	-2.43367	0.46328
104	P	0.07857	-1.43033	-3.32458		104	O	-0.35859	-1.13559	-4.72419		104	O	-0.33719	-1.14383	-4.6515		104	O	-0.32018	-1.13992	-4.79385		104	O	-0.234	-1.21871	-4.73784		104	P	0.07395	-1.48176	-3.32262
105	O	-0.3011	-1.12515	-4.71837		105	O	0.49739	-0.44047	-2.30418		105	O	0.53935	-0.48979	-2.22564		105	O	0.48514	-0.40654	-2.36397		105	O	0.53633	-0.45943	-2.30563		105	O	-0.30059	-1.16408	-4.71523
106	O	0.46679	-0.41341	-2.27575		106	O	-1.1509	-2.27065	-2.5335		106	O	-1.1453	-2.27275	-2.45885		106	O	-1.20716	-2.18872	-2.60283		106	O	-1.19523	-2.20121	-2.54807		106	O	0.52074	-0.48514	-2.27746
107	O	-1.11184	-2.32508	-2.56976		107	C	-2.20759	-2.87433	-3.25771		107	C	-2.18379	-2.91846	-3.17434		107	C	-2.23959	-2.83061	-3.32401		107	C	-2.21299	-2.86132	-3.27421		107	O	-1.15749	-2.28781	-2.54725
108	C	-2.22973	-2.79298	-3.31581		108	C	-3.23926	-3.42671	-2.28884		108	C	-3.22804	-3.43874	-2.20145		108	C	-3.28979	-3.3695	-2.36548		108	C	-3.2552	-3.41812	-2.31772		108	C	-2.22849	-2.83329	-3.29909
109	C	-3.25144	-3.3797	-2.3538		109	O	-2.59157	-4.3241	-1.36101		109	O	-2.5935	-4.3131	-1.24502		109	O	-2.67588	-4.30166	-1.45337		109	O	-2.63381	-4.3469	-1.40463		109	C	-3.25858	-3.40338	-2.33868
110	O	-2.58062	-4.294	-1.46144		110	C	-4.00215	-2.4204	-1.40524		110	C	-3.99466	-2.40732	-1.35064		110	C	-4.03426	-2.36428	-1.4657		110	C	-4.0106	-2.41719	-1.42079		110	O	-2.59285	-4.31317	-1.42905
111	C	-4.01317	-2.40757	-1.43234		111	O	-5.17228	-1.93808	-1.9984		111	O	-5.15592	-1.93298	-1.96712		111	O	-5.20808	-1.87663	-2.04494		111	O	-5.18256	-1.92725	-2.00435		111	C	-4.01254	-2.41643	-1.42727
112	O	-5.1942	-1.92003	-1.99853		112	C	-4.32785	-3.25811	-0.16813		112	C	-4.33764	-3.21297	-0.09706		112	C	-4.3547	-3.20506	-0.22763		112	C	-4.33457	-3.2637	-0.18868		112	O	-5.1882	-1.9266	-1.99834
113	C	-4.3158	-3.28833	-0.21875		113	O	-5.48303	-4.03303	-0.43698		113	O	-5.49366	-3.98914	-0.3593		113	O	-5.52253	-3.965	-0.48648		113	O	-5.49615	-4.02934	-0.45863		113	C	-4.32007	-3.27667	-0.20052
114	O	-5.46282	-4.06841	-0.5031		114	C	-3.08677	-4.16017	-0.07487		114	C	-3.10309	-4.11914	0.02947		114	C	-3.13164	-4.13122	-0.15514		114	C	-3.09965	-4.17535	-0.1095		114	O	-5.46938	-4.05671	-0.47326
115	C	-3.05792	-4.17246	-0.16092		115	N	-2.07164	-3.56509	0.80319		115	N	-2.09139	-3.50985	0.90308		115	N	-2.08718	-3.56562	0.70609		115	N	-2.07362	-3.58703	0.76114		115	C	-3.06997	-4.16837	-0.12583
116	N	-2.05097	-3.57974	0.72695		116	C	-1.25804	-2.49367	0.52884		116	C	-1.23694	-2.48037	0.59603		116	C	-1.24224	-2.52591	0.41566		116	C	-1.24675	-2.53231	0.47406		116	N	-2.05174	-3.58132	0.74848
117	C	-1.30242	-2.45105	0.50307		117	N	-0.53474	-2.14168	1.56406		117	N	-0.50934	-2.11472	1.62393		117	N	-0.49492	-2.19028	1.44005		117	N	-0.51586	-2.17641	1.50354		117	C	-1.29865	-2.45188	0.52642
118	N	-0.60803	-2.09558	1.55619		118	C	-0.90102	-3.00875	2.56339		118	C	-0.91525	-2.93041	2.65151		118	C	-0.87106	-3.04537	2.44689		118	C	-0.88262	-3.03558	2.51024		118	N	-0.58284	-2.11976	1.5721
119	C	-0.92565	-3.02167	2.51727		119	C	-0.43069	-3.10665	3.89925		119	C	-0.45702	-3.00057	3.99306		119	C	-0.40161	-3.13897	3.78313		119	C	-0.42303	-3.11272	3.85013		119	C	-0.89271	-3.0552	2.52698
120	C	-0.4685	-3.12873	3.857		120	O	0.40196	-2.41463	4.48565		120	O	0.40511	-2.32721	4.55882		120	O	0.43526	-2.45007	4.36888		120	O	0.39186	-2.40058	4.44058		120	C	-0.41871	-3.18322	3.86021
121	O	0.28993	-2.38694	4.48291		121	N	-1.06768	-4.16593	4.57088		121	N	-1.14387	-4.00452	4.69903		121	N	-1.0569	-4.18086	4.46401		121	N	-1.05894	-4.16726	4.52964		121	O	0.35319	-2.45665	4.48478
122	N	-1.02753	-4.25879	4.4791		122	C	-2.0234	-4.98961	4.03117		122	C	-2.12998	-4.80727	4.1828		122	C	-2.04156	-4.97937	3.93881		122	C	-2.01978	-4.99044	3.99871		122	N	-0.97771	-4.31804	4.47483
123	C	-1.91501	-5.12913	3.89618		123	N	-2.48979	-5.99084	4.85045		123	N	-2.64669	-5.7532	5.03672		123	N	-2.52779	-5.96301	4.76824		123	N	-2.4889	-5.98374	4.82827		123	C	-1.87558	-5.17721	3.89209
124	N	-2.30656	-6.1972	4.66762		124	N	-2.46578	-4.8904	2.80797		124	N	-2.55527	-4.73945	2.95155		124	N	-2.49393	-4.87334	2.71981		124	N	-2.46601	-4.89826	2.77663		124	N	-2.26132	-6.25398	4.65056
125	N	-2.36205	-5.00916	2.67642		125	C	-1.85333	-3.89997	2.1093		125	C	-1.89747	-3.8019	2.22203		125	C	-1.8583	-3.90687	2.0085		125	C	-1.84712	-3.92	2.0658		125	N	-2.33857	-5.03698	2.67962
[truncated: 198 more rows]
